# Supplementary material for: TULIP2: An Improved Method for the Identification of Ubiquitin E3-Specific Targets
Source: Front Chem. 2019 Nov 26;7:802. doi: 10.3389/fchem.2019.00802 (PMC6901917; doi:10.3389/fchem.2019.00802)
Supplement: Supplementary Dataset 2 — Statistical analysis of RNF4-TULIP2 samples compared to RNF4-TULIP2-ΔGG samples. [file Data_Sheet_2.xlsx]

## Sheet: Supplementary Dataset 2
GENE			TULIP2 vs TULIP2 ΔGG				MISCELLANEOUS													VALUES
Fasta headers	Protein names	Gene names	Significant (FDR=0.05 S0=0.1)	-Log p-value	q-value	Difference (log2)	Peptides	Razor + unique peptides	Unique peptides	Sequence coverage [%]	Unique + razor sequence coverage [%]	Unique sequence coverage [%]	Mol. weight [kDa]	Q-value	Score	Intensity	MS/MS count	Protein IDs	Majority protein IDs	TULIP2-1	TULIP2-2	TULIP2-3	TULIP2-DGG-1	TULIP2-DGG-2	TULIP2-DGG-3
sp|Q9NS91|RAD18_HUMAN E3 ubiquitin-protein ligase RAD18 OS=Homo sapiens OX=9606 GN=RAD18 PE=1 SV=2;tr|F8WE49|F8WE49_HUMAN E3 ubiquitin-protein ligase RAD18 OS=Homo sapiens OX=9606 GN=RAD18 PE=1 SV=1	E3 ubiquitin-protein ligase RAD18	RAD18	+	3.45566	0	12.4228	32	32	32	46.1	46.1	46.1	56.222	0	277.68	11731000000	99	Q9NS91;F8WE49;C9J0Q4;F8WAZ7;F8WFA6;H7C3I2	Q9NS91;F8WE49	31.9101	32.0187	32.0917	17.7864	19.3886	21.5771
sp|P22314-2|UBA1_HUMAN Isoform 2 of Ubiquitin-like modifier-activating enzyme 1 OS=Homo sapiens OX=9606 GN=UBA1;sp|P22314|UBA1_HUMAN Ubiquitin-like modifier-activating enzyme 1 OS=Homo sapiens OX=9606 GN=UBA1 PE=1 SV=3	Ubiquitin-like modifier-activating enzyme 1	UBA1	+	2.99482	0	10.157	46	46	46	52.4	52.4	52.4	113.8	0	323.31	41851000000	238	P22314-2;P22314;Q5JRR6;Q5JRR9;Q5JRS0;Q5JRS1;Q5JRS3;Q5JRS2	P22314-2;P22314	33.8921	34.1097	33.7371	23.067	22.1486	26.0523
sp|P06748-2|NPM_HUMAN Isoform 2 of Nucleophosmin OS=Homo sapiens OX=9606 GN=NPM1;sp|P06748|NPM_HUMAN Nucleophosmin OS=Homo sapiens OX=9606 GN=NPM1 PE=1 SV=2;sp|P06748-3|NPM_HUMAN Isoform 3 of Nucleophosmin OS=Homo sapiens OX=9606 GN=NPM1	Nucleophosmin	NPM1	+	4.43934	0	10.1028	24	24	24	51.7	51.7	51.7	29.464	0	323.31	33266000000	120	P06748-2;P06748;P06748-3;E5RI98;E5RGW4	P06748-2;P06748;P06748-3	33.695	32.7181	33.8703	22.6425	23.5074	23.8251
sp|P11142|HSP7C_HUMAN Heat shock cognate 71 kDa protein OS=Homo sapiens OX=9606 GN=HSPA8 PE=1 SV=1;tr|E9PKE3|E9PKE3_HUMAN Heat shock cognate 71 kDa protein OS=Homo sapiens OX=9606 GN=HSPA8 PE=1 SV=1;sp|P11142-2|HSP7C_HUMAN Isoform 2 of Heat shock cognate 7	Heat shock cognate 71 kDa protein	HSPA8	+	5.51278	0	9.78155	42	42	35	55.7	55.7	49.2	70.897	0	323.31	39611000000	253	P11142;E9PKE3;P11142-2;E9PNE6;E9PN89;A8K7Q2;E9PLF4;E9PQQ4;E9PQK7;E9PK54;E9PPY6;E9PS65;P54652;E9PN25;E9PI65;E9PM13	P11142;E9PKE3;P11142-2;E9PNE6;E9PN89;A8K7Q2	33.7602	33.6112	33.7704	24.4374	23.5987	23.761
sp|Q96S55-2|WRIP1_HUMAN Isoform 2 of ATPase WRNIP1 OS=Homo sapiens OX=9606 GN=WRNIP1;sp|Q96S55|WRIP1_HUMAN ATPase WRNIP1 OS=Homo sapiens OX=9606 GN=WRNIP1 PE=1 SV=2;sp|Q96S55-3|WRIP1_HUMAN Isoform 3 of ATPase WRNIP1 OS=Homo sapiens OX=9606 GN=WRNIP1;sp|Q96	ATPase WRNIP1	WRNIP1	+	6.45563	0	9.29008	24	24	24	42.5	42.5	42.5	69.458	0	219.79	5457500000	95	Q96S55-2;Q96S55;Q96S55-3;Q96S55-4	Q96S55-2;Q96S55;Q96S55-3;Q96S55-4	30.9554	30.8296	30.881	21.453	21.4648	21.8781
sp|Q13263|TIF1B_HUMAN Transcription intermediary factor 1-beta OS=Homo sapiens OX=9606 GN=TRIM28 PE=1 SV=5;sp|Q13263-2|TIF1B_HUMAN Isoform 2 of Transcription intermediary factor 1-beta OS=Homo sapiens OX=9606 GN=TRIM28	Transcription intermediary factor 1-beta	TRIM28	+	4.50909	0	9.06943	27	27	27	36.3	36.3	36.3	88.549	0	299.95	4101800000	97	Q13263;Q13263-2;M0R0K9;M0R3C0;M0R2I3	Q13263;Q13263-2	30.6922	29.7218	30.6864	21.4979	20.7252	21.669
sp|A0AVT1|UBA6_HUMAN Ubiquitin-like modifier-activating enzyme 6 OS=Homo sapiens OX=9606 GN=UBA6 PE=1 SV=1;sp|A0AVT1-2|UBA6_HUMAN Isoform 2 of Ubiquitin-like modifier-activating enzyme 6 OS=Homo sapiens OX=9606 GN=UBA6	Ubiquitin-like modifier-activating enzyme 6	UBA6	+	5.27743	0	8.86568	46	46	46	41.1	41.1	41.1	117.97	0	323.31	11870000000	186	A0AVT1;A0AVT1-2;H0Y8S8;A0AVT1-4;A0AVT1-3;H0Y9U5	A0AVT1;A0AVT1-2	31.9225	32.0997	32.0364	22.7539	23.6601	23.0474
sp|P46060|RAGP1_HUMAN Ran GTPase-activating protein 1 OS=Homo sapiens OX=9606 GN=RANGAP1 PE=1 SV=1	Ran GTPase-activating protein 1	RANGAP1	+	3.61974	0	8.76473	42	42	42	58.8	58.8	58.8	63.541	0	323.31	51018000000	276	P46060;B0QYT5;B0QYT4;H0Y4Q3;B0QYT6	P46060	34.1392	34.6545	33.6055	25.5858	24.1741	26.3452
sp|Q14149|MORC3_HUMAN MORC family CW-type zinc finger protein 3 OS=Homo sapiens OX=9606 GN=MORC3 PE=1 SV=3	MORC family CW-type zinc finger protein 3	MORC3	+	5.35552	0	8.65617	39	39	39	46.3	46.3	46.3	107.11	0	323.31	11177000000	168	Q14149;H0YHQ4;H0YIR5	Q14149	31.6248	32.3912	31.6679	23.1457	23.3225	23.2472
tr|Q6JHV3|Q6JHV3_HUMAN Ubiquitinyl hydrolase 1 OS=Homo sapiens OX=9606 GN=USP3 PE=1 SV=1;tr|H0YMI4|H0YMI4_HUMAN Ubiquitinyl hydrolase 1 OS=Homo sapiens OX=9606 GN=USP3 PE=1 SV=1;sp|Q9Y6I4|UBP3_HUMAN Ubiquitin carboxyl-terminal hydrolase 3 OS=Homo sapiens O	Ubiquitin carboxyl-terminal hydrolase;Ubiquitin carboxyl-terminal hydrolase 3	USP3	+	6.24555	0	8.62116	28	28	28	41.8	41.8	41.8	56.648	0	323.31	20826000000	131	Q6JHV3;H0YMI4;Q9Y6I4;H0YLB7;H0YKU8;Q9Y6I4-2;H0YL81;H0YLG0;H0YM72;H0YMP6	Q6JHV3;H0YMI4;Q9Y6I4;H0YLB7;H0YKU8;Q9Y6I4-2	32.6069	32.761	33.0016	24.0919	24.3642	24.0499
sp|Q13501|SQSTM_HUMAN Sequestosome-1 OS=Homo sapiens OX=9606 GN=SQSTM1 PE=1 SV=1;sp|Q13501-2|SQSTM_HUMAN Isoform 2 of Sequestosome-1 OS=Homo sapiens OX=9606 GN=SQSTM1;tr|E7EMC7|E7EMC7_HUMAN Sequestosome-1 OS=Homo sapiens OX=9606 GN=SQSTM1 PE=1 SV=1	Sequestosome-1	SQSTM1	+	4.35915	0	8.54639	18	18	18	67.3	67.3	67.3	47.687	0	323.31	12198000000	107	Q13501;Q13501-2;E7EMC7;E9PFW8;E3W990;D6RBF1;C9J6J8;C9JRJ8	Q13501;Q13501-2;E7EMC7	31.8365	32.371	32.1957	23.7549	22.7962	24.213
sp|Q9NWF9-1|RN216_HUMAN Isoform 2 of E3 ubiquitin-protein ligase RNF216 OS=Homo sapiens OX=9606 GN=RNF216;sp|Q9NWF9|RN216_HUMAN E3 ubiquitin-protein ligase RNF216 OS=Homo sapiens OX=9606 GN=RNF216 PE=1 SV=3;sp|Q9NWF9-3|RN216_HUMAN Isoform 3 of E3 ubiquitin	E3 ubiquitin-protein ligase RNF216	RNF216	+	4.31067	0	8.47688	50	50	50	35.1	35.1	35.1	105.88	0	323.31	18137000000	148	Q9NWF9-1;Q9NWF9;Q9NWF9-3;F8W6D1	Q9NWF9-1;Q9NWF9;Q9NWF9-3	31.964	32.2169	33.3872	24.1812	24.1546	23.8016
sp|O75925|PIAS1_HUMAN E3 SUMO-protein ligase PIAS1 OS=Homo sapiens OX=9606 GN=PIAS1 PE=1 SV=2;sp|O75925-2|PIAS1_HUMAN Isoform 2 of E3 SUMO-protein ligase PIAS1 OS=Homo sapiens OX=9606 GN=PIAS1;sp|O75925-3|PIAS1_HUMAN Isoform 3 of E3 SUMO-protein ligase PIA	E3 SUMO-protein ligase PIAS1	PIAS1	+	4.20796	0	8.42517	18	18	16	31.2	31.2	28.6	71.835	0	306.49	11018000000	69	O75925;O75925-2;O75925-3;H3BSI8;H3BUL7;H3BS65	O75925;O75925-2;O75925-3	32.0647	31.0928	32.3136	23.1149	23.0766	24.0043
tr|A0A0G2JIW1|A0A0G2JIW1_HUMAN Heat shock 70 kDa protein 1B OS=Homo sapiens OX=9606 GN=HSPA1B PE=1 SV=1;sp|P0DMV9|HS71B_HUMAN Heat shock 70 kDa protein 1B OS=Homo sapiens OX=9606 GN=HSPA1B PE=1 SV=1;sp|P0DMV8|HS71A_HUMAN Heat shock 70 kDa protein 1A OS=Hom	Heat shock 70 kDa protein 1B;Heat shock 70 kDa protein 1A	HSPA1B;HSPA1A	+	5.21267	0	8.42276	36	32	20	48	43.5	26.6	70.108	0	297.93	12074000000	157	A0A0G2JIW1;P0DMV9;P0DMV8;P0DMV8-2;V9GZ37	A0A0G2JIW1;P0DMV9;P0DMV8;P0DMV8-2;V9GZ37	32.1675	31.6619	32.1663	23.976	23.4793	23.2722
sp|P29590|PML_HUMAN Protein PML OS=Homo sapiens OX=9606 GN=PML PE=1 SV=3;sp|P29590-9|PML_HUMAN Isoform PML-3 of Protein PML OS=Homo sapiens OX=9606 GN=PML;sp|P29590-3|PML_HUMAN Isoform PML-8 of Protein PML OS=Homo sapiens OX=9606 GN=PML;sp|P29590-8|PML_HUM	Protein PML	PML	+	5.31557	0	8.37171	34	34	0	38.5	38.5	0	97.55	0	318.15	7759900000	112	P29590;P29590-9;P29590-3;P29590-8;P29590-4;H3BT29;P29590-14;P29590-10;H3BVD2	P29590;P29590-9;P29590-3;P29590-8;P29590-4;H3BT29;P29590-14;P29590-10	31.402	31.3072	31.5449	23.0478	22.6273	23.4639
sp|P55072|TERA_HUMAN Transitional endoplasmic reticulum ATPase OS=Homo sapiens OX=9606 GN=VCP PE=1 SV=4	Transitional endoplasmic reticulum ATPase	VCP	+	2.86312	0	7.73522	34	34	34	41.9	41.9	41.9	89.321	0	282.34	2380700000	94	P55072;C9JUP7;C9IZA5	P55072	28.9583	29.552	30.3089	20.8254	21.138	23.6502
sp|P19338|NUCL_HUMAN Nucleolin OS=Homo sapiens OX=9606 GN=NCL PE=1 SV=3;tr|H7BY16|H7BY16_HUMAN Nucleolin (Fragment) OS=Homo sapiens OX=9606 GN=NCL PE=1 SV=8	Nucleolin	NCL	+	3.95203	0	7.53065	37	37	37	38.6	38.6	38.6	76.613	0	323.31	5444100000	115	P19338;H7BY16	P19338;H7BY16	30.8528	31.0747	30.8002	23.0731	24.3397	22.7229
sp|Q96RL1|UIMC1_HUMAN BRCA1-A complex subunit RAP80 OS=Homo sapiens OX=9606 GN=UIMC1 PE=1 SV=2;sp|Q96RL1-2|UIMC1_HUMAN Isoform 2 of BRCA1-A complex subunit RAP80 OS=Homo sapiens OX=9606 GN=UIMC1;sp|Q96RL1-3|UIMC1_HUMAN Isoform 3 of BRCA1-A complex subunit	BRCA1-A complex subunit RAP80	UIMC1	+	3.32917	0	7.18952	17	17	17	25.5	25.5	25.5	79.727	0	298.84	2741200000	53	Q96RL1;Q96RL1-2;Q96RL1-3;D6RC40;D6RCQ3;Q96RL1-4;Q96RL1-5;D6RDZ5;D6R9M3	Q96RL1;Q96RL1-2;Q96RL1-3	30.0317	29.6558	29.9642	21.4236	23.7306	22.9288
sp|Q8IY18|SMC5_HUMAN Structural maintenance of chromosomes protein 5 OS=Homo sapiens OX=9606 GN=SMC5 PE=1 SV=2	Structural maintenance of chromosomes protein 5	SMC5	+	5.47139	0	7.027	38	38	38	32.7	32.7	32.7	128.81	0	152.96	2623900000	109	Q8IY18	Q8IY18	29.9839	29.7133	29.8448	23.1307	22.8095	22.5207
sp|Q96PZ2|F111A_HUMAN Protein FAM111A OS=Homo sapiens OX=9606 GN=FAM111A PE=1 SV=2	Protein FAM111A	FAM111A	+	3.17287	0	6.97682	27	27	27	46	46	46	70.195	0	276.15	3358100000	91	Q96PZ2;E9PR18;E9PNQ0	Q96PZ2	30.0406	30.0609	30.3488	22.2645	24.6035	22.6519
sp|Q8TDB6|DTX3L_HUMAN E3 ubiquitin-protein ligase DTX3L OS=Homo sapiens OX=9606 GN=DTX3L PE=1 SV=1	E3 ubiquitin-protein ligase DTX3L	DTX3L	+	3.46733	0	6.97346	29	29	29	39.2	39.2	39.2	83.553	0	258.21	3529800000	84	Q8TDB6;Q8TDB6-2	Q8TDB6	30.8396	29.6615	30.1235	22.2355	23.8979	23.5708
sp|O94888|UBXN7_HUMAN UBX domain-containing protein 7 OS=Homo sapiens OX=9606 GN=UBXN7 PE=1 SV=2	UBX domain-containing protein 7	UBXN7	+	2.85278	0	6.97307	19	19	19	40.9	40.9	40.9	54.862	0	113.67	1610500000	61	O94888;C9JAT7;C9JD50;F8WB69;H7BYF4	O94888	28.7218	29.4888	29.1693	22.0021	23.7074	20.7513
sp|Q9Y6X2|PIAS3_HUMAN E3 SUMO-protein ligase PIAS3 OS=Homo sapiens OX=9606 GN=PIAS3 PE=1 SV=2;tr|E9PHH8|E9PHH8_HUMAN E3 SUMO-protein ligase PIAS3 OS=Homo sapiens OX=9606 GN=PIAS3 PE=1 SV=1	E3 SUMO-protein ligase PIAS3	PIAS3	+	4.77544	0	6.86274	13	12	12	29.9	27.9	27.9	68.017	0	102.95	3774000000	44	Q9Y6X2;E9PHH8;E7ESB4	Q9Y6X2;E9PHH8	30.3009	30.5279	30.3748	22.9918	23.8061	23.8175
sp|P17097|ZNF7_HUMAN Zinc finger protein 7 OS=Homo sapiens OX=9606 GN=ZNF7 PE=1 SV=1;sp|P17097-2|ZNF7_HUMAN Isoform 2 of Zinc finger protein 7 OS=Homo sapiens OX=9606 GN=ZNF7;tr|F5H290|F5H290_HUMAN Zinc finger protein 7 OS=Homo sapiens OX=9606 GN=ZNF7 PE=1	Zinc finger protein 7	ZNF7	+	3.95989	0	6.7625	8	7	7	16.2	14.9	14.9	77.886	0	21.176	4599600000	12	P17097;P17097-2;F5H290;E9PM16;E9PIH3;E9PPK0;P17097-3;E9PQI2;E9PJZ3;E9PJX9	P17097;P17097-2;F5H290	30.3848	29.9387	29.9341	23.7278	23.7579	22.4845
tr|H3BQQ9|H3BQQ9_HUMAN SUMO-conjugating enzyme UBC9 (Fragment) OS=Homo sapiens OX=9606 GN=UBE2I PE=1 SV=1;tr|B0QYN7|B0QYN7_HUMAN SUMO-conjugating enzyme UBC9 OS=Homo sapiens OX=9606 GN=UBE2I PE=1 SV=1;sp|P63279|UBC9_HUMAN SUMO-conjugating enzyme UBC9 OS=Ho	SUMO-conjugating enzyme UBC9	UBE2I	+	5.37313	0	6.71125	6	6	6	32.1	32.1	32.1	15.516	0	31.451	2802500000	35	H3BQQ9;B0QYN7;P63279;H3BPC4;H3BRD1	H3BQQ9;B0QYN7;P63279;H3BPC4	29.5688	30.1667	29.929	23.0128	23.2044	23.3136
sp|Q96SB8|SMC6_HUMAN Structural maintenance of chromosomes protein 6 OS=Homo sapiens OX=9606 GN=SMC6 PE=1 SV=2;sp|Q96SB8-2|SMC6_HUMAN Isoform 2 of Structural maintenance of chromosomes protein 6 OS=Homo sapiens OX=9606 GN=SMC6;tr|C9JMN1|C9JMN1_HUMAN Struct	Structural maintenance of chromosomes protein 6	SMC6	+	3.54552	0	6.48992	41	41	41	45.4	45.4	45.4	126.32	0	210.58	2624800000	98	Q96SB8;Q96SB8-2;C9JMN1;A0A0A0MRY1	Q96SB8;Q96SB8-2;C9JMN1	30.6169	29.1833	29.1557	22.9142	23.6685	22.9035
sp|Q92995|UBP13_HUMAN Ubiquitin carboxyl-terminal hydrolase 13 OS=Homo sapiens OX=9606 GN=USP13 PE=1 SV=2;sp|Q92995-2|UBP13_HUMAN Isoform 2 of Ubiquitin carboxyl-terminal hydrolase 13 OS=Homo sapiens OX=9606 GN=USP13	Ubiquitin carboxyl-terminal hydrolase 13	USP13	+	2.98243	0	6.48543	29	27	27	41.4	40.2	40.2	97.326	0	213.29	3448400000	77	Q92995;Q92995-2;H7C5J3;H7C502	Q92995;Q92995-2	30.6505	28.9902	30.553	23.4915	22.6932	24.5527
sp|Q08AF3|SLFN5_HUMAN Schlafen family member 5 OS=Homo sapiens OX=9606 GN=SLFN5 PE=1 SV=1;tr|B4E128|B4E128_HUMAN Schlafen family member 5 OS=Homo sapiens OX=9606 GN=SLFN5 PE=1 SV=1;sp|Q08AF3-2|SLFN5_HUMAN Isoform 2 of Schlafen family member 5 OS=Homo sapie	Schlafen family member 5	SLFN5	+	3.87766	0	6.38777	23	23	23	22.7	22.7	22.7	101.05	0	267.24	2415800000	86	Q08AF3;B4E128;Q08AF3-2;Q7Z7L1;K7EJJ3;Q68D06-2;Q68D06	Q08AF3;B4E128;Q08AF3-2	29.7105	29.7865	29.7718	23.0839	22.7882	24.2334
sp|P09874|PARP1_HUMAN Poly [ADP-ribose] polymerase 1 OS=Homo sapiens OX=9606 GN=PARP1 PE=1 SV=4	Poly [ADP-ribose] polymerase 1	PARP1	+	2.71285	0.000657534	6.33736	38	38	38	41.9	41.9	41.9	113.08	0	170.42	2840100000	97	P09874;Q5VX84;Q5VX85	P09874	28.7303	30.1677	30.4578	23.7416	24.4765	22.1256
sp|P12004|PCNA_HUMAN Proliferating cell nuclear antigen OS=Homo sapiens OX=9606 GN=PCNA PE=1 SV=1	Proliferating cell nuclear antigen	PCNA	+	4.21262	0	6.32347	11	11	11	57.1	57.1	57.1	28.768	0	109.26	1671900000	38	P12004	P12004	29.0597	29.457	29.1945	22.3922	22.7964	23.5522
sp|O95551|TYDP2_HUMAN Tyrosyl-DNA phosphodiesterase 2 OS=Homo sapiens OX=9606 GN=TDP2 PE=1 SV=1;sp|O95551-2|TYDP2_HUMAN Isoform 2 of Tyrosyl-DNA phosphodiesterase 2 OS=Homo sapiens OX=9606 GN=TDP2;sp|O95551-3|TYDP2_HUMAN Isoform 3 of Tyrosyl-DNA phosphodie	Tyrosyl-DNA phosphodiesterase 2	TDP2	+	5.30337	0	6.28059	16	16	16	36.7	36.7	36.7	40.929	0	158.6	1698500000	56	O95551;O95551-2;O95551-3;X6R5A3	O95551;O95551-2;O95551-3;X6R5A3	28.9064	29.3623	29.1976	23.1136	22.6458	22.8652
sp|Q01105|SET_HUMAN Protein SET OS=Homo sapiens OX=9606 GN=SET PE=1 SV=3;tr|A0A0C4DFV9|A0A0C4DFV9_HUMAN Protein SET OS=Homo sapiens OX=9606 GN=SET PE=1 SV=1;sp|Q01105-3|SET_HUMAN Isoform 3 of Protein SET OS=Homo sapiens OX=9606 GN=SET;sp|Q01105-4|SET_HUMAN	Protein SET;Protein SETSIP	SET;SETSIP	+	5.42761	0	6.26851	14	14	14	50	50	50	33.488	0	133.13	2386800000	33	Q01105;A0A0C4DFV9;Q01105-3;Q01105-4;Q01105-2;A0A087X027;P0DME0	Q01105;A0A0C4DFV9;Q01105-3;Q01105-4;Q01105-2;A0A087X027;P0DME0	29.6034	29.7381	29.7076	23.4937	23.0858	23.664
sp|P23497-4|SP100_HUMAN Isoform Sp100-C of Nuclear autoantigen Sp-100 OS=Homo sapiens OX=9606 GN=SP100;sp|P23497-5|SP100_HUMAN Isoform SpAlt-C of Nuclear autoantigen Sp-100 OS=Homo sapiens OX=9606 GN=SP100;sp|P23497-2|SP100_HUMAN Isoform Sp100-A of Nuclear	Nuclear autoantigen Sp-100	SP100	+	4.33435	0	6.15142	15	15	11	13.7	13.7	10.4	101.57	0	192.49	1566400000	34	P23497-4;P23497-5;P23497-2;P23497-3;P23497;C9JBL0;E9PHV6;P23497-6;P23497-7;Q9H930-3;H0Y4R8	P23497-4;P23497-5;P23497-2;P23497-3;P23497;C9JBL0;E9PHV6;P23497-6;P23497-7	29.02	29.5035	28.8993	22.4542	23.2229	23.2914
sp|Q8IYW5|RN168_HUMAN E3 ubiquitin-protein ligase RNF168 OS=Homo sapiens OX=9606 GN=RNF168 PE=1 SV=1	E3 ubiquitin-protein ligase RNF168	RNF168	+	4.96927	0	6.08877	21	21	21	33.6	33.6	33.6	65.019	0	115.35	1941800000	77	Q8IYW5;F8WD60	Q8IYW5	29.5253	29.2732	29.4422	23.6096	22.9139	23.4508
sp|P46087|NOP2_HUMAN Probable 28S rRNA (cytosine(4447)-C(5))-methyltransferase OS=Homo sapiens OX=9606 GN=NOP2 PE=1 SV=2;sp|P46087-4|NOP2_HUMAN Isoform 4 of Probable 28S rRNA (cytosine(4447)-C(5))-methyltransferase OS=Homo sapiens OX=9606 GN=NOP2;sp|P46087	Probable 28S rRNA (cytosine(4447)-C(5))-methyltransferase	NOP2	+	3.07895	0	6.03834	16	16	16	24.6	24.6	24.6	89.301	0	119.98	1392800000	46	P46087;P46087-4;P46087-2;P46087-3;F5GWB7;F5H709;F5H5X6;F5GYR3;F5H359;F5H8G6	P46087;P46087-4;P46087-2;P46087-3	29.0405	28.8206	28.9203	21.5637	23.4375	23.6652
sp|Q96C00|ZBTB9_HUMAN Zinc finger and BTB domain-containing protein 9 OS=Homo sapiens OX=9606 GN=ZBTB9 PE=1 SV=1;tr|A0A087X1K1|A0A087X1K1_HUMAN Zinc finger and BTB domain-containing protein 9 (Fragment) OS=Homo sapiens OX=9606 GN=ZBTB9 PE=1 SV=1	Zinc finger and BTB domain-containing protein 9	ZBTB9	+	3.88478	0	6.03681	8	8	8	20.7	20.7	20.7	50.602	0	65.783	1558500000	36	Q96C00;A0A087X1K1;A0A087X1Z5	Q96C00;A0A087X1K1	28.8181	29.535	28.9349	23.7133	22.9531	22.5112
sp|P68036|UB2L3_HUMAN Ubiquitin-conjugating enzyme E2 L3 OS=Homo sapiens OX=9606 GN=UBE2L3 PE=1 SV=1;sp|P68036-3|UB2L3_HUMAN Isoform 3 of Ubiquitin-conjugating enzyme E2 L3 OS=Homo sapiens OX=9606 GN=UBE2L3;sp|P68036-2|UB2L3_HUMAN Isoform 2 of Ubiquitin-co	Ubiquitin-conjugating enzyme E2 L3	UBE2L3	+	3.47155	0	6.00883	12	12	12	64.3	64.3	64.3	17.861	0	78.029	1908200000	57	P68036;P68036-3;P68036-2;A0A1B0GUS4	P68036;P68036-3;P68036-2	28.8001	29.9669	29.535	22.8535	23.2209	24.2011
sp|P45974|UBP5_HUMAN Ubiquitin carboxyl-terminal hydrolase 5 OS=Homo sapiens OX=9606 GN=USP5 PE=1 SV=2;sp|P45974-2|UBP5_HUMAN Isoform Short of Ubiquitin carboxyl-terminal hydrolase 5 OS=Homo sapiens OX=9606 GN=USP5	Ubiquitin carboxyl-terminal hydrolase 5	USP5	+	2.24681	0.000502618	5.95379	43	43	41	52.9	52.9	51.7	95.785	0	323.31	19682000000	219	P45974;P45974-2;F5H571	P45974;P45974-2	32.7594	32.9991	32.6154	25.9606	25.5374	29.0146
sp|Q9H040|SPRTN_HUMAN SprT-like domain-containing protein Spartan OS=Homo sapiens OX=9606 GN=SPRTN PE=1 SV=2	SprT-like domain-containing protein Spartan	SPRTN	+	3.65358	0	5.93903	19	19	19	44.6	44.6	44.6	55.133	0	84.522	1563600000	61	Q9H040;B1AKT1;Q9H040-2;Q9H040-3	Q9H040	29.1085	29.0114	29.1935	22.4202	24.0199	23.0562
sp|Q9UBT2|SAE2_HUMAN SUMO-activating enzyme subunit 2 OS=Homo sapiens OX=9606 GN=UBA2 PE=1 SV=2;sp|Q9UBT2-2|SAE2_HUMAN Isoform 2 of SUMO-activating enzyme subunit 2 OS=Homo sapiens OX=9606 GN=UBA2	SUMO-activating enzyme subunit 2	UBA2	+	3.38468	0	5.86301	23	23	23	48.8	48.8	48.8	71.223	0	106.54	2171400000	55	Q9UBT2;Q9UBT2-2;K7EPL2;K7ESK7;U3KQ93;U3KQ55;K7ES38	Q9UBT2;Q9UBT2-2	29.4816	29.8763	29.4939	22.7069	24.1998	24.3561
sp|Q9NS56|TOPRS_HUMAN E3 ubiquitin-protein ligase Topors OS=Homo sapiens OX=9606 GN=TOPORS PE=1 SV=1;sp|Q9NS56-2|TOPRS_HUMAN Isoform 2 of E3 ubiquitin-protein ligase Topors OS=Homo sapiens OX=9606 GN=TOPORS	E3 ubiquitin-protein ligase Topors	TOPORS	+	2.68063	0.00064	5.83336	31	31	31	28.7	28.7	28.7	119.2	0	147.85	3438700000	95	Q9NS56;Q9NS56-2	Q9NS56;Q9NS56-2	28.9599	29.2287	31.2246	24.7666	23.4198	23.7268
sp|Q9NPD8|UBE2T_HUMAN Ubiquitin-conjugating enzyme E2 T OS=Homo sapiens OX=9606 GN=UBE2T PE=1 SV=1	Ubiquitin-conjugating enzyme E2 T	UBE2T	+	3.33392	0	5.6993	11	11	11	44.2	44.2	44.2	22.521	0	96.823	923380000	32	Q9NPD8	Q9NPD8	27.9963	28.6278	28.5235	21.9307	22.4739	23.6451
sp|P46063|RECQ1_HUMAN ATP-dependent DNA helicase Q1 OS=Homo sapiens OX=9606 GN=RECQL PE=1 SV=3	ATP-dependent DNA helicase Q1	RECQL	+	2.55512	0.000596273	5.65276	21	21	21	36.7	36.7	36.7	73.457	0	146.51	2152900000	61	P46063;F8WA66;F8WD97;F5H2L2;F5H4P4;F5H3W0	P46063	28.1616	29.957	29.9015	22.9826	24.9394	23.1399
tr|U3KQK0|U3KQK0_HUMAN Histone H2B OS=Homo sapiens OX=9606 GN=HIST1H2BN PE=1 SV=1;sp|Q99880|H2B1L_HUMAN Histone H2B type 1-L OS=Homo sapiens OX=9606 GN=HIST1H2BL PE=1 SV=3;sp|Q99879|H2B1M_HUMAN Histone H2B type 1-M OS=Homo sapiens OX=9606 GN=HIST1H2BM PE=1	Histone H2B;Histone H2B type 1-L;Histone H2B type 1-M;Histone H2B type 1-N;Histone H2B type 1-H;Histone H2B type 2-F;Histone H2B type 1-C/E/F/G/I;Histone H2B type 1-D;Histone H2B type F-S;Histone H2B type 1-K;Histone H2B type 1-A	HIST1H2BN;HIST1H2BL;HIST1H2BM;HIST1H2BH;HIST2H2BF;HIST1H2BC;HIST1H2BD;H2BFS;HIST1H2BK;HIST1H2BA	+	1.29353	0.00808284	5.63853	8	8	2	38	38	6	18.804	0	104.89	10771000000	55	U3KQK0;Q99880;Q99879;Q99877;Q93079;Q5QNW6;P62807;P58876;P57053;O60814;Q5QNW6-2;Q96A08;A0A2R8Y619	U3KQK0;Q99880;Q99879;Q99877;Q93079;Q5QNW6;P62807;P58876;P57053;O60814;Q5QNW6-2;Q96A08	32.0108	31.6051	31.8914	28.1798	28.2935	22.1183
tr|B7Z6D5|B7Z6D5_HUMAN Probable ATP-dependent RNA helicase DDX27 OS=Homo sapiens OX=9606 GN=DDX27 PE=1 SV=1;sp|Q96GQ7|DDX27_HUMAN Probable ATP-dependent RNA helicase DDX27 OS=Homo sapiens OX=9606 GN=DDX27 PE=1 SV=2	Probable ATP-dependent RNA helicase DDX27	DDX27	+	3.35636	0	5.54203	25	25	25	33.3	33.3	33.3	86.604	0	80.115	824430000	47	B7Z6D5;Q96GQ7;A0A087X059;A0A087WYH5	B7Z6D5;Q96GQ7	28.1097	28.3058	28.1613	21.9519	23.6599	22.3389
tr|E9PKP7|E9PKP7_HUMAN Nucleolar transcription factor 1 OS=Homo sapiens OX=9606 GN=UBTF PE=1 SV=1;sp|P17480-2|UBF1_HUMAN Isoform UBF2 of Nucleolar transcription factor 1 OS=Homo sapiens OX=9606 GN=UBTF;sp|P17480|UBF1_HUMAN Nucleolar transcription factor 1	Nucleolar transcription factor 1	UBTF	+	4.27999	0	5.46507	23	23	23	30.5	30.5	30.5	87.435	0	82.762	1216700000	48	E9PKP7;P17480-2;P17480;E9PLT2;E9PMM2;H0YDH7	E9PKP7;P17480-2;P17480	28.5952	28.6941	28.7952	22.7397	23.7532	23.1964
sp|Q9UBE0|SAE1_HUMAN SUMO-activating enzyme subunit 1 OS=Homo sapiens OX=9606 GN=SAE1 PE=1 SV=1;tr|B3KNJ4|B3KNJ4_HUMAN SUMO-1 activating enzyme subunit 1, isoform CRA_a OS=Homo sapiens OX=9606 GN=SAE1 PE=1 SV=1;sp|Q9UBE0-2|SAE1_HUMAN Isoform 2 of SUMO-acti	SUMO-activating enzyme subunit 1;SUMO-activating enzyme subunit 1, N-terminally processed	SAE1	+	3.75268	0	5.35396	15	15	15	51.2	51.2	51.2	38.449	0	88.716	1260600000	37	Q9UBE0;B3KNJ4;Q9UBE0-2;Q9UBE0-3;M0QZS6;M0QX65;M0R054;M0R375;M0QYM8;M0R286	Q9UBE0;B3KNJ4;Q9UBE0-2;Q9UBE0-3;M0QZS6;M0QX65	28.6058	28.9739	28.7283	24.1244	23.3122	22.8096
sp|Q8IY92|SLX4_HUMAN Structure-specific endonuclease subunit SLX4 OS=Homo sapiens OX=9606 GN=SLX4 PE=1 SV=3;sp|Q8IY92-2|SLX4_HUMAN Isoform 2 of Structure-specific endonuclease subunit SLX4 OS=Homo sapiens OX=9606 GN=SLX4	Structure-specific endonuclease subunit SLX4	SLX4	+	2.9622	0	5.23637	25	25	25	22.8	22.8	22.8	200.01	0	112.8	845160000	50	Q8IY92;Q8IY92-2	Q8IY92;Q8IY92-2	28.2479	28.2832	27.9014	24.0988	22.5424	22.0823
tr|A8MUA9|A8MUA9_HUMAN SMT3 suppressor of mif two 3 homolog 3 (Yeast), isoform CRA_d OS=Homo sapiens OX=9606 GN=SUMO3 PE=1 SV=1;tr|A8MU27|A8MU27_HUMAN Small ubiquitin-related modifier 3 OS=Homo sapiens OX=9606 GN=SUMO3 PE=1 SV=1;sp|P55854|SUMO3_HUMAN Small	Small ubiquitin-related modifier 3	SUMO3		0.699643	0.118908	5.1986	10	10	7	25.9	25.9	23.7	15.317	0	207.68	39941000000	52	A8MUA9;A8MU27;P55854;P55854-2;Q6EEV6	A8MUA9;A8MU27;P55854;P55854-2	32.5724	33.9798	33.7078	28.47	33.9132	22.281
sp|O75928|PIAS2_HUMAN E3 SUMO-protein ligase PIAS2 OS=Homo sapiens OX=9606 GN=PIAS2 PE=1 SV=3;sp|O75928-2|PIAS2_HUMAN Isoform PIAS2-alpha of E3 SUMO-protein ligase PIAS2 OS=Homo sapiens OX=9606 GN=PIAS2;tr|A0A087WUY7|A0A087WUY7_HUMAN E3 SUMO-protein ligase	E3 SUMO-protein ligase PIAS2	PIAS2	+	2.12948	0.000995122	5.16259	17	15	14	31.1	28.3	26.2	68.24	0	61.938	1704400000	40	O75928;O75928-2;A0A087WUY7;O75928-3;A0A0A0MS92;B4DGW0;K7ER97;K7EJT4;K7EMP6;U3KQV1;K7EQX5	O75928;O75928-2;A0A087WUY7;O75928-3	28.1695	28.6079	30.0961	22.3352	25.2757	23.7749
sp|P35251-2|RFC1_HUMAN Isoform 2 of Replication factor C subunit 1 OS=Homo sapiens OX=9606 GN=RFC1;sp|P35251|RFC1_HUMAN Replication factor C subunit 1 OS=Homo sapiens OX=9606 GN=RFC1 PE=1 SV=4	Replication factor C subunit 1	RFC1	+	3.65832	0	5.0973	27	27	17	30.5	30.5	20.5	128.18	0	97.79	792430000	53	P35251-2;P35251;H0Y8U4;E0CX09;D6RAD2;H0Y9P8	P35251-2;P35251	27.8577	28.4752	27.9168	23.677	22.5566	22.7243
sp|Q9UGL1-2|KDM5B_HUMAN Isoform 2 of Lysine-specific demethylase 5B OS=Homo sapiens OX=9606 GN=KDM5B;sp|Q9UGL1|KDM5B_HUMAN Lysine-specific demethylase 5B OS=Homo sapiens OX=9606 GN=KDM5B PE=1 SV=3;tr|A0A3B3IS40|A0A3B3IS40_HUMAN Lysine-specific demethylase	Lysine-specific demethylase 5B	KDM5B	+	3.19222	0	5.00984	10	10	9	6.9	6.9	6.3	179.41	0	19.655	1957900000	19	Q9UGL1-2;Q9UGL1;A0A3B3IS40;A0A3B3IT25;A0A3B3ITE7;A0A3B3ITA8;A0A3B3ISE6;A0A3B3ITJ7;B3KV94;A0A3B3IT85;A0A3B3IS31;A0A3B3ISK2;C9JGA3;A0A3B3ITA9;A0A3B3IT51;A0A3B3ITR1;A0A3B3ITJ3	Q9UGL1-2;Q9UGL1;A0A3B3IS40;A0A3B3IT25;A0A3B3ITE7;A0A3B3ITA8;A0A3B3ISE6;A0A3B3ITJ7;B3KV94	28.7606	28.5571	29.004	24.3103	22.7609	24.221
tr|H7C2Q8|H7C2Q8_HUMAN EBNA1 binding protein 2, isoform CRA_d OS=Homo sapiens OX=9606 GN=EBNA1BP2 PE=1 SV=1;sp|Q99848|EBP2_HUMAN Probable rRNA-processing protein EBP2 OS=Homo sapiens OX=9606 GN=EBNA1BP2 PE=1 SV=2	Probable rRNA-processing protein EBP2	EBNA1BP2	+	3.28895	0	4.99675	10	10	10	33	33	33	40.684	0	41.192	1131800000	29	H7C2Q8;Q99848	H7C2Q8;Q99848	28.8674	28.7935	29.0241	22.9481	24.2171	24.5296
sp|Q96MF7|NSE2_HUMAN E3 SUMO-protein ligase NSE2 OS=Homo sapiens OX=9606 GN=NSMCE2 PE=1 SV=2;tr|E5RFJ1|E5RFJ1_HUMAN E3 SUMO-protein ligase NSE2 OS=Homo sapiens OX=9606 GN=NSMCE2 PE=1 SV=1;tr|E5RIM1|E5RIM1_HUMAN E3 SUMO-protein ligase NSE2 (Fragment) OS=Hom	E3 SUMO-protein ligase NSE2	NSMCE2	+	3.20192	0	4.98626	9	9	9	38.1	38.1	38.1	27.932	0	88.382	858060000	16	Q96MF7;E5RFJ1;E5RIM1;A0A087WTZ8;E5RHW9;E5RK09;E5RG00;H0YB96	Q96MF7;E5RFJ1;E5RIM1;A0A087WTZ8;E5RHW9	28.1985	28.3727	28.3128	22.3087	23.6278	23.9888
sp|Q08945|SSRP1_HUMAN FACT complex subunit SSRP1 OS=Homo sapiens OX=9606 GN=SSRP1 PE=1 SV=1	FACT complex subunit SSRP1	SSRP1	+	3.53011	0	4.90135	20	20	20	27.9	27.9	27.9	81.074	0	125.56	1480600000	45	Q08945;A0A0U1RRK2;E9PMD4;E9PPZ7	Q08945	29.1658	28.1169	29.3952	24.222	23.9904	23.7616
sp|Q9Y4E5-2|ZN451_HUMAN Isoform 2 of E3 SUMO-protein ligase ZNF451 OS=Homo sapiens OX=9606 GN=ZNF451;sp|Q9Y4E5|ZN451_HUMAN E3 SUMO-protein ligase ZNF451 OS=Homo sapiens OX=9606 GN=ZNF451 PE=1 SV=2;tr|E9PH99|E9PH99_HUMAN E3 SUMO-protein ligase ZNF451 OS=Hom	Zinc finger protein 451	ZNF451	+	2.04487	0.000931507	4.89652	22	22	22	21.3	21.3	21.3	115.77	0	90.723	1907600000	55	Q9Y4E5-2;Q9Y4E5;E9PH99;D6RIA1	Q9Y4E5-2;Q9Y4E5;E9PH99	28.8687	29.7992	29.4332	24.804	26.0052	22.6025
sp|P17014|ZNF12_HUMAN Zinc finger protein 12 OS=Homo sapiens OX=9606 GN=ZNF12 PE=1 SV=3;sp|P17014-2|ZNF12_HUMAN Isoform 2 of Zinc finger protein 12 OS=Homo sapiens OX=9606 GN=ZNF12;sp|P17014-5|ZNF12_HUMAN Isoform 5 of Zinc finger protein 12 OS=Homo sapiens	Zinc finger protein 12	ZNF12	+	3.02595	0	4.89273	16	16	16	25.7	25.7	25.7	81.201	0	80.171	921340000	36	P17014;P17014-2;P17014-5;P17014-4;P17014-3;H9KV98	P17014;P17014-2;P17014-5;P17014-4	28.4727	28.3639	28.2154	22.5141	24.4339	23.4259
sp|P53999|TCP4_HUMAN Activated RNA polymerase II transcriptional coactivator p15 OS=Homo sapiens OX=9606 GN=SUB1 PE=1 SV=3	Activated RNA polymerase II transcriptional coactivator p15	SUB1	+	5.36306	0	4.88414	9	9	9	44.1	44.1	44.1	14.395	0	51.053	984950000	21	P53999	P53999	28.3555	28.5715	28.465	23.7161	23.7	23.3235
sp|Q9Y4E5-4|ZN451_HUMAN Isoform 3 of E3 SUMO-protein ligase ZNF451 OS=Homo sapiens OX=9606 GN=ZNF451	Zinc finger protein 451	ZNF451	+	4.51445	0	4.88286	11	11	11	25.2	25.2	25.2	63.02	0	59.841	601520000	25	Q9Y4E5-4;D6RAS1	Q9Y4E5-4	27.763	27.6348	27.525	22.459	23.193	22.6223
sp|Q9Y4W2-2|LAS1L_HUMAN Isoform 2 of Ribosomal biogenesis protein LAS1L OS=Homo sapiens OX=9606 GN=LAS1L;sp|Q9Y4W2|LAS1L_HUMAN Ribosomal biogenesis protein LAS1L OS=Homo sapiens OX=9606 GN=LAS1L PE=1 SV=2;sp|Q9Y4W2-3|LAS1L_HUMAN Isoform 3 of Ribosomal biog	Ribosomal biogenesis protein LAS1L	LAS1L	+	3.41329	0	4.85589	16	16	16	25	25	25	81.242	0	72.633	727760000	32	Q9Y4W2-2;Q9Y4W2;Q9Y4W2-3;Q9Y4W2-4	Q9Y4W2-2;Q9Y4W2;Q9Y4W2-3	27.7575	28.044	28.0508	22.9964	23.8842	22.4041
sp|P62805|H4_HUMAN Histone H4 OS=Homo sapiens OX=9606 GN=HIST1H4A PE=1 SV=2	Histone H4	HIST1H4A	+	1.1129	0.0166702	4.85498	15	15	15	68.9	68.9	68.9	11.367	0	95.489	6482900000	74	P62805	P62805	31.1781	30.6741	31.238	28.1585	28.2784	22.0883
sp|O76021|RL1D1_HUMAN Ribosomal L1 domain-containing protein 1 OS=Homo sapiens OX=9606 GN=RSL1D1 PE=1 SV=3;tr|J3QSV6|J3QSV6_HUMAN Ribosomal L1 domain-containing protein 1 (Fragment) OS=Homo sapiens OX=9606 GN=RSL1D1 PE=1 SV=1;sp|O76021-2|RL1D1_HUMAN Isofor	Ribosomal L1 domain-containing protein 1	RSL1D1	+	4.33892	0	4.84427	18	18	18	33.1	33.1	33.1	54.972	0	51.407	1019700000	46	O76021;J3QSV6;O76021-2;I3L3U9;I3L3C4;I3L234	O76021;J3QSV6;O76021-2	28.3589	28.5294	28.5363	23.1801	24.0404	23.6712
sp|Q02880-2|TOP2B_HUMAN Isoform Beta-1 of DNA topoisomerase 2-beta OS=Homo sapiens OX=9606 GN=TOP2B;sp|Q02880|TOP2B_HUMAN DNA topoisomerase 2-beta OS=Homo sapiens OX=9606 GN=TOP2B PE=1 SV=3;tr|E9PCY5|E9PCY5_HUMAN DNA topoisomerase 2 (Fragment) OS=Homo sapi	DNA topoisomerase 2-beta;DNA topoisomerase 2	TOP2B	+	3.91377	0	4.81305	40	28	28	26.8	19.7	19.7	182.66	0	95.67	1102100000	62	Q02880-2;Q02880;E9PCY5;H7BZ82	Q02880-2;Q02880;E9PCY5	28.8036	28.4328	28.3666	24.0263	23.1296	24.0079
sp|P30414|NKTR_HUMAN NK-tumor recognition protein OS=Homo sapiens OX=9606 GN=NKTR PE=1 SV=2;tr|A0A087WYW3|A0A087WYW3_HUMAN NK-tumor recognition protein OS=Homo sapiens OX=9606 GN=NKTR PE=1 SV=1	NK-tumor recognition protein;Putative peptidyl-prolyl cis-trans isomerase	NKTR	+	2.67362	0.000611465	4.75339	19	19	19	17.4	17.4	17.4	165.67	0	64.761	844590000	53	P30414;A0A087WYW3;C9JMM5;A8K7K2	P30414;A0A087WYW3	28.2168	27.9994	28.3397	24.6037	23.3933	22.2988
sp|P41208|CETN2_HUMAN Centrin-2 OS=Homo sapiens OX=9606 GN=CETN2 PE=1 SV=1	Centrin-2	CETN2	+	2.71737	0.000631579	4.74681	11	11	11	84.3	84.3	84.3	19.738	0	73.289	777020000	27	P41208;Q12798	P41208	28.0023	28.143	27.9862	24.5903	22.5001	22.8007
sp|P36578|RL4_HUMAN 60S ribosomal protein L4 OS=Homo sapiens OX=9606 GN=RPL4 PE=1 SV=5;tr|H3BM89|H3BM89_HUMAN 60S ribosomal protein L4 OS=Homo sapiens OX=9606 GN=RPL4 PE=1 SV=1;tr|H3BTP7|H3BTP7_HUMAN 60S ribosomal protein L4 (Fragment) OS=Homo sapiens OX=9	60S ribosomal protein L4	RPL4	+	3.37522	0	4.74056	19	19	19	39.3	39.3	39.3	47.697	0	75.477	1262600000	50	P36578;H3BM89;H3BTP7;H3BU31	P36578;H3BM89;H3BTP7	28.7578	28.4921	28.9605	24.8295	23.6523	23.5069
sp|Q8WV22|NSE1_HUMAN Non-structural maintenance of chromosomes element 1 homolog OS=Homo sapiens OX=9606 GN=NSMCE1 PE=1 SV=5;tr|I3L1I3|I3L1I3_HUMAN Non-structural maintenance of chromosomes element 1 homolog (Fragment) OS=Homo sapiens OX=9606 GN=NSMCE1 PE=	Non-structural maintenance of chromosomes element 1 homolog	NSMCE1	+	4.46652	0	4.71117	11	11	11	43.6	43.6	43.6	30.855	0	52.6	693350000	31	Q8WV22;I3L1I3;H3BSL0;H3BR73;H3BV05;H3BR31;H3BN81	Q8WV22;I3L1I3	27.6988	28.0808	27.8149	23.4446	23.2497	22.7667
sp|Q9BVP2-2|GNL3_HUMAN Isoform 2 of Guanine nucleotide-binding protein-like 3 OS=Homo sapiens OX=9606 GN=GNL3;sp|Q9BVP2|GNL3_HUMAN Guanine nucleotide-binding protein-like 3 OS=Homo sapiens OX=9606 GN=GNL3 PE=1 SV=2	Guanine nucleotide-binding protein-like 3	GNL3	+	3.10841	0	4.6938	15	15	15	31.3	31.3	31.3	60.54	0	98.17	539060000	41	Q9BVP2-2;Q9BVP2;C9JYH9;C9JZT7;B4DMU5	Q9BVP2-2;Q9BVP2	27.316	28.1162	27.3593	22.4265	23.7819	22.5016
sp|Q6P0N0|M18BP_HUMAN Mis18-binding protein 1 OS=Homo sapiens OX=9606 GN=MIS18BP1 PE=1 SV=1;tr|G5E9K5|G5E9K5_HUMAN Chromosome 14 open reading frame 106, isoform CRA_a OS=Homo sapiens OX=9606 GN=MIS18BP1 PE=1 SV=1	Mis18-binding protein 1	MIS18BP1	+	3.88217	0	4.66125	24	24	24	24.4	24.4	24.4	129.08	0	56.156	895060000	37	Q6P0N0;G5E9K5;Q6P0N0-2;C9J2Q8;H7C1S6;H0YJM1	Q6P0N0;G5E9K5	28.5956	27.7694	28.0026	23.0865	23.7997	23.4976
sp|P61077|UB2D3_HUMAN Ubiquitin-conjugating enzyme E2 D3 OS=Homo sapiens OX=9606 GN=UBE2D3 PE=1 SV=1;sp|P61077-2|UB2D3_HUMAN Isoform 2 of Ubiquitin-conjugating enzyme E2 D3 OS=Homo sapiens OX=9606 GN=UBE2D3;tr|D6R9F6|D6R9F6_HUMAN Ubiquitin-conjugating enzy	Ubiquitin-conjugating enzyme E2 D3	UBE2D3	+	2.82363	0.000690647	4.63434	3	3	2	14.3	14.3	6.8	16.687	0	7.632	707600000	10	P61077;P61077-2;D6R9F6;D6R933;D6RGD0;D6R980;D6RIZ3;D6RA11;A0A087WY85;P61077-3	P61077;P61077-2;D6R9F6;D6R933;D6RGD0;D6R980;D6RIZ3;D6RA11;A0A087WY85;P61077-3	28.1831	27.4022	28.2612	22.9661	24.3598	22.6175
sp|P33993|MCM7_HUMAN DNA replication licensing factor MCM7 OS=Homo sapiens OX=9606 GN=MCM7 PE=1 SV=4;sp|P33993-3|MCM7_HUMAN Isoform 3 of DNA replication licensing factor MCM7 OS=Homo sapiens OX=9606 GN=MCM7;sp|P33993-2|MCM7_HUMAN Isoform 2 of DNA replicati	DNA replication licensing factor MCM7	MCM7	+	3.38903	0	4.62739	20	20	20	39.2	39.2	39.2	81.307	0	71.321	618430000	38	P33993;P33993-3;P33993-2;C9J8M6	P33993;P33993-3;P33993-2	27.6291	27.9072	27.5678	23.7077	22.2978	23.2164
tr|A0A024QZP7|A0A024QZP7_HUMAN Cell division cycle 2, G1 to S and G2 to M, isoform CRA_a OS=Homo sapiens OX=9606 GN=CDK1 PE=1 SV=1;sp|P06493|CDK1_HUMAN Cyclin-dependent kinase 1 OS=Homo sapiens OX=9606 GN=CDK1 PE=1 SV=3;sp|P06493-2|CDK1_HUMAN Isoform 2 of	Cyclin-dependent kinase 1	CDC2;CDK1	+	3.16908	0	4.55943	12	12	10	48.8	48.8	42.4	34.081	0	75.764	1085200000	41	A0A024QZP7;P06493;P06493-2;A0A087WZZ9;E5RIU6;K7ELV5;G3V317	A0A024QZP7;P06493;P06493-2;A0A087WZZ9;E5RIU6	28.6648	28.154	28.6511	24.6905	23.9617	23.1393
sp|Q5VTE0|EF1A3_HUMAN Putative elongation factor 1-alpha-like 3 OS=Homo sapiens OX=9606 GN=EEF1A1P5 PE=5 SV=1;sp|P68104|EF1A1_HUMAN Elongation factor 1-alpha 1 OS=Homo sapiens OX=9606 GN=EEF1A1 PE=1 SV=1;tr|A0A087WVQ9|A0A087WVQ9_HUMAN Elongation factor 1-a	Putative elongation factor 1-alpha-like 3;Elongation factor 1-alpha 1;Elongation factor 1-alpha	EEF1A1P5;EEF1A1	+	3.92496	0	4.54635	9	9	3	22.5	22.5	8.7	50.184	0	36.999	824150000	24	Q5VTE0;P68104;A0A087WVQ9;P68104-2;A0A087WV01;A6PW80;Q5JR01	Q5VTE0;P68104;A0A087WVQ9;P68104-2;A0A087WV01	28.1478	27.6371	28.4673	23.4828	23.8853	23.245
sp|P09429|HMGB1_HUMAN High mobility group protein B1 OS=Homo sapiens OX=9606 GN=HMGB1 PE=1 SV=3;tr|Q5T7C4|Q5T7C4_HUMAN High mobility group protein B1 OS=Homo sapiens OX=9606 GN=HMGB1 PE=1 SV=1	High mobility group protein B1	HMGB1	+	3.47538	0	4.52869	10	10	8	33	33	27.9	24.893	0	52.258	989540000	32	P09429;Q5T7C4;B2RPK0	P09429;Q5T7C4	28.506	27.9041	28.5624	23.2654	24.4174	23.7036
sp|Q8IXQ6-2|PARP9_HUMAN Isoform 2 of Protein mono-ADP-ribosyltransferase PARP9 OS=Homo sapiens OX=9606 GN=PARP9;sp|Q8IXQ6-3|PARP9_HUMAN Isoform 3 of Protein mono-ADP-ribosyltransferase PARP9 OS=Homo sapiens OX=9606 GN=PARP9;sp|Q8IXQ6|PARP9_HUMAN Protein mo	Poly [ADP-ribose] polymerase 9	PARP9	+	2.42522	0.000536313	4.50855	18	18	18	24.7	24.7	24.7	92.27	0	75.783	698930000	43	Q8IXQ6-2;Q8IXQ6-3;Q8IXQ6;G5E9U8	Q8IXQ6-2;Q8IXQ6-3;Q8IXQ6	26.2299	28.3663	28.3709	23.4718	23.2295	22.7401
sp|Q8N2W9|PIAS4_HUMAN E3 SUMO-protein ligase PIAS4 OS=Homo sapiens OX=9606 GN=PIAS4 PE=1 SV=1	E3 SUMO-protein ligase PIAS4	PIAS4	+	4.07299	0	4.50443	13	13	13	26.9	26.9	26.9	56.503	0	190.32	788840000	33	Q8N2W9	Q8N2W9	28.0059	27.9367	28.3929	23.1304	23.8293	23.8625
sp|Q9Y5J1|UTP18_HUMAN U3 small nucleolar RNA-associated protein 18 homolog OS=Homo sapiens OX=9606 GN=UTP18 PE=1 SV=3	U3 small nucleolar RNA-associated protein 18 homolog	UTP18	+	2.22537	0.00048	4.48003	15	15	15	35.8	35.8	35.8	62.003	0	69.82	1003300000	33	Q9Y5J1;J3KSR7;J3QR85;J3QRG0;J3QLD6	Q9Y5J1	28.1023	28.789	28.1897	23.0731	25.5039	23.064
sp|Q9Y5B9|SP16H_HUMAN FACT complex subunit SPT16 OS=Homo sapiens OX=9606 GN=SUPT16H PE=1 SV=1	FACT complex subunit SPT16	SUPT16H	+	2.09749	0.000944444	4.42389	31	31	31	29.7	29.7	29.7	119.91	0	145.87	1433000000	72	Q9Y5B9;G3V5A4;G3V401;G3V2X0	Q9Y5B9	28.7868	29.026	28.8778	25.1406	25.5838	22.6945
sp|Q5VYV7|SLX4I_HUMAN Protein SLX4IP OS=Homo sapiens OX=9606 GN=SLX4IP PE=1 SV=1	Protein SLX4IP	SLX4IP	+	3.57648	0	4.40858	7	7	7	25.7	25.7	25.7	45.551	0	45.986	503020000	22	Q5VYV7	Q5VYV7	27.5995	27.1305	27.6965	22.5295	23.6325	23.0387
sp|Q96S65|CSRN1_HUMAN Cysteine/serine-rich nuclear protein 1 OS=Homo sapiens OX=9606 GN=CSRNP1 PE=1 SV=2	Cysteine/serine-rich nuclear protein 1	CSRNP1	+	3.82777	0	4.40088	10	10	10	14.1	14.1	14.1	63.508	0	61.559	712900000	29	Q96S65	Q96S65	27.8374	28.1515	28.0578	24.1544	23.1221	23.5676
tr|F8W7C6|F8W7C6_HUMAN 60S ribosomal protein L10 OS=Homo sapiens OX=9606 GN=RPL10 PE=1 SV=2;tr|A0A087WV22|A0A087WV22_HUMAN 60S ribosomal protein L10 OS=Homo sapiens OX=9606 GN=RPL10 PE=1 SV=1;tr|X1WI28|X1WI28_HUMAN 60S ribosomal protein L10 (Fragment) OS=H	60S ribosomal protein L10	RPL10	+	4.41386	0	4.39844	7	7	7	33.1	33.1	33.1	18.565	0	33.819	692600000	23	F8W7C6;A0A087WV22;X1WI28;P27635;H7C123;H7C2C5;Q96L21;H7C2U2;B8A6G2;A6QRI9	F8W7C6;A0A087WV22;X1WI28;P27635;H7C123;H7C2C5	27.7196	27.8976	28.0655	23.1394	23.5217	23.8264
sp|P62937|PPIA_HUMAN Peptidyl-prolyl cis-trans isomerase A OS=Homo sapiens OX=9606 GN=PPIA PE=1 SV=2;tr|F8WE65|F8WE65_HUMAN Peptidyl-prolyl cis-trans isomerase OS=Homo sapiens OX=9606 GN=PPIA PE=1 SV=1;tr|C9J5S7|C9J5S7_HUMAN Peptidyl-prolyl cis-trans isome	Peptidyl-prolyl cis-trans isomerase A;Peptidyl-prolyl cis-trans isomerase A, N-terminally processed;Peptidyl-prolyl cis-trans isomerase	PPIA	+	3.7111	0	4.37302	8	8	8	43	43	43	18.012	0	21.009	640610000	19	P62937;F8WE65;C9J5S7;P62937-2;E5RIZ5	P62937;F8WE65;C9J5S7;P62937-2	27.8875	28.0391	27.5317	23.9504	22.9212	23.4676
sp|P01106|MYC_HUMAN Myc proto-oncogene protein OS=Homo sapiens OX=9606 GN=MYC PE=1 SV=1;tr|H0YBT0|H0YBT0_HUMAN Myc proto-oncogene protein OS=Homo sapiens OX=9606 GN=MYC PE=1 SV=1;tr|A0A087WVR4|A0A087WVR4_HUMAN Myc proto-oncogene protein OS=Homo sapiens OX=	Myc proto-oncogene protein	MYC	+	5.39182	0	4.32746	7	7	7	12.3	12.3	12.3	48.804	0	45.988	657460000	13	P01106;H0YBT0;A0A087WVR4;A0A087WUS5;P01106-2;A0A0B4J1R1	P01106;H0YBT0;A0A087WVR4;A0A087WUS5;P01106-2	27.9546	27.6817	27.8798	23.3237	23.5963	23.6136
sp|Q9NYW8|RBAK_HUMAN RB-associated KRAB zinc finger protein OS=Homo sapiens OX=9606 GN=RBAK PE=1 SV=1	RB-associated KRAB zinc finger protein	RBAK	+	3.03464	0	4.32031	14	14	14	26.8	26.8	26.8	82.994	0	76	956180000	35	Q9NYW8;I3L0D1;A0A0A6YYG8;Q9NYW8-2;Q13401-3;Q13401;Q13401-2	Q9NYW8	28.274	28.5182	28.278	24.7704	23.1209	24.2179
sp|Q9H0S4|DDX47_HUMAN Probable ATP-dependent RNA helicase DDX47 OS=Homo sapiens OX=9606 GN=DDX47 PE=1 SV=1;sp|Q9H0S4-2|DDX47_HUMAN Isoform 2 of Probable ATP-dependent RNA helicase DDX47 OS=Homo sapiens OX=9606 GN=DDX47;tr|F5H1N9|F5H1N9_HUMAN Probable ATP-d	Probable ATP-dependent RNA helicase DDX47	DDX47	+	4.37693	0	4.27659	12	12	12	32.1	32.1	32.1	50.646	0	30.363	463210000	24	Q9H0S4;Q9H0S4-2;F5H1N9	Q9H0S4;Q9H0S4-2;F5H1N9	27.2279	27.3694	27.4019	23.0597	22.6836	23.4262
sp|Q92890|UFD1_HUMAN Ubiquitin recognition factor in ER-associated degradation protein 1 OS=Homo sapiens OX=9606 GN=UFD1 PE=1 SV=3;sp|Q92890-1|UFD1_HUMAN Isoform Long of Ubiquitin recognition factor in ER-associated degradation protein 1 OS=Homo sapiens OX	Ubiquitin fusion degradation protein 1 homolog	UFD1L	+	4.01861	0	4.27352	9	9	9	39.4	39.4	39.4	34.5	0	40.123	487950000	23	Q92890;Q92890-1;Q92890-3;C9IZG3;C9J6N9;C9JNP9	Q92890;Q92890-1;Q92890-3	27.1533	27.6228	27.4509	22.7134	23.168	23.525
sp|P39748|FEN1_HUMAN Flap endonuclease 1 OS=Homo sapiens OX=9606 GN=FEN1 PE=1 SV=1;sp|P39748-2|FEN1_HUMAN Isoform FENMIT of Flap endonuclease 1 OS=Homo sapiens OX=9606 GN=FEN1;tr|I3L3E9|I3L3E9_HUMAN Flap endonuclease 1 (Fragment) OS=Homo sapiens OX=9606 GN	Flap endonuclease 1	FEN1	+	2.82738	0.000671329	4.25634	11	11	11	32.4	32.4	32.4	42.592	0	34.776	1077900000	17	P39748;P39748-2;I3L3E9;F5H1Y3;CON__P01030;CON__ENSEMBL:ENSBTAP00000007350	P39748;P39748-2;I3L3E9	28.1162	28.3543	28.6896	23.0855	24.616	24.6896
sp|Q9UNN5|FAF1_HUMAN FAS-associated factor 1 OS=Homo sapiens OX=9606 GN=FAF1 PE=1 SV=2;tr|B3KT28|B3KT28_HUMAN FAS-associated factor 1 OS=Homo sapiens OX=9606 GN=FAF1 PE=1 SV=1;tr|B1ANM7|B1ANM7_HUMAN FAS-associated factor 1 OS=Homo sapiens OX=9606 GN=FAF1 P	FAS-associated factor 1	FAF1	+	2.75127	0.000635762	4.23889	15	15	15	28.6	28.6	28.6	73.953	0	66.025	445840000	25	Q9UNN5;B3KT28;B1ANM7;Q9UNN5-2	Q9UNN5;B3KT28;B1ANM7;Q9UNN5-2	27.1108	27.2145	27.4225	21.8968	23.7329	23.4014
sp|P62424|RL7A_HUMAN 60S ribosomal protein L7a OS=Homo sapiens OX=9606 GN=RPL7A PE=1 SV=2;tr|Q5T8U3|Q5T8U3_HUMAN 60S ribosomal protein L7a (Fragment) OS=Homo sapiens OX=9606 GN=RPL7A PE=1 SV=1	60S ribosomal protein L7a	RPL7A	+	3.14194	0	4.20724	10	10	10	35.7	35.7	35.7	29.995	0	35.992	857730000	24	P62424;Q5T8U3;Q5T8U2	P62424;Q5T8U3	28.4812	27.8734	28.0201	23.8913	24.6401	23.2216
sp|P10412|H14_HUMAN Histone H1.4 OS=Homo sapiens OX=9606 GN=HIST1H1E PE=1 SV=2;sp|P16402|H13_HUMAN Histone H1.3 OS=Homo sapiens OX=9606 GN=HIST1H1D PE=1 SV=2	Histone H1.4;Histone H1.3	HIST1H1E;HIST1H1D		0.746083	0.097758	4.17985	17	17	5	37	37	16.4	21.865	0	138.68	7500400000	56	P10412;P16402	P10412;P16402	31.4951	30.9354	31.0851	29.6376	29.4784	21.8601
sp|Q9UQ88-4|CD11A_HUMAN Isoform SV3 of Cyclin-dependent kinase 11A OS=Homo sapiens OX=9606 GN=CDK11A;sp|Q9UQ88-3|CD11A_HUMAN Isoform SV2 of Cyclin-dependent kinase 11A OS=Homo sapiens OX=9606 GN=CDK11A;sp|Q9UQ88-2|CD11A_HUMAN Isoform SV1 of Cyclin-dependen	Cyclin-dependent kinase 11A;Cyclin-dependent kinase 11B	CDK11A;CDK11B	+	1.99217	0.000886957	4.16194	17	17	17	23.1	23.1	23.1	90.044	0	41.232	647720000	36	Q9UQ88-4;Q9UQ88-3;Q9UQ88-2;Q5QPR3;P21127-8;A0A0D9SEN2;A0A0D9SER5;Q5QPR4;A0A0D9SEI3;P21127-2;P21127-3;Q9UQ88;P21127;P21127-6;P21127-9;P21127-10;Q9UQ88-5;P21127-5;P21127-4;P21127-12;Q9UQ88-10;Q9UQ88-9;Q9UQ88-8;J3KS35;E7ESP2;E9PFJ2;A0A087X1I0;A0A087WYI9;Q13882;Q5QPQ9	Q9UQ88-4;Q9UQ88-3;Q9UQ88-2;Q5QPR3;P21127-8;A0A0D9SEN2;A0A0D9SER5;Q5QPR4;A0A0D9SEI3;P21127-2;P21127-3;Q9UQ88;P21127;P21127-6;P21127-9;P21127-10;Q9UQ88-5;P21127-5;P21127-4;P21127-12;Q9UQ88-10	27.9564	26.7191	28.1858	21.9979	24.6933	23.6842
sp|O75367-2|H2AY_HUMAN Isoform 1 of Core histone macro-H2A.1 OS=Homo sapiens OX=9606 GN=H2AFY;sp|O75367-3|H2AY_HUMAN Isoform 3 of Core histone macro-H2A.1 OS=Homo sapiens OX=9606 GN=H2AFY;sp|O75367|H2AY_HUMAN Core histone macro-H2A.1 OS=Homo sapiens OX=960	Core histone macro-H2A.1;Histone H2A	H2AFY	+	3.42922	0	4.13525	9	9	7	31.7	31.7	24.7	39.183	0	121.43	717510000	32	O75367-2;O75367-3;O75367;B4DJC3;D6RCF2	O75367-2;O75367-3;O75367;B4DJC3	28.1207	27.8135	27.841	24.4538	23.6931	23.2225
sp|Q9Y5V3|MAGD1_HUMAN Melanoma-associated antigen D1 OS=Homo sapiens OX=9606 GN=MAGED1 PE=1 SV=3;sp|Q9Y5V3-2|MAGD1_HUMAN Isoform 2 of Melanoma-associated antigen D1 OS=Homo sapiens OX=9606 GN=MAGED1	Melanoma-associated antigen D1	MAGED1	+	6.84215	0	4.12842	15	14	12	21.7	20.2	18.6	86.16	0	88.044	463800000	25	Q9Y5V3;Q9Y5V3-2	Q9Y5V3;Q9Y5V3-2	27.4686	27.3488	27.4019	23.2552	23.3521	23.2267
sp|P61956-2|SUMO2_HUMAN Isoform 2 of Small ubiquitin-related modifier 2 OS=Homo sapiens OX=9606 GN=SUMO2;sp|P61956|SUMO2_HUMAN Small ubiquitin-related modifier 2 OS=Homo sapiens OX=9606 GN=SUMO2 PE=1 SV=3	Small ubiquitin-related modifier 2	SUMO2		0.616216	0.182679	4.12635	8	5	5	49.3	45.1	45.1	8.1111	0	208.37	3008100000	11	P61956-2;P61956	P61956-2;P61956	29.1464	29.9218	29.4111	23.0426	31.3174	21.7404
sp|Q9NW13|RBM28_HUMAN RNA-binding protein 28 OS=Homo sapiens OX=9606 GN=RBM28 PE=1 SV=3;tr|C9JE21|C9JE21_HUMAN RNA-binding protein 28 (Fragment) OS=Homo sapiens OX=9606 GN=RBM28 PE=1 SV=1;sp|Q9NW13-2|RBM28_HUMAN Isoform 2 of RNA-binding protein 28 OS=Homo	RNA-binding protein 28	RBM28	+	3.43062	0	4.11464	4	4	4	4.1	4.1	4.1	85.737	0	5.4259	654470000	7	Q9NW13;C9JE21;Q9NW13-2;C9JAA9	Q9NW13;C9JE21;Q9NW13-2	27.6682	27.6798	27.7352	22.8553	23.8187	24.0654
sp|Q86X51|CX067_HUMAN Uncharacterized protein CXorf67 OS=Homo sapiens OX=9606 GN=CXorf67 PE=1 SV=1	Uncharacterized protein CXorf67	CXorf67	+	3.16426	0	4.07158	6	6	6	8.5	8.5	8.5	51.893	0	13.316	327870000	12	Q86X51	Q86X51	26.5534	26.9485	26.9591	23.563	22.3271	22.3561
sp|Q8TAT6|NPL4_HUMAN Nuclear protein localization protein 4 homolog OS=Homo sapiens OX=9606 GN=NPLOC4 PE=1 SV=3;sp|Q8TAT6-2|NPL4_HUMAN Isoform 2 of Nuclear protein localization protein 4 homolog OS=Homo sapiens OX=9606 GN=NPLOC4	Nuclear protein localization protein 4 homolog	NPLOC4	+	4.14063	0	4.04024	12	12	12	22.5	22.5	22.5	68.119	0	38.291	462660000	26	Q8TAT6;Q8TAT6-2;I3L4U9;A0A0D9SFI9	Q8TAT6;Q8TAT6-2	26.8022	27.4514	27.239	23.4125	22.9849	22.9744
sp|O75190|DNJB6_HUMAN DnaJ homolog subfamily B member 6 OS=Homo sapiens OX=9606 GN=DNAJB6 PE=1 SV=2;tr|A0A0J9YX62|A0A0J9YX62_HUMAN DnaJ homolog subfamily B member 6 OS=Homo sapiens OX=9606 GN=DNAJB6 PE=1 SV=1;sp|O75190-3|DNJB6_HUMAN Isoform C of DnaJ homol	DnaJ homolog subfamily B member 6	DNAJB6	+	3.78435	0	4.00614	7	7	7	35.3	35.3	35.3	36.087	0	32.501	287970000	12	O75190;A0A0J9YX62;O75190-3;E9PH18;C9J2C4;O75190-2;O75190-4;C9JB42;C9JDR7;C9JDX6;F8WCZ4;C9J2P2;C9JN01;Q8WWF6;Q8NHS0;Q7Z6W7	O75190;A0A0J9YX62;O75190-3;E9PH18;C9J2C4;O75190-2;O75190-4	26.3891	26.9731	26.5238	22.4172	22.3628	23.0875
sp|P18124|RL7_HUMAN 60S ribosomal protein L7 OS=Homo sapiens OX=9606 GN=RPL7 PE=1 SV=1;tr|A8MUD9|A8MUD9_HUMAN 60S ribosomal protein L7 OS=Homo sapiens OX=9606 GN=RPL7 PE=1 SV=1	60S ribosomal protein L7	RPL7	+	1.60898	0.00293431	4.00482	16	16	16	46.4	46.4	46.4	29.225	0	61.19	1063000000	37	P18124;A8MUD9;C9JIJ5;C9JZ88	P18124;A8MUD9	28.3583	28.6069	28.3867	25.3848	25.7705	22.1822
tr|J3KTA4|J3KTA4_HUMAN Probable ATP-dependent RNA helicase DDX5 OS=Homo sapiens OX=9606 GN=DDX5 PE=1 SV=1;sp|P17844|DDX5_HUMAN Probable ATP-dependent RNA helicase DDX5 OS=Homo sapiens OX=9606 GN=DDX5 PE=1 SV=1;sp|P17844-2|DDX5_HUMAN Isoform 2 of Probable A	Probable ATP-dependent RNA helicase DDX5	DDX5	+	3.02078	0	4.00266	21	21	16	33.7	33.7	28.3	69.086	0	65.043	917900000	48	J3KTA4;P17844;P17844-2;J3QSF1;J3QRQ7;J3QR02;J3KRX8;J3KRZ1;J3KTQ4;X6RLV5;J3QLG9;J3QR62;A0A0U1RQJ0;J3QRN5	J3KTA4;P17844;P17844-2	28.3407	28.283	28.286	24.9237	23.4059	24.5722
tr|A0A0U1RR32|A0A0U1RR32_HUMAN Histone H2A OS=Homo sapiens OX=9606 GN=hCG_2039566 PE=3 SV=1;tr|A0A0U1RRH7|A0A0U1RRH7_HUMAN Histone H2A OS=Homo sapiens OX=9606 PE=3 SV=1;sp|Q99878|H2A1J_HUMAN Histone H2A type 1-J OS=Homo sapiens OX=9606 GN=HIST1H2AJ PE=1 SV	Histone H2A type 1-J;Histone H2A type 1-H;Histone H2A.J;Histone H2A type 2-C;Histone H2A type 2-A;Histone H2A type 1-D;Histone H2A type 1;Histone H2A	HIST1H2AJ;HIST1H2AH;H2AFJ;HIST2H2AC;HIST2H2AA3;HIST1H2AD;HIST1H2AG	+	2.40679	0.000516129	4.00261	8	8	3	27.8	27.8	21.9	18.481	0	187.88	14989000000	49	A0A0U1RR32;A0A0U1RRH7;Q99878;Q96KK5;Q9BTM1;Q16777;Q6FI13;P20671;P0C0S8;H0YFX9;Q9BTM1-2;A0A3B3IS11;Q71UI9-5	A0A0U1RR32;A0A0U1RRH7;Q99878;Q96KK5;Q9BTM1;Q16777;Q6FI13;P20671;P0C0S8;H0YFX9;Q9BTM1-2	32.5291	32.4597	32.4658	27.8267	27.801	29.8191
sp|Q16666|IF16_HUMAN Gamma-interferon-inducible protein 16 OS=Homo sapiens OX=9606 GN=IFI16 PE=1 SV=3;sp|Q16666-3|IF16_HUMAN Isoform 3 of Gamma-interferon-inducible protein 16 OS=Homo sapiens OX=9606 GN=IFI16;sp|Q16666-6|IF16_HUMAN Isoform 4 of Gamma-inter	Gamma-interferon-inducible protein 16	IFI16	+	2.95804	0	4.00197	12	12	12	24.6	24.6	24.6	88.255	0	36.594	299400000	24	Q16666;Q16666-3;Q16666-6;Q16666-2;X6RHM1;H3BM18;H3BVE6;H3BR88;A0A0A0MRB1;Q6K0P9-3;Q6K0P9-2;Q6K0P9-5;Q6K0P9-4;Q6K0P9-6;X6RHR0;Q6K0P9;H3BR65	Q16666;Q16666-3;Q16666-6;Q16666-2	26.395	26.6255	26.9687	21.8534	22.7347	23.3952
sp|Q9Y546|LRC42_HUMAN Leucine-rich repeat-containing protein 42 OS=Homo sapiens OX=9606 GN=LRRC42 PE=1 SV=1;tr|E7EP35|E7EP35_HUMAN Leucine-rich repeat-containing protein 42 (Fragment) OS=Homo sapiens OX=9606 GN=LRRC42 PE=1 SV=1;tr|A6NL66|A6NL66_HUMAN Leuci	Leucine-rich repeat-containing protein 42	LRRC42	+	4.47813	0	3.9954	10	10	10	28.5	28.5	28.5	48.571	0	39.495	311290000	20	Q9Y546;E7EP35;A6NL66	Q9Y546;E7EP35;A6NL66	26.6172	26.7437	26.7301	22.4503	22.5794	23.0752
tr|K7EMV3|K7EMV3_HUMAN Histone H3 OS=Homo sapiens OX=9606 GN=H3F3B PE=1 SV=1;tr|B4DEB1|B4DEB1_HUMAN Histone H3 OS=Homo sapiens OX=9606 GN=H3F3A PE=1 SV=1;tr|K7EK07|K7EK07_HUMAN Histone H3 (Fragment) OS=Homo sapiens OX=9606 GN=H3F3B PE=1 SV=1;tr|K7ES00|K7ES	Histone H3;Histone H3.2;Histone H3.1t;Histone H3.3;Histone H3.1;Histone H3.3C	H3F3B;H3F3A;HIST2H3A;HIST3H3;HIST1H3A;H3F3C	+	1.43947	0.00426923	3.96353	4	4	2	29.3	29.3	12	10.334	0	34.799	2658100000	21	K7EMV3;B4DEB1;K7EK07;K7ES00;Q71DI3;Q16695;P84243;P68431;K7EP01;Q6NXT2	K7EMV3;B4DEB1;K7EK07;K7ES00;Q71DI3;Q16695;P84243;P68431;K7EP01;Q6NXT2	29.9527	29.4622	29.9251	26.9855	27.1851	23.2787
sp|Q13185|CBX3_HUMAN Chromobox protein homolog 3 OS=Homo sapiens OX=9606 GN=CBX3 PE=1 SV=4;tr|C9JMM0|C9JMM0_HUMAN Chromobox protein homolog 3 (Fragment) OS=Homo sapiens OX=9606 GN=CBX3 PE=1 SV=1;tr|B8ZZ43|B8ZZ43_HUMAN Chromobox homolog 3 (HP1 gamma homolog	Chromobox protein homolog 3	CBX3	+	2.13371	0.000962264	3.96056	6	5	5	30.6	21.9	21.9	20.811	0	17.477	512010000	15	Q13185;C9JMM0;B8ZZ43;S4R2Y4	Q13185;C9JMM0;B8ZZ43;S4R2Y4	27.1337	27.2887	27.8572	24.7423	23.5316	22.124
sp|Q9NVP1|DDX18_HUMAN ATP-dependent RNA helicase DDX18 OS=Homo sapiens OX=9606 GN=DDX18 PE=1 SV=2	ATP-dependent RNA helicase DDX18	DDX18	+	2.15175	0.000976077	3.9538	14	14	14	29.3	29.3	29.3	75.406	0	47.426	581570000	34	Q9NVP1;H7C452	Q9NVP1	27.6491	27.4635	27.6381	25.0515	22.384	23.4538
sp|Q8N5C6|SRBD1_HUMAN S1 RNA-binding domain-containing protein 1 OS=Homo sapiens OX=9606 GN=SRBD1 PE=1 SV=2;sp|Q8N5C6-2|SRBD1_HUMAN Isoform 2 of S1 RNA-binding domain-containing protein 1 OS=Homo sapiens OX=9606 GN=SRBD1	S1 RNA-binding domain-containing protein 1	SRBD1	+	2.30225	0.000492308	3.92046	9	9	9	10.3	10.3	10.3	111.77	0	22.492	703050000	17	Q8N5C6;Q8N5C6-2	Q8N5C6;Q8N5C6-2	27.8029	27.23	28.0903	24.9104	22.6499	23.8015
sp|O14682|ENC1_HUMAN Ectoderm-neural cortex protein 1 OS=Homo sapiens OX=9606 GN=ENC1 PE=1 SV=2;sp|O14682-2|ENC1_HUMAN Isoform 2 of Ectoderm-neural cortex protein 1 OS=Homo sapiens OX=9606 GN=ENC1	Ectoderm-neural cortex protein 1	ENC1	+	5.71953	0	3.91333	12	12	12	18.8	18.8	18.8	66.129	0	28.932	364010000	24	O14682;O14682-2;D6R9D7	O14682;O14682-2	26.8708	27.0551	26.9698	23.1895	22.9261	23.0401
sp|Q02878|RL6_HUMAN 60S ribosomal protein L6 OS=Homo sapiens OX=9606 GN=RPL6 PE=1 SV=3	60S ribosomal protein L6	RPL6	+	1.98139	0.000868085	3.90202	11	11	11	38.9	38.9	38.9	32.728	0	44.608	689620000	24	Q02878;F8VZ45;U3KQR5;F8VR69;F8VZA3;F8VWR1;F8VU16	Q02878	27.8238	27.4278	28.0805	23.5749	25.4514	22.5997
sp|P04792|HSPB1_HUMAN Heat shock protein beta-1 OS=Homo sapiens OX=9606 GN=HSPB1 PE=1 SV=2;tr|F8WE04|F8WE04_HUMAN Heat shock protein beta-1 OS=Homo sapiens OX=9606 GN=HSPB1 PE=1 SV=1	Heat shock protein beta-1	HSPB1	+	3.45353	0	3.869	7	7	7	60	60	60	22.782	0	24.711	460930000	16	P04792;F8WE04;C9J3N8	P04792;F8WE04	27.3253	27.2543	27.336	22.7555	23.8353	23.7178
sp|Q86T24|KAISO_HUMAN Transcriptional regulator Kaiso OS=Homo sapiens OX=9606 GN=ZBTB33 PE=1 SV=2	Transcriptional regulator Kaiso	ZBTB33	+	4.01307	0	3.83114	13	13	13	29.8	29.8	29.8	74.484	0	71.065	557290000	30	Q86T24	Q86T24	27.5048	27.4647	27.6018	24.0124	23.8455	23.22
sp|Q9UPN9-2|TRI33_HUMAN Isoform Beta of E3 ubiquitin-protein ligase TRIM33 OS=Homo sapiens OX=9606 GN=TRIM33;sp|Q9UPN9|TRI33_HUMAN E3 ubiquitin-protein ligase TRIM33 OS=Homo sapiens OX=9606 GN=TRIM33 PE=1 SV=3;tr|H0Y612|H0Y612_HUMAN E3 ubiquitin-protein li	E3 ubiquitin-protein ligase TRIM33	TRIM33	+	4.32745	0	3.82121	10	10	10	10.5	10.5	10.5	120.54	0	50.708	389210000	18	Q9UPN9-2;Q9UPN9;H0Y612	Q9UPN9-2;Q9UPN9;H0Y612	27.2115	27.0061	27.1734	23.6888	23.1806	23.058
sp|Q5SY16|NOL9_HUMAN Polynucleotide 5-hydroxyl-kinase NOL9 OS=Homo sapiens OX=9606 GN=NOL9 PE=1 SV=1	Polynucleotide 5-hydroxyl-kinase NOL9	NOL9	+	5.01413	0	3.81596	10	10	10	22.9	22.9	22.9	79.322	0	36.391	353690000	22	Q5SY16	Q5SY16	26.8657	27.0317	26.9408	22.9214	23.1074	23.3615
sp|P0CG48|UBC_HUMAN Polyubiquitin-C OS=Homo sapiens OX=9606 GN=UBC PE=1 SV=3;tr|F5GYU3|F5GYU3_HUMAN Polyubiquitin-C (Fragment) OS=Homo sapiens OX=9606 GN=UBC PE=1 SV=1;tr|F5H747|F5H747_HUMAN Polyubiquitin-C (Fragment) OS=Homo sapiens OX=9606 GN=UBC PE=1 SV	Polyubiquitin-C;Ubiquitin;Polyubiquitin-B;Ubiquitin;Ubiquitin-60S ribosomal protein L40;Ubiquitin;60S ribosomal protein L40;Ubiquitin-40S ribosomal protein S27a;Ubiquitin;40S ribosomal protein S27a	UBC;UBB;RPS27A;UBA52	+	1.507	0.00345763	3.77744	21	21	8	99.6	99.6	57.5	77.038	0	323.31	88986000000	138	P0CG48;F5GYU3;F5H747;Q5PY61;F5H388;B4DV12;F5H265;Q96C32;F5H2Z3;F5H6Q2;J3QKN0;J3QS39;P0CG47;F5GXK7;J3QTR3;P62987;P62979;Q49A90;M0R1V7;M0R2S1;A0A2R8Y422;F5GZ39;J3QSA3	P0CG48;F5GYU3;F5H747;Q5PY61;F5H388;B4DV12;F5H265;Q96C32;F5H2Z3;F5H6Q2;J3QKN0;J3QS39;P0CG47;F5GXK7;J3QTR3;P62987;P62979;Q49A90;M0R1V7;M0R2S1;A0A2R8Y422;F5GZ39	34.5295	35.3397	34.8924	32.2885	32.2682	28.8726
sp|P07910|HNRPC_HUMAN Heterogeneous nuclear ribonucleoproteins C1/C2 OS=Homo sapiens OX=9606 GN=HNRNPC PE=1 SV=4;tr|G3V576|G3V576_HUMAN Heterogeneous nuclear ribonucleoproteins C1/C2 OS=Homo sapiens OX=9606 GN=HNRNPC PE=1 SV=1;tr|G3V2Q1|G3V2Q1_HUMAN Hetero	Heterogeneous nuclear ribonucleoproteins C1/C2;Heterogeneous nuclear ribonucleoprotein C-like 2;Heterogeneous nuclear ribonucleoprotein C-like 1	HNRNPC;HNRNPCL2;HNRNPCL1	+	3.42302	0	3.75402	10	10	1	31.4	31.4	3.6	33.67	0	33.698	436590000	22	P07910;G3V576;G3V2Q1;G3V4C1;P07910-2;B2R5W2;B4DY08;G3V4W0;P07910-3;G3V575;G3V555;A0A0G2JNQ3;G3V2D6;G3V5V7;B4DSU6;G3V251;G3V3K6;G3V5X6;B2RXH8;O60812;G3V4M8;B7ZW38;A0A0G2JPF8;P0DMR1;G3V2H6	P07910;G3V576;G3V2Q1;G3V4C1;P07910-2;B2R5W2;B4DY08;G3V4W0;P07910-3;G3V575;G3V555;A0A0G2JNQ3;G3V2D6;G3V5V7;B4DSU6;G3V251;G3V3K6;G3V5X6;B2RXH8;O60812	27.0897	27.1582	27.4158	23.8425	23.7371	22.8221
sp|P50750-2|CDK9_HUMAN Isoform 2 of Cyclin-dependent kinase 9 OS=Homo sapiens OX=9606 GN=CDK9;sp|P50750|CDK9_HUMAN Cyclin-dependent kinase 9 OS=Homo sapiens OX=9606 GN=CDK9 PE=1 SV=3	Cyclin-dependent kinase 9	CDK9	+	3.20094	0	3.74766	11	10	10	24.1	22.5	22.5	53.365	0	49.937	507500000	24	P50750-2;P50750;X6RE90;A0A2R8YEB7;A0A087X209;A0A2R8Y4Z0;A0A2R8Y7W5;A0A2R8YF61;F5H6Z0;A0A2R8YD28;Q00535-2;H0YAZ9;Q00536-2;E7EUK8;Q9BVE2;A0A2R8Y644;Q14004-2;A0A087WZU2;Q00537;E5RGN0;Q00535;Q07002-3;Q00536-3;Q00536;Q96Q40-6;Q07002;O94921;O94921-2;Q00537-2;P11802-2;Q96Q40;Q96Q40-5;O94921-3;Q96Q40-3;Q96Q40-4;Q14004	P50750-2;P50750	27.4391	27.1369	27.387	24.3124	23.0984	23.3093
sp|Q15050|RRS1_HUMAN Ribosome biogenesis regulatory protein homolog OS=Homo sapiens OX=9606 GN=RRS1 PE=1 SV=2	Ribosome biogenesis regulatory protein homolog	RRS1	+	2.48406	0.000539326	3.74487	11	11	11	28.2	28.2	28.2	41.193	0	69.937	320320000	20	Q15050	Q15050	26.7252	26.6246	26.8967	21.828	23.6933	23.4906
sp|Q17R98-2|ZN827_HUMAN Isoform 2 of Zinc finger protein 827 OS=Homo sapiens OX=9606 GN=ZNF827;sp|Q17R98|ZN827_HUMAN Zinc finger protein 827 OS=Homo sapiens OX=9606 GN=ZNF827 PE=1 SV=1;tr|G5E9Z1|G5E9Z1_HUMAN Zinc finger protein 827 OS=Homo sapiens OX=9606	Zinc finger protein 827	ZNF827	+	3.05596	0	3.72037	11	11	11	16	16	16	118.72	0	39.029	328400000	18	Q17R98-2;Q17R98;G5E9Z1;Q17R98-3	Q17R98-2;Q17R98;G5E9Z1;Q17R98-3	26.8854	26.6736	27.1523	22.5641	23.9155	23.0706
sp|Q96NE9|FRMD6_HUMAN FERM domain-containing protein 6 OS=Homo sapiens OX=9606 GN=FRMD6 PE=1 SV=1;tr|G3V4T7|G3V4T7_HUMAN FERM domain-containing protein 6 OS=Homo sapiens OX=9606 GN=FRMD6 PE=1 SV=1;sp|Q96NE9-2|FRMD6_HUMAN Isoform 2 of FERM domain-containing	FERM domain-containing protein 6	FRMD6	+	3.29788	0	3.71975	14	14	14	24.3	24.3	24.3	72.043	0	46.465	569940000	33	Q96NE9;G3V4T7;Q96NE9-2;H0YJC1;Q96NE9-3;H0YJ19;G3V2L4;G3V3V8	Q96NE9;G3V4T7;Q96NE9-2	27.701	26.8557	28.0086	23.925	23.8971	23.584
tr|C9JRD2|C9JRD2_HUMAN DnaJ homolog subfamily B member 2 (Fragment) OS=Homo sapiens OX=9606 GN=DNAJB2 PE=1 SV=1;tr|C9JXB9|C9JXB9_HUMAN DnaJ homolog subfamily B member 2 (Fragment) OS=Homo sapiens OX=9606 GN=DNAJB2 PE=1 SV=1;sp|P25686-2|DNJB2_HUMAN Isoform	DnaJ homolog subfamily B member 2	DNAJB2	+	4.43555	0	3.71946	5	5	5	30.7	30.7	30.7	25.411	0	17.662	304260000	11	C9JRD2;C9JXB9;P25686-2;P25686;C9J1G2;E7ETU0;C9JX00	C9JRD2;C9JXB9;P25686-2;P25686;C9J1G2;E7ETU0;C9JX00	26.6391	26.6112	26.6009	22.5285	23.0523	23.112
sp|Q9NXX6|NSE4A_HUMAN Non-structural maintenance of chromosomes element 4 homolog A OS=Homo sapiens OX=9606 GN=NSMCE4A PE=1 SV=2;sp|Q9NXX6-2|NSE4A_HUMAN Isoform 2 of Non-structural maintenance of chromosomes element 4 homolog A OS=Homo sapiens OX=9606 GN=N	Non-structural maintenance of chromosomes element 4 homolog A	NSMCE4A	+	2.46029	0.000533333	3.71921	11	11	11	34	34	34	44.301	0	47.463	633470000	32	Q9NXX6;Q9NXX6-2;Q8N140	Q9NXX6;Q9NXX6-2	27.188	27.8182	27.4004	24.5733	22.6509	24.0248
sp|P04083|ANXA1_HUMAN Annexin A1 OS=Homo sapiens OX=9606 GN=ANXA1 PE=1 SV=2;tr|Q5T3N1|Q5T3N1_HUMAN Annexin (Fragment) OS=Homo sapiens OX=9606 GN=ANXA1 PE=1 SV=1	Annexin A1;Annexin	ANXA1	+	2.40605	0.000513369	3.71636	12	12	12	41.9	41.9	41.9	38.714	0	83.748	484580000	32	P04083;Q5T3N1;Q5T3N0	P04083;Q5T3N1	27.531	27.0067	27.6741	24.8474	22.9479	23.2674
sp|P55036|PSMD4_HUMAN 26S proteasome non-ATPase regulatory subunit 4 OS=Homo sapiens OX=9606 GN=PSMD4 PE=1 SV=1;tr|Q5VWC4|Q5VWC4_HUMAN 26S proteasome non-ATPase regulatory subunit 4 OS=Homo sapiens OX=9606 GN=PSMD4 PE=1 SV=1;tr|H0Y3Y9|H0Y3Y9_HUMAN 26S prot	26S proteasome non-ATPase regulatory subunit 4	PSMD4	+	2.5333	0.00055814	3.68039	5	5	4	21.8	21.8	17.2	40.736	0	49.994	551590000	16	P55036;Q5VWC4;H0Y3Y9;A6PVX3;P55036-2;H0Y561	P55036;Q5VWC4;H0Y3Y9	27.5705	27.5316	27.5375	24.6937	22.7781	24.1268
sp|P62249|RS16_HUMAN 40S ribosomal protein S16 OS=Homo sapiens OX=9606 GN=RPS16 PE=1 SV=2;tr|M0R3H0|M0R3H0_HUMAN 40S ribosomal protein S16 OS=Homo sapiens OX=9606 GN=RPS16 PE=1 SV=1;tr|M0R1M5|M0R1M5_HUMAN 40S ribosomal protein S16 (Fragment) OS=Homo sapien	40S ribosomal protein S16	RPS16	+	3.34845	0	3.67416	8	8	8	55.5	55.5	55.5	16.445	0	21.175	404660000	21	P62249;M0R3H0;M0R1M5;M0R210;Q6IPX4;M0QX76	P62249;M0R3H0;M0R1M5;M0R210;Q6IPX4;M0QX76	27.1684	26.9923	27.3015	23.4415	22.9201	24.0781
sp|P61978-3|HNRPK_HUMAN Isoform 3 of Heterogeneous nuclear ribonucleoprotein K OS=Homo sapiens OX=9606 GN=HNRNPK;sp|P61978|HNRPK_HUMAN Heterogeneous nuclear ribonucleoprotein K OS=Homo sapiens OX=9606 GN=HNRNPK PE=1 SV=1;sp|P61978-2|HNRPK_HUMAN Isoform 2 o	Heterogeneous nuclear ribonucleoprotein K	HNRNPK	+	1.5252	0.00313402	3.6624	12	12	12	33.9	33.9	33.9	48.562	0	55.345	590140000	26	P61978-3;P61978;P61978-2;Q5T6W2;S4R457;S4R359	P61978-3;P61978;P61978-2;Q5T6W2	28.1124	27.0098	27.3809	23.1718	25.9154	22.4286
sp|O14503|BHE40_HUMAN Class E basic helix-loop-helix protein 40 OS=Homo sapiens OX=9606 GN=BHLHE40 PE=1 SV=1	Class E basic helix-loop-helix protein 40	BHLHE40	+	4.661	0	3.65911	7	7	5	19.9	19.9	15.5	45.51	0	43.057	310990000	15	O14503	O14503	26.4347	26.8448	26.8755	23.0063	22.9656	23.2058
sp|Q00987-11|MDM2_HUMAN Isoform 11 of E3 ubiquitin-protein ligase Mdm2 OS=Homo sapiens OX=9606 GN=MDM2;sp|Q00987|MDM2_HUMAN E3 ubiquitin-protein ligase Mdm2 OS=Homo sapiens OX=9606 GN=MDM2 PE=1 SV=1;sp|Q00987-8|MDM2_HUMAN Isoform Mdm2-alpha of E3 ubiquitin	E3 ubiquitin-protein ligase Mdm2	MDM2;mdm2;MDM2 isoform KB9	+	2.94381	0.000716418	3.64403	6	6	6	15.1	15.1	15.1	55.99	0	41.598	262820000	13	Q00987-11;Q00987;Q00987-8;J3KN53;Q00987-9;G3XA89;A7UKX8;A7UKY0;Q00987-10;F5H4Q8;E7EPE2;Q8TE47;Q00987-3;Q00987-5;A0A0C4DFR5;Q00987-2;Q00987-4;Q9H4C5;Q00987-7	Q00987-11;Q00987;Q00987-8;J3KN53;Q00987-9;G3XA89;A7UKX8;A7UKY0;Q00987-10;F5H4Q8;E7EPE2;Q8TE47	26.4831	26.627	26.4578	22.7056	22.2274	23.7028
sp|P78395|PRAME_HUMAN Melanoma antigen preferentially expressed in tumors OS=Homo sapiens OX=9606 GN=PRAME PE=1 SV=1;tr|H7C2P3|H7C2P3_HUMAN Melanoma antigen preferentially-expressed in tumors (Fragment) OS=Homo sapiens OX=9606 GN=PRAME PE=1 SV=1;tr|E7EW99|	Melanoma antigen preferentially expressed in tumors	PRAME	+	1.57834	0.00283099	3.59001	14	14	12	27.5	27.5	27.5	57.889	0	51.801	1863700000	44	P78395;H7C2P3;E7EW99;A0A0G2JRX7;E7EMH2;B5MCY4;B5MD04;A0A0G2JRX8;O95522;Q5VXH5;Q5VWM4	P78395;H7C2P3;E7EW99;A0A0G2JRX7;E7EMH2	28.8788	29.2038	29.4476	26.8141	26.4099	23.5361
tr|B5MD17|B5MD17_HUMAN Chromobox protein homolog 1 (Fragment) OS=Homo sapiens OX=9606 GN=CBX1 PE=1 SV=1;tr|J3KS05|J3KS05_HUMAN Chromobox protein homolog 1 (Fragment) OS=Homo sapiens OX=9606 GN=CBX1 PE=1 SV=8;sp|P83916|CBX1_HUMAN Chromobox protein homolog 1	Chromobox protein homolog 1	CBX1	+	1.46463	0.00433876	3.56448	8	8	7	35.7	35.7	26.2	19.325	0	36.445	661100000	18	B5MD17;J3KS05;P83916;K7ELA4;C9JWS9	B5MD17;J3KS05;P83916;K7ELA4	27.0408	28.184	27.8003	22.8112	26.2507	23.2698
sp|P08238|HS90B_HUMAN Heat shock protein HSP 90-beta OS=Homo sapiens OX=9606 GN=HSP90AB1 PE=1 SV=4	Heat shock protein HSP 90-beta	HSP90AB1	+	1.54225	0.00280139	3.55613	19	19	12	29.6	29.6	18.8	83.263	0	122.88	1304300000	55	P08238;Q58FF7;Q58FF8;F8W026;Q14568;Q58FF6	P08238	28.6272	28.3847	28.9145	26.8553	25.187	23.2156
sp|P17028|ZNF24_HUMAN Zinc finger protein 24 OS=Homo sapiens OX=9606 GN=ZNF24 PE=1 SV=4;sp|P17028-2|ZNF24_HUMAN Isoform 2 of Zinc finger protein 24 OS=Homo sapiens OX=9606 GN=ZNF24	Zinc finger protein 24	ZNF24	+	2.52567	0.000548571	3.55168	10	9	9	34.8	32.3	32.3	42.155	0	28.524	350330000	18	P17028;P17028-2;K7EPL1;K7EQP8;K7EPZ8	P17028;P17028-2	26.6588	27.2085	26.6849	23.4685	22.3238	24.1048
sp|Q02539|H11_HUMAN Histone H1.1 OS=Homo sapiens OX=9606 GN=HIST1H1A PE=1 SV=3	Histone H1.1	HIST1H1A	+	1.58219	0.00284099	3.55013	11	6	6	37.7	24.7	24.7	21.842	0	22.665	660550000	16	Q02539	Q02539	28.0189	27.8081	27.3712	26.1062	23.7697	22.6719
sp|Q13573|SNW1_HUMAN SNW domain-containing protein 1 OS=Homo sapiens OX=9606 GN=SNW1 PE=1 SV=1;tr|G3V3A4|G3V3A4_HUMAN SNW domain-containing protein 1 OS=Homo sapiens OX=9606 GN=SNW1 PE=1 SV=1;tr|G3V4X8|G3V4X8_HUMAN SNW domain-containing protein 1 OS=Homo s	SNW domain-containing protein 1	SNW1	+	2.75735	0.000607595	3.54201	16	16	16	39.6	39.6	39.6	61.494	0	51.214	289140000	24	Q13573;G3V3A4;G3V4X8;G3V5R3	Q13573;G3V3A4;G3V4X8	26.9681	25.8624	26.5441	23.5488	22.8639	22.3358
tr|F8W1G3|F8W1G3_HUMAN Bax inhibitor 1 (Fragment) OS=Homo sapiens OX=9606 GN=TMBIM6 PE=1 SV=1;tr|F8VQW0|F8VQW0_HUMAN Bax inhibitor 1 (Fragment) OS=Homo sapiens OX=9606 GN=TMBIM6 PE=1 SV=1;tr|F8VX73|F8VX73_HUMAN Bax inhibitor 1 (Fragment) OS=Homo sapiens OX	Bax inhibitor 1	TMBIM6	+	4.44529	0	3.49095	3	3	3	93.8	93.8	93.8	1.9854	0	5.5853	191590000	9	F8W1G3;F8VQW0;F8VX73;F8VPI1;F8W201;F8W086;F8VR05;F8VQQ5;F8VSI7;F8VVJ4;P55061;P55061-2;A0A0G2JKZ4;F8VY06	F8W1G3;F8VQW0;F8VX73;F8VPI1;F8W201;F8W086;F8VR05;F8VQQ5;F8VSI7;F8VVJ4;P55061;P55061-2	25.9351	26.0401	26.0308	22.2071	22.5309	22.7951
sp|Q8NCN4|RN169_HUMAN E3 ubiquitin-protein ligase RNF169 OS=Homo sapiens OX=9606 GN=RNF169 PE=1 SV=2	E3 ubiquitin-protein ligase RNF169	RNF169	+	3.88218	0	3.48328	10	10	10	19.4	19.4	19.4	77.193	0	46.714	267040000	17	Q8NCN4;H0YEQ1	Q8NCN4	26.2331	26.8836	26.3635	22.9662	22.8018	23.2623
tr|Q5H909|Q5H909_HUMAN Melanoma-associated antigen D2 OS=Homo sapiens OX=9606 GN=MAGED2 PE=1 SV=2;sp|Q9UNF1-2|MAGD2_HUMAN Isoform 2 of Melanoma-associated antigen D2 OS=Homo sapiens OX=9606 GN=MAGED2;sp|Q9UNF1|MAGD2_HUMAN Melanoma-associated antigen D2 OS=	Melanoma-associated antigen D2	MAGED2	+	3.57513	0	3.4653	17	17	16	43.2	43.2	43.2	63.138	0	45.785	354250000	32	Q5H909;Q9UNF1-2;Q9UNF1;Q5H907;A0A087X070;G5E9N2;Q12816-5;Q12816-2;Q12816-3;Q12816-4;Q12816	Q5H909;Q9UNF1-2;Q9UNF1;Q5H907	26.7493	26.7827	27.0584	22.9935	23.2944	23.9066
sp|P46777|RL5_HUMAN 60S ribosomal protein L5 OS=Homo sapiens OX=9606 GN=RPL5 PE=1 SV=3;tr|A0A2R8Y6J3|A0A2R8Y6J3_HUMAN 60S ribosomal protein L5 (Fragment) OS=Homo sapiens OX=9606 GN=RPL5 PE=1 SV=1	60S ribosomal protein L5	RPL5	+	2.83139	0.000644295	3.40837	8	8	8	23.2	23.2	23.2	34.362	0	26.094	345750000	17	P46777;A0A2R8Y6J3;Q5T7N0	P46777;A0A2R8Y6J3	26.9816	26.0232	27.228	23.3213	22.9297	23.7567
tr|Q5TDE7|Q5TDE7_HUMAN E3 ubiquitin-protein ligase RNF220 (Fragment) OS=Homo sapiens OX=9606 GN=RNF220 PE=1 SV=1;tr|Q5TDE8|Q5TDE8_HUMAN E3 ubiquitin-protein ligase RNF220 (Fragment) OS=Homo sapiens OX=9606 GN=RNF220 PE=1 SV=1;sp|Q5VTB9-3|RN220_HUMAN Isofor	E3 ubiquitin-protein ligase RNF220	RNF220	+	3.53222	0	3.39024	6	6	6	19.7	19.7	19.7	29.304	0	42.505	553240000	13	Q5TDE7;Q5TDE8;Q5VTB9-3;Q5VTB9	Q5TDE7;Q5TDE8;Q5VTB9-3;Q5VTB9	27.795	27.4747	27.5786	24.1895	23.7758	24.7123
sp|P52292|IMA1_HUMAN Importin subunit alpha-1 OS=Homo sapiens OX=9606 GN=KPNA2 PE=1 SV=1;tr|J3QLL0|J3QLL0_HUMAN Importin subunit alpha-1 (Fragment) OS=Homo sapiens OX=9606 GN=KPNA2 PE=1 SV=1;tr|J3KS65|J3KS65_HUMAN Importin subunit alpha-1 (Fragment) OS=Hom	Importin subunit alpha-1	KPNA2	+	1.67436	0.00223881	3.38417	10	10	10	23.6	23.6	23.6	57.861	0	123.78	1340200000	54	P52292;J3QLL0;J3KS65;J3QL07	P52292;J3QLL0;J3KS65	28.8512	28.8252	28.7077	26.4658	26.1841	23.5817
sp|O15355|PPM1G_HUMAN Protein phosphatase 1G OS=Homo sapiens OX=9606 GN=PPM1G PE=1 SV=1	Protein phosphatase 1G	PPM1G	+	4.06312	0	3.38229	8	8	8	16.5	16.5	16.5	59.271	0	22.992	221510000	14	O15355	O15355	25.9163	26.3247	26.4135	22.5494	22.9702	22.9881
sp|Q9BTT0-3|AN32E_HUMAN Isoform 3 of Acidic leucine-rich nuclear phosphoprotein 32 family member E OS=Homo sapiens OX=9606 GN=ANP32E;sp|Q9BTT0|AN32E_HUMAN Acidic leucine-rich nuclear phosphoprotein 32 family member E OS=Homo sapiens OX=9606 GN=ANP32E PE=1	Acidic leucine-rich nuclear phosphoprotein 32 family member E	ANP32E	+	2.88493	0.000653061	3.37965	3	3	3	15	15	15	25.125	0	17.831	287490000	12	Q9BTT0-3;Q9BTT0;E9PPH5;Q5TB19;E9PLC4	Q9BTT0-3;Q9BTT0;E9PPH5	26.535	27.2128	26.5399	23.817	23.6533	22.6784
sp|Q9H832|UBE2Z_HUMAN Ubiquitin-conjugating enzyme E2 Z OS=Homo sapiens OX=9606 GN=UBE2Z PE=1 SV=2;sp|Q9H832-2|UBE2Z_HUMAN Isoform 2 of Ubiquitin-conjugating enzyme E2 Z OS=Homo sapiens OX=9606 GN=UBE2Z	Ubiquitin-conjugating enzyme E2 Z	UBE2Z	+	2.57381	0.000571429	3.37595	6	6	6	19.2	19.2	19.2	38.21	0	24.79	240350000	11	Q9H832;Q9H832-2;I3L4C5;H0Y9X8	Q9H832;Q9H832-2	26.3591	26.5796	26.071	21.9881	23.474	23.4198
sp|P23528|COF1_HUMAN Cofilin-1 OS=Homo sapiens OX=9606 GN=CFL1 PE=1 SV=3;tr|G3V1A4|G3V1A4_HUMAN Cofilin 1 (Non-muscle), isoform CRA_a OS=Homo sapiens OX=9606 GN=CFL1 PE=1 SV=1;tr|E9PP50|E9PP50_HUMAN Cofilin-1 (Fragment) OS=Homo sapiens OX=9606 GN=CFL1 PE=1	Cofilin-1;Cofilin-2	CFL1;CFL2	+	1.46534	0.00431068	3.36028	6	6	6	51.2	51.2	51.2	18.502	0	44.639	586050000	20	P23528;G3V1A4;E9PP50;E9PK25;E9PQB7;Q9Y281-3;Q9Y281;E9PLJ3;E9PS23	P23528;G3V1A4;E9PP50;E9PK25;E9PQB7;Q9Y281-3;Q9Y281	27.4255	27.6352	27.7086	23.1019	26.3494	23.2372
tr|J3KTL2|J3KTL2_HUMAN Serine/arginine-rich-splicing factor 1 OS=Homo sapiens OX=9606 GN=SRSF1 PE=1 SV=1;sp|Q07955|SRSF1_HUMAN Serine/arginine-rich splicing factor 1 OS=Homo sapiens OX=9606 GN=SRSF1 PE=1 SV=2;sp|Q07955-3|SRSF1_HUMAN Isoform ASF-3 of Serine	Serine/arginine-rich splicing factor 1	SRSF1	+	2.10017	0.000918919	3.3365	10	10	9	37.2	37.2	34.4	28.329	0	27.664	348880000	25	J3KTL2;Q07955;Q07955-3;Q07955-2;J3KSR8;J3QQV5;J3KSW7	J3KTL2;Q07955;Q07955-3;Q07955-2	26.6063	27.1824	26.712	24.6915	22.4344	23.3652
sp|Q8TAD8|SNIP1_HUMAN Smad nuclear-interacting protein 1 OS=Homo sapiens OX=9606 GN=SNIP1 PE=1 SV=1	Smad nuclear-interacting protein 1	SNIP1	+	2.91595	0.000676056	3.33298	5	5	5	24.5	24.5	24.5	45.777	0	61.927	488880000	11	Q8TAD8	Q8TAD8	27.5853	27.4893	26.8364	24.4008	24.1945	23.3167
sp|Q712K3|UB2R2_HUMAN Ubiquitin-conjugating enzyme E2 R2 OS=Homo sapiens OX=9606 GN=UBE2R2 PE=1 SV=1	Ubiquitin-conjugating enzyme E2 R2	UBE2R2	+	3.50015	0	3.32929	6	6	5	27.3	27.3	23.9	27.166	0	16.213	229390000	11	Q712K3	Q712K3	26.4342	25.7417	26.6998	22.9075	23.0105	22.9699
sp|P61353|RL27_HUMAN 60S ribosomal protein L27 OS=Homo sapiens OX=9606 GN=RPL27 PE=1 SV=2;tr|K7ELC7|K7ELC7_HUMAN 60S ribosomal protein L27 (Fragment) OS=Homo sapiens OX=9606 GN=RPL27 PE=1 SV=1	60S ribosomal protein L27	RPL27	+	2.64516	0.000588957	3.31038	5	5	5	38.2	38.2	38.2	15.798	0	15.596	349760000	10	P61353;K7ELC7;K7EQQ9;K7ERY7	P61353;K7ELC7	26.9199	26.7685	26.9738	24.4592	23.4319	22.84
sp|Q99615|DNJC7_HUMAN DnaJ homolog subfamily C member 7 OS=Homo sapiens OX=9606 GN=DNAJC7 PE=1 SV=2;sp|Q99615-2|DNJC7_HUMAN Isoform 2 of DnaJ homolog subfamily C member 7 OS=Homo sapiens OX=9606 GN=DNAJC7;tr|K7ESP1|K7ESP1_HUMAN DnaJ homolog subfamily C mem	DnaJ homolog subfamily C member 7	DNAJC7	+	4.71902	0	3.30396	13	13	13	30	30	30	56.44	0	31.362	298720000	26	Q99615;Q99615-2;K7ESP1;K7EIH8;K7EPP7;K7EJL5;K7EN19;K7EJV7;K7ER44;K7ELJ8;K7EJE9;K7EK03;K7EJ24	Q99615;Q99615-2;K7ESP1;K7EIH8;K7EPP7	26.4645	26.8387	26.674	23.3332	23.2136	23.5185
sp|P49427|UB2R1_HUMAN Ubiquitin-conjugating enzyme E2 R1 OS=Homo sapiens OX=9606 GN=CDC34 PE=1 SV=2	Ubiquitin-conjugating enzyme E2 R1	CDC34	+	3.87431	0	3.28595	4	3	3	15.3	11.9	11.9	26.736	0	5.7452	222390000	7	P49427;U3KQ77;U3KPV8	P49427	26.2652	26.4333	26.2211	23.42	22.9727	22.669
sp|P45973|CBX5_HUMAN Chromobox protein homolog 5 OS=Homo sapiens OX=9606 GN=CBX5 PE=1 SV=1	Chromobox protein homolog 5	CBX5	+	2.40295	0.000507937	3.28411	3	3	3	16.8	16.8	16.8	22.225	0	7.8177	202010000	10	P45973;F8VNY3	P45973	25.7976	26.2254	26.4655	22.4938	23.8971	22.2452
sp|P52701|MSH6_HUMAN DNA mismatch repair protein Msh6 OS=Homo sapiens OX=9606 GN=MSH6 PE=1 SV=2;sp|P52701-2|MSH6_HUMAN Isoform GTBP-alt of DNA mismatch repair protein Msh6 OS=Homo sapiens OX=9606 GN=MSH6;tr|A0A087WWJ1|A0A087WWJ1_HUMAN DNA mismatch repair p	DNA mismatch repair protein Msh6	MSH6	+	2.15875	0.000948837	3.27695	11	11	11	11.3	11.3	11.3	152.78	0	28.524	414000000	24	P52701;P52701-2;A0A087WWJ1;P52701-3;P52701-4;C9JH55;C9J8Y8;C9J7Y7;F8WAX8;U3KQ72;F8W7G9;A0A087WYT6	P52701;P52701-2;A0A087WWJ1;P52701-3;P52701-4	26.6874	25.8444	27.0709	22.2324	23.9993	23.5401
sp|Q12947|FOXF2_HUMAN Forkhead box protein F2 OS=Homo sapiens OX=9606 GN=FOXF2 PE=1 SV=2	Forkhead box protein F2	FOXF2	+	0.913822	0.0492235	3.2574	5	5	5	17.8	17.8	17.8	45.993	0	35.15	1015700000	23	Q12947;Q12946	Q12947	27.7068	28.445	28.141	28.1381	23.3133	23.0691
sp|P61086|UBE2K_HUMAN Ubiquitin-conjugating enzyme E2 K OS=Homo sapiens OX=9606 GN=UBE2K PE=1 SV=3;sp|P61086-3|UBE2K_HUMAN Isoform 3 of Ubiquitin-conjugating enzyme E2 K OS=Homo sapiens OX=9606 GN=UBE2K;tr|D6RDM7|D6RDM7_HUMAN Ubiquitin-conjugating enzyme E	Ubiquitin-conjugating enzyme E2 K	UBE2K	+	1.46207	0.00428296	3.25739	7	7	7	34.5	34.5	34.5	22.406	0	26.707	384400000	14	P61086;P61086-3;D6RDM7;P61086-2;D6RFX1	P61086;P61086-3;D6RDM7	25.97	27.3575	27.5671	23.0867	22.5464	25.4894
sp|O95155-2|UBE4B_HUMAN Isoform 2 of Ubiquitin conjugation factor E4 B OS=Homo sapiens OX=9606 GN=UBE4B;sp|O95155|UBE4B_HUMAN Ubiquitin conjugation factor E4 B OS=Homo sapiens OX=9606 GN=UBE4B PE=1 SV=1;sp|O95155-4|UBE4B_HUMAN Isoform 4 of Ubiquitin conjug	Ubiquitin conjugation factor E4 B	UBE4B	+	1.35377	0.00612537	3.25483	15	15	15	17.7	17.7	17.7	133.27	0	43.673	460260000	34	O95155-2;O95155;O95155-4;O95155-3;K7EP75;B1AQ61;K7ERA7	O95155-2;O95155;O95155-4;O95155-3	27.1304	27.3358	26.9953	26.0331	22.2458	23.4181
sp|O00762|UBE2C_HUMAN Ubiquitin-conjugating enzyme E2 C OS=Homo sapiens OX=9606 GN=UBE2C PE=1 SV=1;sp|O00762-2|UBE2C_HUMAN Isoform 2 of Ubiquitin-conjugating enzyme E2 C OS=Homo sapiens OX=9606 GN=UBE2C;sp|O00762-3|UBE2C_HUMAN Isoform 3 of Ubiquitin-conjug	Ubiquitin-conjugating enzyme E2 C	UBE2C	+	2.55847	0.000554913	3.23873	8	8	8	53.1	53.1	53.1	19.652	0	27.572	384920000	17	O00762;O00762-2;O00762-3;O00762-4;A0A0A0MSE8;A0A087WVK1;K4DI81	O00762;O00762-2;O00762-3;O00762-4	26.7893	27.197	27.2046	23.0071	24.645	23.8227
sp|P12956|XRCC6_HUMAN X-ray repair cross-complementing protein 6 OS=Homo sapiens OX=9606 GN=XRCC6 PE=1 SV=2;tr|B1AHC9|B1AHC9_HUMAN X-ray repair cross-complementing protein 6 OS=Homo sapiens OX=9606 GN=XRCC6 PE=1 SV=1;sp|P12956-2|XRCC6_HUMAN Isoform 2 of X-	X-ray repair cross-complementing protein 6	XRCC6	+	3.49046	0	3.21521	14	14	14	29.7	29.7	29.7	69.842	0	54.72	335670000	32	P12956;B1AHC9;P12956-2	P12956;B1AHC9;P12956-2	27.058	26.8451	26.8507	23.1679	23.906	24.0342
sp|Q8ND82|Z280C_HUMAN Zinc finger protein 280C OS=Homo sapiens OX=9606 GN=ZNF280C PE=1 SV=1;tr|Q9UJJ2|Q9UJJ2_HUMAN Zinc finger protein 280C (Fragment) OS=Homo sapiens OX=9606 GN=ZNF280C PE=1 SV=1	Zinc finger protein 280C	ZNF280C	+	1.47229	0.00432468	3.20185	12	12	12	24.7	24.7	24.7	83.095	0	42.556	642830000	27	Q8ND82;Q9UJJ2	Q8ND82;Q9UJJ2	27.5649	27.8515	27.4135	26.4051	23.3044	23.5149
sp|Q8IVM0|CCD50_HUMAN Coiled-coil domain-containing protein 50 OS=Homo sapiens OX=9606 GN=CCDC50 PE=1 SV=1;sp|Q8IVM0-2|CCD50_HUMAN Isoform 2 of Coiled-coil domain-containing protein 50 OS=Homo sapiens OX=9606 GN=CCDC50	Coiled-coil domain-containing protein 50	CCDC50	+	2.09869	0.000902655	3.20039	20	20	20	61.4	61.4	61.4	35.822	0	116.69	1602200000	42	Q8IVM0;Q8IVM0-2	Q8IVM0;Q8IVM0-2	28.2179	29.2344	29.3936	24.8124	25.7587	26.6736
sp|P60842|IF4A1_HUMAN Eukaryotic initiation factor 4A-I OS=Homo sapiens OX=9606 GN=EIF4A1 PE=1 SV=1;sp|Q14240-2|IF4A2_HUMAN Isoform 2 of Eukaryotic initiation factor 4A-II OS=Homo sapiens OX=9606 GN=EIF4A2;sp|Q14240|IF4A2_HUMAN Eukaryotic initiation factor	Eukaryotic initiation factor 4A-I;Eukaryotic initiation factor 4A-II;Eukaryotic initiation factor 4A-II, N-terminally processed	EIF4A1;EIF4A2	+	3.73183	0	3.19674	10	10	9	31.5	31.5	27.6	46.153	0	37.099	294250000	21	P60842;Q14240-2;Q14240;P60842-2;E7EQG2;J3KT12;J3QS69;J3KTB5;J3QL43;J3QR64;J3QLN6;J3KSZ0;J3QKZ9;J3KS25;J3KTN0;J3KS93;J3KSN7;E7EMV8;J3KT04;F8WE11;E9PBH4;J3QQP0	P60842;Q14240-2;Q14240;P60842-2;E7EQG2;J3KT12;J3QS69;J3KTB5;J3QL43;J3QR64;J3QLN6;J3KSZ0	26.824	26.5015	26.6484	23.0993	23.8643	23.4201
sp|Q9BR77|CCD77_HUMAN Coiled-coil domain-containing protein 77 OS=Homo sapiens OX=9606 GN=CCDC77 PE=1 SV=1;sp|Q9BR77-2|CCD77_HUMAN Isoform 2 of Coiled-coil domain-containing protein 77 OS=Homo sapiens OX=9606 GN=CCDC77;tr|F5H0W5|F5H0W5_HUMAN Coiled-coil do	Coiled-coil domain-containing protein 77	CCDC77	+	3.33137	0	3.16891	11	11	11	24.2	24.2	24.2	57.485	0	114.03	309330000	17	Q9BR77;Q9BR77-2;F5H0W5	Q9BR77;Q9BR77-2;F5H0W5	26.606	26.9018	26.4693	22.9735	23.9051	23.5917
sp|P78347-2|GTF2I_HUMAN Isoform 2 of General transcription factor II-I OS=Homo sapiens OX=9606 GN=GTF2I;sp|P78347-4|GTF2I_HUMAN Isoform 4 of General transcription factor II-I OS=Homo sapiens OX=9606 GN=GTF2I;sp|P78347-3|GTF2I_HUMAN Isoform 3 of General tra	General transcription factor II-I	GTF2I	+	1.70928	0.00226415	3.16689	18	18	18	23	23	23	107.97	0	43.063	531650000	33	P78347-2;P78347-4;P78347-3;P78347;P78347-5;C9J6M0;A0A087WW90;A0A0D9SF80;Q86UP8-3;Q86UP8;Q6EKJ0	P78347-2;P78347-4;P78347-3;P78347	27.0109	27.1646	27.8229	25.7684	23.3582	23.3711
sp|Q9UKD2|MRT4_HUMAN mRNA turnover protein 4 homolog OS=Homo sapiens OX=9606 GN=MRTO4 PE=1 SV=2	mRNA turnover protein 4 homolog	MRTO4	+	2.44241	0.000510638	3.16521	10	10	10	49.8	49.8	49.8	27.56	0	22.277	334720000	19	Q9UKD2	Q9UKD2	26.3864	27.0395	27.0404	22.8327	24.4572	23.6808
sp|Q9NR30-2|DDX21_HUMAN Isoform 2 of Nucleolar RNA helicase 2 OS=Homo sapiens OX=9606 GN=DDX21;sp|Q9NR30|DDX21_HUMAN Nucleolar RNA helicase 2 OS=Homo sapiens OX=9606 GN=DDX21 PE=1 SV=5	Nucleolar RNA helicase 2	DDX21	+	3.45143	0	3.16084	11	11	9	20.7	20.7	16.9	79.656	0	22.614	215280000	13	Q9NR30-2;Q9NR30	Q9NR30-2;Q9NR30	26.0412	26.6252	26.028	22.7925	23.4584	22.9611
tr|E7EPB3|E7EPB3_HUMAN 60S ribosomal protein L14 OS=Homo sapiens OX=9606 GN=RPL14 PE=1 SV=1;sp|P50914|RL14_HUMAN 60S ribosomal protein L14 OS=Homo sapiens OX=9606 GN=RPL14 PE=1 SV=4	60S ribosomal protein L14	RPL14	+	1.5326	0.00346939	3.15183	3	3	3	25.8	25.8	25.8	14.558	0	11.509	281650000	8	E7EPB3;P50914	E7EPB3;P50914	27.4417	24.4692	26.7222	23.523	23.1946	22.4599
sp|Q9UBW7|ZMYM2_HUMAN Zinc finger MYM-type protein 2 OS=Homo sapiens OX=9606 GN=ZMYM2 PE=1 SV=1	Zinc finger MYM-type protein 2	ZMYM2	+	2.94142	0.000680851	3.14968	13	13	13	13.1	13.1	13.1	154.91	0	36.477	252120000	23	Q9UBW7;Q9UBW7-2;A0A087X151	Q9UBW7	26.1247	26.6617	26.374	23.9082	23.0455	22.7575
sp|Q13123|RED_HUMAN Protein Red OS=Homo sapiens OX=9606 GN=IK PE=1 SV=3;tr|E7EQZ7|E7EQZ7_HUMAN Protein Red (Fragment) OS=Homo sapiens OX=9606 GN=IK PE=1 SV=1;tr|D6REL4|D6REL4_HUMAN Protein Red (Fragment) OS=Homo sapiens OX=9606 GN=IK PE=1 SV=6	Protein Red	IK	+	2.95976	0.000695652	3.14762	10	10	10	23.5	23.5	23.5	65.601	0	36.797	311190000	22	Q13123;E7EQZ7;D6REL4;D6RAY9;D6RCQ4	Q13123;E7EQZ7;D6REL4	26.7585	26.8135	26.929	23.537	24.3903	23.1308
tr|B3KVL5|B3KVL5_HUMAN Zinc finger CCHC domain-containing protein 10 OS=Homo sapiens OX=9606 GN=ZCCHC10 PE=1 SV=1;sp|Q8TBK6|ZCH10_HUMAN Zinc finger CCHC domain-containing protein 10 OS=Homo sapiens OX=9606 GN=ZCCHC10 PE=1 SV=1;tr|D6RIV3|D6RIV3_HUMAN Zinc f	Zinc finger CCHC domain-containing protein 10	ZCCHC10	+	1.11302	0.0201361	3.13549	4	4	4	14.5	14.5	14.5	20.308	0	58.387	1537000000	18	B3KVL5;Q8TBK6;D6RIV3;D6R9G7;Q8TBK6-2	B3KVL5;Q8TBK6;D6RIV3;D6R9G7;Q8TBK6-2	29.017	29.0199	28.9033	26.9896	27.3403	23.2039
sp|Q14692|BMS1_HUMAN Ribosome biogenesis protein BMS1 homolog OS=Homo sapiens OX=9606 GN=BMS1 PE=1 SV=1	Ribosome biogenesis protein BMS1 homolog	BMS1	+	2.01359	0.000857143	3.10835	20	20	20	19	19	19	145.81	0	84.829	565950000	44	Q14692	Q14692	27.5427	27.2306	27.6795	25.4867	24.4244	23.2167
sp|O95997|PTTG1_HUMAN Securin OS=Homo sapiens OX=9606 GN=PTTG1 PE=1 SV=1	Securin	PTTG1	+	4.16751	0	3.09169	3	3	3	20.3	20.3	20.3	22.024	0	13.671	172310000	7	O95997;E5RJR4;Q9NZH5-2;Q9NZH5	O95997	26.0838	25.904	25.8358	23.1782	22.6988	22.6715
sp|Q15327|ANKR1_HUMAN Ankyrin repeat domain-containing protein 1 OS=Homo sapiens OX=9606 GN=ANKRD1 PE=1 SV=2	Ankyrin repeat domain-containing protein 1	ANKRD1	+	3.23751	0	3.0869	9	9	9	34.5	34.5	34.5	36.251	0	36.036	271170000	12	Q15327	Q15327	26.7864	26.4519	26.39	24.0194	23.2557	23.0927
sp|Q8TDN6|BRX1_HUMAN Ribosome biogenesis protein BRX1 homolog OS=Homo sapiens OX=9606 GN=BRIX1 PE=1 SV=2	Ribosome biogenesis protein BRX1 homolog	BRIX1	+	3.24489	0	3.08445	6	6	6	24.6	24.6	24.6	41.401	0	25.028	307820000	15	Q8TDN6	Q8TDN6	26.4225	26.6649	26.8461	24.1239	23.3382	23.2181
tr|A0A087X0M6|A0A087X0M6_HUMAN Zinc finger protein 850 OS=Homo sapiens OX=9606 GN=ZNF850 PE=1 SV=1;sp|A8MQ14|ZN850_HUMAN Zinc finger protein 850 OS=Homo sapiens OX=9606 GN=ZNF850 PE=3 SV=2	Zinc finger protein 850	ZNF850	+	3.00206	0.000711111	3.06618	9	8	8	10.8	9.9	9.9	121.88	0	23.947	246400000	13	A0A087X0M6;A8MQ14	A0A087X0M6;A8MQ14	26.4178	26.4021	26.2496	23.9221	22.7071	23.2418
sp|Q9NUQ2|PLCE_HUMAN 1-acyl-sn-glycerol-3-phosphate acyltransferase epsilon OS=Homo sapiens OX=9606 GN=AGPAT5 PE=1 SV=3	1-acyl-sn-glycerol-3-phosphate acyltransferase epsilon	AGPAT5	+	2.74838	0.0006	3.05094	7	7	7	22.8	22.8	22.8	42.072	0	43.669	190090000	15	Q9NUQ2;H0YC22	Q9NUQ2	25.9694	25.6215	25.5986	21.9111	22.9029	23.2227
sp|P08670|VIME_HUMAN Vimentin OS=Homo sapiens OX=9606 GN=VIM PE=1 SV=4;tr|B0YJC4|B0YJC4_HUMAN Vimentin OS=Homo sapiens OX=9606 GN=VIM PE=1 SV=1;tr|B0YJC5|B0YJC5_HUMAN Vimentin OS=Homo sapiens OX=9606 GN=VIM PE=1 SV=1	Vimentin	VIM	+	1.74543	0.00194595	3.05018	28	28	27	65.5	65.5	63.7	53.651	0	126.46	1279100000	69	P08670;B0YJC4;B0YJC5;A0A1B0GTT5;A0A1B0GVG8;P41219;P41219-2;H7C5W5;P17661;F8W835;E7ESP9;P12036-2;E7EMV2;P07196;P07197;P07197-2;Q16352;P12036	P08670;B0YJC4;B0YJC5	28.7847	28.5864	28.6357	27.0932	25.3518	24.4113
tr|J3QRS3|J3QRS3_HUMAN Myosin regulatory light chain 12A OS=Homo sapiens OX=9606 GN=MYL12A PE=1 SV=1;sp|P19105|ML12A_HUMAN Myosin regulatory light chain 12A OS=Homo sapiens OX=9606 GN=MYL12A PE=1 SV=2;sp|O14950|ML12B_HUMAN Myosin regulatory light chain 12B	Myosin regulatory light chain 12A;Myosin regulatory light chain 12B;Myosin regulatory light polypeptide 9	MYL12A;MYL12B;MYL9	+	3.30556	0	3.04194	6	6	6	33.3	33.3	33.3	20.457	0	41.057	272300000	15	J3QRS3;P19105;O14950;P24844;J3KTJ1;P24844-2	J3QRS3;P19105;O14950;P24844;J3KTJ1;P24844-2	26.0902	26.9945	26.6618	23.6021	23.2905	23.7281
sp|Q7Z333-3|SETX_HUMAN Isoform 3 of Probable helicase senataxin OS=Homo sapiens OX=9606 GN=SETX;sp|Q7Z333|SETX_HUMAN Probable helicase senataxin OS=Homo sapiens OX=9606 GN=SETX PE=1 SV=4;sp|Q7Z333-4|SETX_HUMAN Isoform 4 of Probable helicase senataxin OS=Ho	Probable helicase senataxin	SETX	+	1.3639	0.00585629	3.02808	15	15	15	7.5	7.5	7.5	299.42	0	40.378	344090000	24	Q7Z333-3;Q7Z333;Q7Z333-4;X6RI79	Q7Z333-3;Q7Z333;Q7Z333-4	27.2042	24.3818	27.1626	23.6149	22.3216	23.7277
sp|P55209|NP1L1_HUMAN Nucleosome assembly protein 1-like 1 OS=Homo sapiens OX=9606 GN=NAP1L1 PE=1 SV=1;sp|P55209-2|NP1L1_HUMAN Isoform 2 of Nucleosome assembly protein 1-like 1 OS=Homo sapiens OX=9606 GN=NAP1L1;tr|H0YIV4|H0YIV4_HUMAN Nucleosome assembly pr	Nucleosome assembly protein 1-like 1	NAP1L1	+	5.46985	0	3.01265	6	6	5	19.7	19.7	17.1	45.374	0	20.713	166770000	12	P55209;P55209-2;H0YIV4;F5H4R6;F8W0J6;F8W020;F8VY35;F8VV59;H0YHC3;F8W118;B7Z9C2;F8W543;F8VRJ2;F8VXI6;H0YH88;F8VVB5;F8VUX1;P55209-3;A8MXH2	P55209;P55209-2;H0YIV4;F5H4R6;F8W0J6;F8W020;F8VY35;F8VV59;H0YHC3;F8W118;B7Z9C2;F8W543;F8VRJ2;F8VXI6;H0YH88;F8VVB5;F8VUX1;P55209-3	26.0892	26.04	25.9134	22.8994	23.1194	22.9859
sp|Q13151|ROA0_HUMAN Heterogeneous nuclear ribonucleoprotein A0 OS=Homo sapiens OX=9606 GN=HNRNPA0 PE=1 SV=1	Heterogeneous nuclear ribonucleoprotein A0	HNRNPA0	+	2.51341	0.000527473	3.00388	6	6	6	26.2	26.2	26.2	30.84	0	43.684	169780000	9	Q13151	Q13151	25.996	26.1056	25.8311	22.0728	23.6076	23.2406
tr|G8JL98|G8JL98_HUMAN G/T mismatch-specific thymine DNA glycosylase OS=Homo sapiens OX=9606 GN=TDG PE=1 SV=1;sp|Q13569|TDG_HUMAN G/T mismatch-specific thymine DNA glycosylase OS=Homo sapiens OX=9606 GN=TDG PE=1 SV=2;tr|F5H0I7|F5H0I7_HUMAN G/T mismatch-spe	G/T mismatch-specific thymine DNA glycosylase	TDG	+	1.54182	0.00311263	2.99812	5	5	5	11.8	11.8	11.8	45.683	0	10.872	245930000	10	G8JL98;Q13569;F5H0I7;H0YH18;F5H539;B4E127	G8JL98;Q13569;F5H0I7;H0YH18;F5H539	25.9139	27.1588	26.2825	22.9998	25.0397	22.3212
tr|A0A087X1U4|A0A087X1U4_HUMAN Methyl-CpG-binding protein 2 OS=Homo sapiens OX=9606 GN=MECP2 PE=1 SV=1;tr|A0A087WVW7|A0A087WVW7_HUMAN Methyl-CpG-binding protein 2 OS=Homo sapiens OX=9606 GN=MECP2 PE=1 SV=1;tr|I6LM39|I6LM39_HUMAN Methyl-CpG-binding protein		MECP2	+	3.59079	0	2.98629	15	3	3	45.7	7.1	7.1	34.897	0	17.012	177060000	8	A0A087X1U4;A0A087WVW7;I6LM39;A0A0D9SFX7;A0A0D9SEX1;C9JH89	A0A087X1U4;A0A087WVW7;I6LM39	25.9445	25.6288	25.3966	22.727	22.3246	22.9595
sp|Q99536|VAT1_HUMAN Synaptic vesicle membrane protein VAT-1 homolog OS=Homo sapiens OX=9606 GN=VAT1 PE=1 SV=2;sp|Q99536-2|VAT1_HUMAN Isoform 2 of Synaptic vesicle membrane protein VAT-1 homolog OS=Homo sapiens OX=9606 GN=VAT1;sp|Q99536-3|VAT1_HUMAN Isofor	Synaptic vesicle membrane protein VAT-1 homolog	VAT1	+	1.02428	0.0292407	2.97674	8	8	8	28.2	28.2	28.2	41.92	0	22.606	502820000	20	Q99536;Q99536-2;Q99536-3;K7ESA3;K7ERT7;K7ENX2;K7EM19;K7EJM4;K7ER81	Q99536;Q99536-2;Q99536-3	27.4279	26.7883	27.2332	26.8157	23.3414	22.3621
sp|Q8IY81|SPB1_HUMAN pre-rRNA 2-O-ribose RNA methyltransferase FTSJ3 OS=Homo sapiens OX=9606 GN=FTSJ3 PE=1 SV=2	pre-rRNA processing protein FTSJ3	FTSJ3	+	2.16538	0.000940092	2.9555	20	20	20	33.6	33.6	33.6	96.557	0	143.37	1519600000	61	Q8IY81	Q8IY81	29.1057	28.7723	29.0834	26.7041	26.4837	24.9071
sp|Q13200|PSMD2_HUMAN 26S proteasome non-ATPase regulatory subunit 2 OS=Homo sapiens OX=9606 GN=PSMD2 PE=1 SV=3;sp|Q13200-3|PSMD2_HUMAN Isoform 3 of 26S proteasome non-ATPase regulatory subunit 2 OS=Homo sapiens OX=9606 GN=PSMD2;sp|Q13200-2|PSMD2_HUMAN Iso	26S proteasome non-ATPase regulatory subunit 2	PSMD2	+	1.71342	0.00225564	2.94709	13	13	13	20.9	20.9	20.9	100.2	0	44.433	522620000	33	Q13200;Q13200-3;Q13200-2;H7C1H2;C9JPC0;H7C2Q3	Q13200;Q13200-3;Q13200-2	26.5809	26.7491	28.0904	24.9358	24.6703	22.973
sp|P04406|G3P_HUMAN Glyceraldehyde-3-phosphate dehydrogenase OS=Homo sapiens OX=9606 GN=GAPDH PE=1 SV=3;tr|E7EUT5|E7EUT5_HUMAN Glyceraldehyde-3-phosphate dehydrogenase OS=Homo sapiens OX=9606 GN=GAPDH PE=1 SV=1;sp|P04406-2|G3P_HUMAN Isoform 2 of Glyceralde	Glyceraldehyde-3-phosphate dehydrogenase	GAPDH	+	2.34301	0.000482412	2.94159	8	8	8	36.4	36.4	36.4	36.053	0	14.699	315370000	15	P04406;E7EUT5;P04406-2;O14556	P04406;E7EUT5;P04406-2	26.8006	26.4343	26.7009	23.0777	24.6918	23.3416
tr|A0A0A0MTR7|A0A0A0MTR7_HUMAN E3 ubiquitin-protein ligase RNF213 OS=Homo sapiens OX=9606 GN=RNF213 PE=1 SV=1;tr|A0A0A0MTC1|A0A0A0MTC1_HUMAN E3 ubiquitin-protein ligase RNF213 OS=Homo sapiens OX=9606 GN=RNF213 PE=1 SV=1;sp|Q63HN8|RN213_HUMAN E3 ubiquitin-p	E3 ubiquitin-protein ligase RNF213	RNF213	+	1.66776	0.00294505	2.93109	24	24	24	6.1	6.1	6.1	591.4	0	67.316	445730000	38	A0A0A0MTR7;A0A0A0MTC1;Q63HN8;Q63HN8-4;Q63HN8-6;Q63HN8-5	A0A0A0MTR7;A0A0A0MTC1;Q63HN8;Q63HN8-4	27.612	25.6778	27.5856	23.0696	24.4786	24.5339
sp|P13010|XRCC5_HUMAN X-ray repair cross-complementing protein 5 OS=Homo sapiens OX=9606 GN=XRCC5 PE=1 SV=3	X-ray repair cross-complementing protein 5	XRCC5	+	2.04499	0.000871795	2.92446	14	14	14	26.1	26.1	26.1	82.704	0	35.144	278160000	28	P13010;C9JZ81	P13010	25.6786	26.0859	27.1718	24.0794	23.4727	22.6108
tr|J3QL05|J3QL05_HUMAN Serine/arginine-rich-splicing factor 2 (Fragment) OS=Homo sapiens OX=9606 GN=SRSF2 PE=1 SV=1;tr|J3KP15|J3KP15_HUMAN Serine/arginine-rich-splicing factor 2 (Fragment) OS=Homo sapiens OX=9606 GN=SRSF2 PE=1 SV=8;sp|Q01130-2|SRSF2_HUMAN	Serine/arginine-rich splicing factor 2	SRSF2	+	2.41175	0.000505263	2.90473	5	5	5	36.9	36.9	36.9	15.156	0	35.392	308570000	12	J3QL05;J3KP15;Q01130-2;Q01130;Q9BRL6-2;Q9BRL6	J3QL05;J3KP15;Q01130-2;Q01130	26.6513	26.6838	26.7124	23.9455	24.5187	22.8691
sp|Q9Y4C2-2|TCAF1_HUMAN Isoform 2 of TRPM8 channel-associated factor 1 OS=Homo sapiens OX=9606 GN=TCAF1;sp|Q9Y4C2|TCAF1_HUMAN TRPM8 channel-associated factor 1 OS=Homo sapiens OX=9606 GN=TCAF1 PE=1 SV=3	TRPM8 channel-associated factor 1	TCAF1	+	2.31906	0.000477612	2.8986	15	15	15	20.2	20.2	20.2	101.89	0	37.453	340030000	22	Q9Y4C2-2;Q9Y4C2;C9K0E7;C9J9F4;C9JD13	Q9Y4C2-2;Q9Y4C2	26.743	27.0703	26.7899	24.2968	24.6265	22.9841
sp|Q6PJG6|BRAT1_HUMAN BRCA1-associated ATM activator 1 OS=Homo sapiens OX=9606 GN=BRAT1 PE=1 SV=2	BRCA1-associated ATM activator 1	BRAT1	+	1.57563	0.00281119	2.88969	13	13	13	21.6	21.6	21.6	88.118	0	61.099	453610000	32	Q6PJG6;Q6PJG6-2;Q6PJG6-3	Q6PJG6	26.8301	27.6473	26.9879	24.9743	25.1624	22.6595
sp|Q6PJP8|DCR1A_HUMAN DNA cross-link repair 1A protein OS=Homo sapiens OX=9606 GN=DCLRE1A PE=1 SV=3	DNA cross-link repair 1A protein	DCLRE1A	+	1.72963	0.00227273	2.88785	12	12	12	17.8	17.8	17.8	116.4	0	40.02	251690000	18	Q6PJP8	Q6PJP8	26.6264	26.2447	26.4156	24.8401	22.2556	23.5274
sp|Q14137|BOP1_HUMAN Ribosome biogenesis protein BOP1 OS=Homo sapiens OX=9606 GN=BOP1 PE=1 SV=2;sp|Q14137-2|BOP1_HUMAN Isoform 2 of Ribosome biogenesis protein BOP1 OS=Homo sapiens OX=9606 GN=BOP1	Ribosome biogenesis protein BOP1	BOP1	+	2.95272	0.000648649	2.87365	9	9	9	17.4	17.4	17.4	83.629	0	21.506	139030000	17	Q14137;Q14137-2;A0A075B729	Q14137;Q14137-2	25.5702	25.413	25.5933	22.948	23.0313	21.9762
sp|O15460-2|P4HA2_HUMAN Isoform IIa of Prolyl 4-hydroxylase subunit alpha-2 OS=Homo sapiens OX=9606 GN=P4HA2;sp|O15460|P4HA2_HUMAN Prolyl 4-hydroxylase subunit alpha-2 OS=Homo sapiens OX=9606 GN=P4HA2 PE=1 SV=1	Prolyl 4-hydroxylase subunit alpha-2	P4HA2	+	4.46405	0	2.85589	8	8	8	19.7	19.7	19.7	60.632	0	21.172	143560000	11	O15460-2;O15460;E7ENX0;E7EPI9;C9JCP0;C9JX45;A8MXE0;E7ERI1;C9JN43;C9JIG4	O15460-2;O15460	25.5608	25.6827	25.4978	22.6924	22.9629	22.5184
tr|J3KRB3|J3KRB3_HUMAN 60S ribosomal protein L17 (Fragment) OS=Homo sapiens OX=9606 GN=RPL17 PE=3 SV=3;tr|A0A087WWH0|A0A087WWH0_HUMAN 60S ribosomal protein L17 (Fragment) OS=Homo sapiens OX=9606 GN=RPL17 PE=3 SV=6;tr|J3QS96|J3QS96_HUMAN 60S ribosomal prote	60S ribosomal protein L17	RPL17;RPL17-C18orf32	+	3.64167	0	2.85586	7	7	7	44.2	44.2	44.2	14.894	0	20.719	253310000	15	J3KRB3;A0A087WWH0;J3QS96;A0A087WXM6;J3QQT2;J3KRX5;A0A0A6YYL6;P18621;P18621-3;J3QLC8;A0A0A0MRF8;P18621-2;A0A087WY81;J3KSJ0	J3KRB3;A0A087WWH0;J3QS96;A0A087WXM6;J3QQT2;J3KRX5;A0A0A6YYL6;P18621;P18621-3;J3QLC8;A0A0A0MRF8;P18621-2;A0A087WY81	26.3541	26.1198	26.8305	23.6574	23.4045	23.6749
sp|Q9Y2K1-2|ZBTB1_HUMAN Isoform 2 of Zinc finger and BTB domain-containing protein 1 OS=Homo sapiens OX=9606 GN=ZBTB1;sp|Q9Y2K1|ZBTB1_HUMAN Zinc finger and BTB domain-containing protein 1 OS=Homo sapiens OX=9606 GN=ZBTB1 PE=1 SV=3	Zinc finger and BTB domain-containing protein 1	ZBTB1	+	3.37089	0	2.85078	7	7	7	16.6	16.6	16.6	73.682	0	23.805	190700000	13	Q9Y2K1-2;Q9Y2K1;G3V447;G3V2I8;G3V3N0	Q9Y2K1-2;Q9Y2K1	25.8998	25.7454	26.2392	23.0918	23.5038	22.7364
sp|P54727|RD23B_HUMAN UV excision repair protein RAD23 homolog B OS=Homo sapiens OX=9606 GN=RAD23B PE=1 SV=1;tr|Q5W0S4|Q5W0S4_HUMAN UV excision repair protein RAD23 homolog B (Fragment) OS=Homo sapiens OX=9606 GN=RAD23B PE=1 SV=1;tr|Q5W0S5|Q5W0S5_HUMAN UV	UV excision repair protein RAD23 homolog B	RAD23B	+	2.58026	0.000542373	2.84716	7	7	7	19.3	19.3	19.3	43.171	0	18.874	135630000	12	P54727;Q5W0S4;Q5W0S5;P54727-2;H0Y579	P54727;Q5W0S4;Q5W0S5	25.2306	24.9587	26.0854	22.0599	22.8235	22.8499
sp|Q9BYG3|MK67I_HUMAN MKI67 FHA domain-interacting nucleolar phosphoprotein OS=Homo sapiens OX=9606 GN=NIFK PE=1 SV=1;tr|C9J6C5|C9J6C5_HUMAN MKI67 FHA domain-interacting nucleolar phosphoprotein (Fragment) OS=Homo sapiens OX=9606 GN=NIFK PE=1 SV=1	MKI67 FHA domain-interacting nucleolar phosphoprotein	NIFK	+	2.06844	0.000883117	2.84661	5	5	5	24.2	24.2	24.2	34.222	0	18.566	182210000	10	Q9BYG3;C9J6C5;C9J808	Q9BYG3;C9J6C5	26.131	26.1229	25.8197	22.7885	24.3226	22.4227
tr|A0A0A0MT18|A0A0A0MT18_HUMAN Zinc finger protein 623 OS=Homo sapiens OX=9606 GN=ZNF623 PE=1 SV=1;tr|A0A0J9YW98|A0A0J9YW98_HUMAN HCG31704 OS=Homo sapiens OX=9606 GN=ZNF623 PE=1 SV=1;sp|O75123-2|ZN623_HUMAN Isoform 2 of Zinc finger protein 623 OS=Homo sapi	Zinc finger protein 623	ZNF623	+	3.9249	0	2.83764	6	6	6	15.3	15.3	15.3	56.957	0	19.821	161110000	16	A0A0A0MT18;A0A0J9YW98;O75123-2;O75123	A0A0A0MT18;A0A0J9YW98;O75123-2;O75123	25.7351	25.8767	25.852	23.2123	22.6159	23.1226
tr|G5E9A6|G5E9A6_HUMAN Ubiquitin carboxyl-terminal hydrolase 11 OS=Homo sapiens OX=9606 GN=USP11 PE=1 SV=1;sp|P51784|UBP11_HUMAN Ubiquitin carboxyl-terminal hydrolase 11 OS=Homo sapiens OX=9606 GN=USP11 PE=1 SV=3	Ubiquitin carboxyl-terminal hydrolase;Ubiquitin carboxyl-terminal hydrolase 11	USP11	+	2.13655	0.000914798	2.83596	9	9	8	12.5	12.5	11.5	105.03	0	43.261	198090000	20	G5E9A6;P51784;Q13107-2;Q13107;H7C189	G5E9A6;P51784	25.9774	26.3499	26.0332	22.3638	24.2694	23.2194
sp|Q96P11|NSUN5_HUMAN Probable 28S rRNA (cytosine-C(5))-methyltransferase OS=Homo sapiens OX=9606 GN=NSUN5 PE=1 SV=2;sp|Q96P11-2|NSUN5_HUMAN Isoform 2 of Probable 28S rRNA (cytosine-C(5))-methyltransferase OS=Homo sapiens OX=9606 GN=NSUN5;sp|Q96P11-4|NSUN5	Probable 28S rRNA (cytosine-C(5))-methyltransferase	NSUN5	+	1.86359	0.00164516	2.82888	12	12	12	28.4	28.4	28.4	46.691	0	34.384	174280000	20	Q96P11;Q96P11-2;Q96P11-4;Q96P11-5;Q96P11-3;Q63ZY6-5;Q63ZY6;Q63ZY6-4;Q3KNT7-2;Q63ZY6-2;Q3KNT7-3;Q3KNT7;Q63ZY6-6	Q96P11;Q96P11-2;Q96P11-4;Q96P11-5	26.044	25.6381	26.0668	24.4052	22.4386	22.4185
tr|B5MDF5|B5MDF5_HUMAN GTP-binding nuclear protein Ran OS=Homo sapiens OX=9606 GN=RAN PE=1 SV=1;sp|P62826|RAN_HUMAN GTP-binding nuclear protein Ran OS=Homo sapiens OX=9606 GN=RAN PE=1 SV=3;tr|J3KQE5|J3KQE5_HUMAN GTP-binding nuclear protein Ran (Fragment) O	GTP-binding nuclear protein Ran	RAN	+	3.5424	0	2.82245	6	6	6	25.3	25.3	25.3	26.224	0	13.802	184460000	11	B5MDF5;P62826;J3KQE5;F5H018;B4DV51;H0YFC6;A0A087X0W0	B5MDF5;P62826;J3KQE5;F5H018;B4DV51	26.0696	25.9471	26.2738	23.3652	23.5974	22.8606
tr|E9PFK9|E9PFK9_HUMAN Rab5 GDP/GTP exchange factor OS=Homo sapiens OX=9606 GN=RABGEF1 PE=1 SV=1;sp|Q9UJ41|RABX5_HUMAN Rab5 GDP/GTP exchange factor OS=Homo sapiens OX=9606 GN=RABGEF1 PE=1 SV=3;sp|Q9UJ41-4|RABX5_HUMAN Isoform 3 of Rab5 GDP/GTP exchange fact	Rab5 GDP/GTP exchange factor	RABGEF1	+	2.29331	0.000472906	2.82157	10	10	10	20	20	20	58.394	0	28.11	223350000	17	E9PFK9;Q9UJ41;Q9UJ41-4;Q9UJ41-3;Q3HKR1;A0A0A0MSJ3;V9GYI8;A0A1W2PPY0;E9PHB8	E9PFK9;Q9UJ41;Q9UJ41-4;Q9UJ41-3;Q3HKR1	25.9874	26.4277	26.5666	22.6201	24.2488	23.6481
sp|P68363|TBA1B_HUMAN Tubulin alpha-1B chain OS=Homo sapiens OX=9606 GN=TUBA1B PE=1 SV=1;sp|Q9BQE3|TBA1C_HUMAN Tubulin alpha-1C chain OS=Homo sapiens OX=9606 GN=TUBA1C PE=1 SV=1;tr|F5H5D3|F5H5D3_HUMAN Tubulin alpha chain OS=Homo sapiens OX=9606 GN=TUBA1C P	Tubulin alpha-1B chain;Tubulin alpha-1C chain;Tubulin alpha-4A chain;Tubulin alpha-8 chain	TUBA1B;TUBA1C;TUBA4A;TUBA8	+	1.20068	0.0132283	2.81476	9	9	1	33.3	33.3	3.1	50.151	0	97.245	973720000	36	P68363;Q9BQE3;F5H5D3;P68363-2;P68366;P68366-2;F8VVB9;Q9NY65;C9J2C0;Q9NY65-2;A0A1W2PQM2;C9JDS9;F8VWV9;F8VS66;F8VX09;F8VRZ4;F8VRK0;V9GZ17;C9K0S6;C9JJQ8;F8W0F6;F8VXZ7;C9JQ00;C9JEV8;C9JDL2;Q9H853;A6NHL2;A6NHL2-2	P68363;Q9BQE3;F5H5D3;P68363-2;P68366;P68366-2;F8VVB9;Q9NY65;C9J2C0;Q9NY65-2;A0A1W2PQM2	28.2559	27.9319	28.3551	26.6815	26.2237	23.1934
sp|P60174-4|TPIS_HUMAN Isoform 4 of Triosephosphate isomerase OS=Homo sapiens OX=9606 GN=TPI1;sp|P60174-1|TPIS_HUMAN Isoform 2 of Triosephosphate isomerase OS=Homo sapiens OX=9606 GN=TPI1;sp|P60174|TPIS_HUMAN Triosephosphate isomerase OS=Homo sapiens OX=96	Triosephosphate isomerase	TPI1	+	2.41501	0.0005	2.80838	4	4	4	41.3	41.3	41.3	17.958	0	9.4265	144420000	9	P60174-4;P60174-1;P60174;U3KPZ0;U3KQF3	P60174-4;P60174-1;P60174;U3KPZ0	25.0245	25.5005	26.2292	22.1602	23.0522	23.1167
sp|Q86UK7-3|ZN598_HUMAN Isoform 3 of E3 ubiquitin-protein ligase ZNF598 OS=Homo sapiens OX=9606 GN=ZNF598;sp|Q86UK7|ZN598_HUMAN E3 ubiquitin-protein ligase ZNF598 OS=Homo sapiens OX=9606 GN=ZNF598 PE=1 SV=1;tr|H3BQQ2|H3BQQ2_HUMAN E3 ubiquitin-protein ligas	Zinc finger protein 598	ZNF598	+	5.65527	0	2.80798	13	13	13	17.7	17.7	17.7	98.123	0	35.294	322360000	26	Q86UK7-3;Q86UK7;H3BQQ2;Q86UK7-2;H3BR87	Q86UK7-3;Q86UK7;H3BQQ2;Q86UK7-2	26.6807	26.804	26.5671	23.863	23.8676	23.8972
sp|P06744|G6PI_HUMAN Glucose-6-phosphate isomerase OS=Homo sapiens OX=9606 GN=GPI PE=1 SV=4;sp|P06744-2|G6PI_HUMAN Isoform 2 of Glucose-6-phosphate isomerase OS=Homo sapiens OX=9606 GN=GPI;tr|A0A2U3TZU2|A0A2U3TZU2_HUMAN Glucose-6-phosphate isomerase OS=Hom	Glucose-6-phosphate isomerase	GPI		0.890787	0.0559816	2.79308	13	13	9	30.1	30.1	22	63.146	0	92.917	1048000000	39	P06744;P06744-2;A0A2U3TZU2;A0A0A0MTS2;K7EQ48;A0A0J9YXP8;A0A2R8Y6C7;A0A0J9YYH3;A0A0J9YX90;K7EP41;K7EPY4;K7ERC6;K7ENA0;A0A0J9YXM3;K7EIL4;K7ELR7;A0A2R8YF08;K7ERK8;A0A0J9YXH9;A0A0J9YYI8	P06744;P06744-2;A0A2U3TZU2;A0A0A0MTS2;K7EQ48;A0A0J9YXP8;A0A2R8Y6C7;A0A0J9YYH3;A0A0J9YX90	28.1676	27.8709	28.3277	28.1344	24.5986	23.254
sp|O75165|DJC13_HUMAN DnaJ homolog subfamily C member 13 OS=Homo sapiens OX=9606 GN=DNAJC13 PE=1 SV=5	DnaJ homolog subfamily C member 13	DNAJC13	+	0.944192	0.0434882	2.78083	38	38	38	22.8	22.8	22.8	254.41	0	122.61	2017800000	101	O75165;A0A3B3IRM0;H0Y8Q2	O75165	29.1613	28.8909	29.1844	28.3109	26.9132	23.67
sp|Q9HAV4|XPO5_HUMAN Exportin-5 OS=Homo sapiens OX=9606 GN=XPO5 PE=1 SV=1	Exportin-5	XPO5	+	1.29976	0.0090289	2.76288	11	11	11	11.1	11.1	11.1	136.31	0	34.807	289660000	21	Q9HAV4;H0Y9I3;E2QRM3	Q9HAV4	26.3089	26.1289	26.578	25.2162	21.8029	23.7082
sp|Q9BZE4|NOG1_HUMAN Nucleolar GTP-binding protein 1 OS=Homo sapiens OX=9606 GN=GTPBP4 PE=1 SV=3;sp|Q9BZE4-2|NOG1_HUMAN Isoform 2 of Nucleolar GTP-binding protein 1 OS=Homo sapiens OX=9606 GN=GTPBP4;sp|Q9BZE4-3|NOG1_HUMAN Isoform 3 of Nucleolar GTP-binding	Nucleolar GTP-binding protein 1	GTPBP4	+	1.43843	0.00442105	2.76216	25	25	25	42	42	42	73.964	0	76.41	987480000	44	Q9BZE4;Q9BZE4-2;Q9BZE4-3;Q5T3R7	Q9BZE4;Q9BZE4-2;Q9BZE4-3	27.8275	28.4652	28.4661	25.8991	26.7462	23.827
sp|Q9Y3A2|UTP11_HUMAN Probable U3 small nucleolar RNA-associated protein 11 OS=Homo sapiens OX=9606 GN=UTP11 PE=1 SV=2;sp|Q9Y3A2-2|UTP11_HUMAN Isoform 2 of Probable U3 small nucleolar RNA-associated protein 11 OS=Homo sapiens OX=9606 GN=UTP11	Probable U3 small nucleolar RNA-associated protein 11	UTP11L	+	3.08854	0	2.75108	4	4	4	20.6	20.6	20.6	30.446	0	10.813	126650000	8	Q9Y3A2;Q9Y3A2-2	Q9Y3A2;Q9Y3A2-2	25.8279	24.8771	25.3054	22.6864	22.3329	22.738
sp|P62140|PP1B_HUMAN Serine/threonine-protein phosphatase PP1-beta catalytic subunit OS=Homo sapiens OX=9606 GN=PPP1CB PE=1 SV=3;tr|C9J9S3|C9J9S3_HUMAN Serine/threonine-protein phosphatase (Fragment) OS=Homo sapiens OX=9606 GN=PPP1CB PE=1 SV=1;tr|C9JP48|C9	Serine/threonine-protein phosphatase PP1-beta catalytic subunit;Serine/threonine-protein phosphatase	PPP1CB	+	4.13173	0	2.75058	7	7	3	25.1	25.1	11.9	37.186	0	32.324	293820000	17	P62140;C9J9S3;C9JP48	P62140;C9J9S3;C9JP48	26.3632	26.6027	26.6406	23.7145	23.5873	24.053
tr|A0A1X7SBZ2|A0A1X7SBZ2_HUMAN Probable ATP-dependent RNA helicase DDX17 OS=Homo sapiens OX=9606 GN=DDX17 PE=1 SV=1;tr|A0A1W2PQ51|A0A1W2PQ51_HUMAN Probable ATP-dependent RNA helicase DDX17 OS=Homo sapiens OX=9606 GN=DDX17 PE=1 SV=1;sp|Q92841-1|DDX17_HUMAN	Probable ATP-dependent RNA helicase DDX17	DDX17	+	3.07734	0.000721805	2.74416	12	7	7	18.7	11.5	11.5	80.253	0	22.178	238450000	12	A0A1X7SBZ2;A0A1W2PQ51;Q92841-1;Q92841-3;Q92841;Q92841-2	A0A1X7SBZ2;A0A1W2PQ51;Q92841-1;Q92841-3;Q92841;Q92841-2	26.5921	26.1049	26.3502	23.463	23.225	24.1267
sp|Q6NZI2|CAVN1_HUMAN Caveolae-associated protein 1 OS=Homo sapiens OX=9606 GN=CAVIN1 PE=1 SV=1;sp|Q6NZI2-2|CAVN1_HUMAN Isoform 2 of Caveolae-associated protein 1 OS=Homo sapiens OX=9606 GN=CAVIN1	Polymerase I and transcript release factor	PTRF	+	2.81801	0.000603774	2.73254	4	4	4	15.1	15.1	15.1	43.476	0	36.529	183160000	16	Q6NZI2;Q6NZI2-2	Q6NZI2;Q6NZI2-2	26.1801	25.8631	25.9631	23.4393	22.6115	23.7579
sp|Q9Y4X5|ARI1_HUMAN E3 ubiquitin-protein ligase ARIH1 OS=Homo sapiens OX=9606 GN=ARIH1 PE=1 SV=2;tr|H3BNB9|H3BNB9_HUMAN RBR-type E3 ubiquitin transferase (Fragment) OS=Homo sapiens OX=9606 GN=ARIH1 PE=1 SV=1	E3 ubiquitin-protein ligase ARIH1	ARIH1	+	3.12564	0	2.71024	6	6	6	17.1	17.1	17.1	64.117	0	20.301	307020000	17	Q9Y4X5;H3BNB9;A0A087WT96;H3BSK4	Q9Y4X5;H3BNB9	26.6334	26.7771	26.8464	23.7927	23.7226	24.6108
sp|Q6PL18|ATAD2_HUMAN ATPase family AAA domain-containing protein 2 OS=Homo sapiens OX=9606 GN=ATAD2 PE=1 SV=1	ATPase family AAA domain-containing protein 2	ATAD2	+	3.25691	0	2.70653	13	13	13	15	15	15	158.55	0	33.985	181250000	15	Q6PL18;A0A0B4J211;Q6PL18-2;Q9ULI0-2;Q9ULI0	Q6PL18	26.0214	25.6891	26.1242	23.6679	23.1906	22.8565
sp|Q9NXF1|TEX10_HUMAN Testis-expressed protein 10 OS=Homo sapiens OX=9606 GN=TEX10 PE=1 SV=2;sp|Q9NXF1-2|TEX10_HUMAN Isoform 2 of Testis-expressed protein 10 OS=Homo sapiens OX=9606 GN=TEX10	Testis-expressed sequence 10 protein	TEX10		0.556045	0.251039	2.70363	27	27	27	35.5	35.5	35.5	105.67	0	212.48	3419600000	116	Q9NXF1;Q9NXF1-2;A0A0A0MSR3	Q9NXF1;Q9NXF1-2	29.7864	29.9917	29.8954	29.4825	29.1979	22.8823
sp|P11388|TOP2A_HUMAN DNA topoisomerase 2-alpha OS=Homo sapiens OX=9606 GN=TOP2A PE=1 SV=3;sp|P11388-2|TOP2A_HUMAN Isoform 2 of DNA topoisomerase 2-alpha OS=Homo sapiens OX=9606 GN=TOP2A;sp|P11388-3|TOP2A_HUMAN Isoform 3 of DNA topoisomerase 2-alpha OS=Hom	DNA topoisomerase 2-alpha	TOP2A	+	3.57712	0	2.69959	51	51	39	36.5	36.5	29.4	174.38	0	217.13	2850300000	122	P11388;P11388-2;P11388-3;P11388-4;J3KTB7	P11388;P11388-2;P11388-3;P11388-4	29.6786	30.0506	29.8978	27.4831	27.2296	26.8156
sp|Q9BWF2|TRAIP_HUMAN E3 ubiquitin-protein ligase TRAIP OS=Homo sapiens OX=9606 GN=TRAIP PE=1 SV=1;tr|E7EN91|E7EN91_HUMAN E3 ubiquitin-protein ligase TRAIP (Fragment) OS=Homo sapiens OX=9606 GN=TRAIP PE=1 SV=1	E3 ubiquitin-protein ligase TRAIP	TRAIP	+	2.64081	0.000561404	2.69891	11	11	11	28.4	28.4	28.4	53.294	0	34.134	250040000	17	Q9BWF2;E7EN91;E7EW89;E7ETV1	Q9BWF2;E7EN91	26.7221	25.9706	26.3339	23.3102	24.2911	23.3284
sp|Q9Y6A9|SPCS1_HUMAN Signal peptidase complex subunit 1 OS=Homo sapiens OX=9606 GN=SPCS1 PE=1 SV=4;tr|C9JBL1|C9JBL1_HUMAN Signal peptidase complex subunit 1 OS=Homo sapiens OX=9606 GN=SPCS1 PE=1 SV=1;tr|X6R2S6|X6R2S6_HUMAN Signal peptidase complex subunit	Signal peptidase complex subunit 1	SPCS1		0.543482	0.263072	2.697	4	4	4	35.3	35.3	35.3	11.805	0	47.224	4625800000	48	Q9Y6A9;C9JBL1;X6R2S6	Q9Y6A9;C9JBL1;X6R2S6	30.5315	29.4485	30.1652	29.9214	29.0941	23.0387
sp|P07305|H10_HUMAN Histone H1.0 OS=Homo sapiens OX=9606 GN=H1F0 PE=1 SV=3;sp|P07305-2|H10_HUMAN Isoform 2 of Histone H1.0 OS=Homo sapiens OX=9606 GN=H1F0	Histone H1.0;Histone H1.0, N-terminally processed	H1F0	+	1.28888	0.008875	2.69415	9	9	9	34	34	34	20.863	0	35.953	1390000000	39	P07305;P07305-2	P07305;P07305-2	29.0827	28.4272	28.7263	26.9016	27.1197	24.1324
tr|C9J4P8|C9J4P8_HUMAN Peptidylprolyl isomerase (Fragment) OS=Homo sapiens OX=9606 GN=FKBP9 PE=1 SV=8;sp|O95302-2|FKBP9_HUMAN Isoform 2 of Peptidyl-prolyl cis-trans isomerase FKBP9 OS=Homo sapiens OX=9606 GN=FKBP9;sp|O95302|FKBP9_HUMAN Peptidyl-prolyl cis-	Peptidyl-prolyl cis-trans isomerase;Peptidyl-prolyl cis-trans isomerase FKBP9	FKBP9	+	2.53487	0.000521739	2.68488	6	6	6	36	36	36	24.607	0	24.645	80356000	12	C9J4P8;O95302-2;O95302;O95302-3	C9J4P8;O95302-2;O95302;O95302-3	24.838	25.2051	25.1125	22.2192	21.7613	23.1204
sp|Q5TEC3|ZN697_HUMAN Zinc finger protein 697 OS=Homo sapiens OX=9606 GN=ZNF697 PE=1 SV=2	Zinc finger protein 697	ZNF697	+	2.23462	0.000966825	2.68335	5	5	5	10.3	10.3	10.3	60.461	0	27.513	380390000	21	Q5TEC3	Q5TEC3	27.1636	26.1438	27.0459	24.2446	24.6802	23.3784
sp|P07355-2|ANXA2_HUMAN Isoform 2 of Annexin A2 OS=Homo sapiens OX=9606 GN=ANXA2;sp|P07355|ANXA2_HUMAN Annexin A2 OS=Homo sapiens OX=9606 GN=ANXA2 PE=1 SV=2;tr|H0YN42|H0YN42_HUMAN Annexin (Fragment) OS=Homo sapiens OX=9606 GN=ANXA2 PE=1 SV=1;tr|H0YMU9|H0YM	Annexin A2;Annexin;Putative annexin A2-like protein	ANXA2;ANXA2P2	+	1.54449	0.00412	2.67363	22	22	22	58.5	58.5	58.5	40.411	0	164.61	1427800000	59	P07355-2;P07355;H0YN42;H0YMU9;H0YMD0;A6NMY6;H0YM50;H0YKS4;H0YNP5;H0YN28;H0YMM1;H0YL33;H0YKX9;H0YMT9;H0YLV6;H0YKZ7;H0YMW4;H0YKL9;H0YKV8;H0YNA0;H0YMD9;H0YNB8;H0YKN4;H0YN52;H0YLE2	P07355-2;P07355;H0YN42;H0YMU9;H0YMD0;A6NMY6;H0YM50;H0YKS4;H0YNP5	28.8299	28.8777	28.8141	27.3185	26.5473	24.635
tr|A0A087WUB9|A0A087WUB9_HUMAN Beta-catenin-like protein 1 OS=Homo sapiens OX=9606 GN=CTNNBL1 PE=1 SV=1;sp|Q8WYA6|CTBL1_HUMAN Beta-catenin-like protein 1 OS=Homo sapiens OX=9606 GN=CTNNBL1 PE=1 SV=1;sp|Q8WYA6-4|CTBL1_HUMAN Isoform 4 of Beta-catenin-like pr	Beta-catenin-like protein 1	CTNNBL1	+	2.99385	0.000662069	2.67337	8	8	8	18	18	18	65.702	0	26.733	145770000	14	A0A087WUB9;Q8WYA6;Q8WYA6-4;Q8WYA6-3;Q8WYA6-2;A2A2P1	A0A087WUB9;Q8WYA6;Q8WYA6-4;Q8WYA6-3;Q8WYA6-2	25.5488	26.002	25.3422	23.2783	22.4806	23.114
tr|M0QZC5|M0QZC5_HUMAN 40S ribosomal protein S11 OS=Homo sapiens OX=9606 GN=RPS11 PE=1 SV=1;sp|P62280|RS11_HUMAN 40S ribosomal protein S11 OS=Homo sapiens OX=9606 GN=RPS11 PE=1 SV=3	40S ribosomal protein S11	RPS11	+	2.92265	0.000623377	2.66664	6	6	6	42.4	42.4	42.4	13.997	0	9.3227	192760000	12	M0QZC5;P62280;M0R1H6;M0R1H5	M0QZC5;P62280	25.6444	26.2908	26.0676	23.86	23.0989	23.044
tr|Q5JP53|Q5JP53_HUMAN Tubulin beta chain OS=Homo sapiens OX=9606 GN=TUBB PE=1 SV=1;sp|P07437|TBB5_HUMAN Tubulin beta chain OS=Homo sapiens OX=9606 GN=TUBB PE=1 SV=2;tr|Q5ST81|Q5ST81_HUMAN Tubulin beta chain OS=Homo sapiens OX=9606 GN=TUBB PE=1 SV=1;sp|Q13	Tubulin beta chain;Tubulin beta-2A chain;Tubulin beta-2B chain;Tubulin beta-4B chain	TUBB;TUBB2A;TUBB2B;TUBB4B	+	2.16583	0.000923077	2.65081	13	13	13	43	43	43	47.766	0	57.615	386490000	31	Q5JP53;P07437;Q5ST81;Q13885;Q9BVA1;P68371;P04350;A0A0B4J269;Q13509;Q13509-2;Q9BUF5;K7ESM5;Q3ZCM7;A6NNZ2;G3V2A3;A0A075B736;Q5SQY0;CON__ENSEMBL:ENSBTAP00000025008;G3V5W4;Q9H4B7;G3V2R8;M0R278;M0QY85;G3V2N6;G3V3R4;M0QZL7;M0R1I1	Q5JP53;P07437;Q5ST81;Q13885;Q9BVA1;P68371	26.9508	26.7725	27.0598	25.2216	24.1359	23.4732
sp|Q9Y330|ZBT12_HUMAN Zinc finger and BTB domain-containing protein 12 OS=Homo sapiens OX=9606 GN=ZBTB12 PE=1 SV=1	Zinc finger and BTB domain-containing protein 12	ZBTB12	+	2.25874	0.000980769	2.64827	7	7	7	22	22	22	49.147	0	32.547	200440000	13	Q9Y330	Q9Y330	25.0378	26.4476	26.4896	23.3758	23.4853	23.1691
sp|Q01831|XPC_HUMAN DNA repair protein complementing XP-C cells OS=Homo sapiens OX=9606 GN=XPC PE=1 SV=4;sp|Q01831-2|XPC_HUMAN Isoform 2 of DNA repair protein complementing XP-C cells OS=Homo sapiens OX=9606 GN=XPC	DNA repair protein complementing XP-C cells	XPC	+	0.953919	0.0425463	2.64742	16	16	16	23.5	23.5	23.5	105.95	0	102.36	1296300000	51	Q01831;Q01831-2;Q01831-3;E7EUB5	Q01831;Q01831-2	28.6181	28.1553	28.7762	27.2521	27.0549	23.3005
sp|Q96MG7|NSE3_HUMAN Non-structural maintenance of chromosomes element 3 homolog OS=Homo sapiens OX=9606 GN=NSMCE3 PE=1 SV=1	Melanoma-associated antigen G1	NDNL2	+	1.53263	0.00406579	2.6428	8	8	8	28.9	28.9	28.9	34.308	0	18.959	146640000	13	Q96MG7	Q96MG7	24.989	26.2397	25.6848	21.9358	24.3401	22.7092
sp|Q8N1F7|NUP93_HUMAN Nuclear pore complex protein Nup93 OS=Homo sapiens OX=9606 GN=NUP93 PE=1 SV=2;tr|H3BVG0|H3BVG0_HUMAN Nuclear pore complex protein Nup93 OS=Homo sapiens OX=9606 GN=NUP93 PE=1 SV=1;sp|Q8N1F7-2|NUP93_HUMAN Isoform 2 of Nuclear pore compl	Nuclear pore complex protein Nup93	NUP93		0.441464	0.451198	2.61857	45	45	45	50.5	50.5	50.5	93.487	0	295.59	7410700000	221	Q8N1F7;H3BVG0;Q8N1F7-2;H3BM93;H3BRI8;H3BNN5;H3BV11;H3BVE2;H3BRD9;H3BP95;H3BPA9;H3BMX0;H3BV15;H3BNG7	Q8N1F7;H3BVG0;Q8N1F7-2	30.8078	30.981	30.8709	30.8391	30.7881	23.1769
sp|P78310-7|CXAR_HUMAN Isoform 7 of Coxsackievirus and adenovirus receptor OS=Homo sapiens OX=9606 GN=CXADR;sp|P78310|CXAR_HUMAN Coxsackievirus and adenovirus receptor OS=Homo sapiens OX=9606 GN=CXADR PE=1 SV=1;sp|P78310-2|CXAR_HUMAN Isoform 2 of Coxsackie	Coxsackievirus and adenovirus receptor	CXADR		0.703254	0.129446	2.61776	7	7	7	30.9	30.9	30.9	35.569	0	23.103	537860000	17	P78310-7;P78310;P78310-2;P78310-6;P78310-5;P78310-4	P78310-7;P78310;P78310-2;P78310-6	27.2339	26.7246	26.8188	27.5121	21.7691	23.6429
sp|Q16763|UBE2S_HUMAN Ubiquitin-conjugating enzyme E2 S OS=Homo sapiens OX=9606 GN=UBE2S PE=1 SV=2;tr|K7EPJ1|K7EPJ1_HUMAN Ubiquitin-conjugating enzyme E2 S (Fragment) OS=Homo sapiens OX=9606 GN=UBE2S PE=1 SV=1	Ubiquitin-conjugating enzyme E2 S	UBE2S	+	3.1388	0	2.60566	6	6	6	36.9	36.9	36.9	23.845	0	21.9	181440000	12	Q16763;K7EPJ1;K7EM75	Q16763;K7EPJ1	25.9662	26.2843	26.2349	23.9785	23.6086	23.0813
tr|A0A087WT67|A0A087WT67_HUMAN Zinc finger protein 195 OS=Homo sapiens OX=9606 GN=ZNF195 PE=1 SV=1;sp|O14628-7|ZN195_HUMAN Isoform 7 of Zinc finger protein 195 OS=Homo sapiens OX=9606 GN=ZNF195;sp|O14628-6|ZN195_HUMAN Isoform 6 of Zinc finger protein 195 O	Zinc finger protein 195	ZNF195	+	1.90041	0.00165854	2.6039	8	7	7	15.3	14.1	14.1	72.659	0	19.423	233980000	13	A0A087WT67;O14628-7;O14628-6;O14628-4;O14628-5;O14628;E9PIY8;E9PLF5;E9PMX5;E9PNM0;O14628-8	A0A087WT67;O14628-7;O14628-6;O14628-4;O14628-5;O14628;E9PIY8	25.4319	26.6641	26.0189	22.6982	24.3595	23.2455
tr|J3QS03|J3QS03_HUMAN Twisted gastrulation protein homolog 1 OS=Homo sapiens OX=9606 GN=TWSG1 PE=1 SV=1;sp|Q9GZX9|TWSG1_HUMAN Twisted gastrulation protein homolog 1 OS=Homo sapiens OX=9606 GN=TWSG1 PE=1 SV=1	Twisted gastrulation protein homolog 1	TWSG1	+	2.0617	0.000860759	2.59751	1	1	1	8.2	8.2	8.2	20.365	0	6.6973	182660000	4	J3QS03;Q9GZX9	J3QS03;Q9GZX9	26.4427	26.3627	25.2323	22.6883	23.6175	23.9392
sp|P14618-3|KPYM_HUMAN Isoform 3 of Pyruvate kinase PKM OS=Homo sapiens OX=9606 GN=PKM;sp|P14618|KPYM_HUMAN Pyruvate kinase PKM OS=Homo sapiens OX=9606 GN=PKM PE=1 SV=4;tr|H3BTN5|H3BTN5_HUMAN Pyruvate kinase (Fragment) OS=Homo sapiens OX=9606 GN=PKM PE=1 S	Pyruvate kinase PKM;Pyruvate kinase	PKM	+	1.9032	0.00166531	2.59129	7	7	7	19.4	19.4	19.4	56.272	0	41.994	250020000	17	P14618-3;P14618;H3BTN5;P14618-2;B4DNK4;H3BQ34;H3BT25;H3BUW1;H3BTJ2;H3BR70;P30613-2;P30613	P14618-3;P14618;H3BTN5;P14618-2;B4DNK4;H3BQ34	25.7154	25.7618	26.9104	24.4465	23.1512	23.0161
tr|Q5JR95|Q5JR95_HUMAN 40S ribosomal protein S8 OS=Homo sapiens OX=9606 GN=RPS8 PE=1 SV=1;sp|P62241|RS8_HUMAN 40S ribosomal protein S8 OS=Homo sapiens OX=9606 GN=RPS8 PE=1 SV=2	40S ribosomal protein S8	RPS8	+	1.76968	0.00193103	2.58413	6	6	6	35.6	35.6	35.6	21.879	0	89.937	695190000	20	Q5JR95;P62241	Q5JR95;P62241	27.8462	27.6762	27.8454	26.2814	25.3103	24.0237
sp|P32970|CD70_HUMAN CD70 antigen OS=Homo sapiens OX=9606 GN=CD70 PE=1 SV=2;sp|P32970-2|CD70_HUMAN Isoform 2 of CD70 antigen OS=Homo sapiens OX=9606 GN=CD70	CD70 antigen	CD70		0.909053	0.0539397	2.57368	3	3	3	20.2	20.2	20.2	21.118	0	16.547	375520000	15	P32970;P32970-2	P32970;P32970-2	26.5911	26.7129	26.4382	26.6427	22.5891	22.7894
sp|Q96P70|IPO9_HUMAN Importin-9 OS=Homo sapiens OX=9606 GN=IPO9 PE=1 SV=3	Importin-9	IPO9		0.756041	0.103202	2.56326	12	12	12	17.9	17.9	17.9	115.96	0	139.65	840630000	53	Q96P70	Q96P70	27.9639	27.9045	27.849	26.9212	26.8801	22.2264
sp|O95159|ZFPL1_HUMAN Zinc finger protein-like 1 OS=Homo sapiens OX=9606 GN=ZFPL1 PE=1 SV=2	Zinc finger protein-like 1	ZFPL1		0.845279	0.0700045	2.55994	3	3	3	11.6	11.6	11.6	34.114	0	10.439	346470000	12	O95159;E9PQA5;E9PQ47;E9PNY1	O95159	26.4534	26.3313	26.5835	26.6551	22.9717	22.0615
tr|C9JXB8|C9JXB8_HUMAN 60S ribosomal protein L24 OS=Homo sapiens OX=9606 GN=RPL24 PE=1 SV=1;tr|C9JNW5|C9JNW5_HUMAN 60S ribosomal protein L24 OS=Homo sapiens OX=9606 GN=RPL24 PE=1 SV=1;sp|P83731|RL24_HUMAN 60S ribosomal protein L24 OS=Homo sapiens OX=9606 G	60S ribosomal protein L24	RPL24	+	1.54111	0.00407921	2.55873	4	4	4	28.1	28.1	28.1	14.369	0	13.737	291000000	10	C9JXB8;C9JNW5;P83731	C9JXB8;C9JNW5;P83731	25.7188	26.9573	26.6883	24.1819	24.8811	22.6252
tr|F5GYN4|F5GYN4_HUMAN Ubiquitin thioesterase OTUB1 OS=Homo sapiens OX=9606 GN=OTUB1 PE=1 SV=1;tr|J3KR44|J3KR44_HUMAN Ubiquitin thioesterase OS=Homo sapiens OX=9606 GN=OTUB1 PE=1 SV=2;sp|Q96FW1|OTUB1_HUMAN Ubiquitin thioesterase OTUB1 OS=Homo sapiens OX=96	Ubiquitin thioesterase OTUB1	OTUB1	+	2.0735	0.000864407	2.54486	7	7	7	36.5	36.5	36.5	28.05	0	35.267	198190000	13	F5GYN4;J3KR44;Q96FW1;F5H6Q1;F5GYJ8;F5H3F0;Q96FW1-2	F5GYN4;J3KR44;Q96FW1;F5H6Q1;F5GYJ8	25.7221	27.1057	25.5112	23.2966	23.8661	23.5417
sp|P52597|HNRPF_HUMAN Heterogeneous nuclear ribonucleoprotein F OS=Homo sapiens OX=9606 GN=HNRNPF PE=1 SV=3	Heterogeneous nuclear ribonucleoprotein F;Heterogeneous nuclear ribonucleoprotein F, N-terminally processed	HNRNPF	+	2.91478	0.000619355	2.533	8	8	6	30.4	30.4	23.9	45.671	0	41.558	272550000	23	P52597;A0A1B0GW42	P52597	26.8327	25.8809	26.4991	23.775	23.7013	24.1374
sp|Q68D10|SPT2_HUMAN Protein SPT2 homolog OS=Homo sapiens OX=9606 GN=SPTY2D1 PE=1 SV=3;sp|Q68D10-2|SPT2_HUMAN Isoform 2 of Protein SPT2 homolog OS=Homo sapiens OX=9606 GN=SPTY2D1;sp|Q68D10-3|SPT2_HUMAN Isoform 3 of Protein SPT2 homolog OS=Homo sapiens OX=9	Protein SPT2 homolog	SPTY2D1	+	1.37837	0.00751335	2.52384	11	11	11	20	20	20	75.598	0	16.46	271060000	19	Q68D10;Q68D10-2;Q68D10-3	Q68D10;Q68D10-2;Q68D10-3	27.071	25.0797	26.5278	23.6557	22.6626	24.7888
tr|A0A0U1RQF0|A0A0U1RQF0_HUMAN Fatty acid synthase OS=Homo sapiens OX=9606 GN=FASN PE=1 SV=1;sp|P49327|FAS_HUMAN Fatty acid synthase OS=Homo sapiens OX=9606 GN=FASN PE=1 SV=3	Fatty acid synthase;[Acyl-carrier-protein] S-acetyltransferase;[Acyl-carrier-protein] S-malonyltransferase;3-oxoacyl-[acyl-carrier-protein] synthase;3-oxoacyl-[acyl-carrier-protein] reductase;3-hydroxyacyl-[acyl-carrier-protein] dehydratase;Enoyl-[acyl-carrier-protein] reductase;Oleoyl-[acyl-carrier-protein] hydrolase	FASN	+	1.02058	0.032601	2.5194	35	35	35	19.1	19.1	19.1	273.2	0	109.87	892290000	70	A0A0U1RQF0;P49327;A0A0U1RRG3;A0A1B0GTR5	A0A0U1RQF0;P49327	27.89	28.1602	28.0378	26.9102	26.4035	23.2162
sp|P63104|1433Z_HUMAN 14-3-3 protein zeta/delta OS=Homo sapiens OX=9606 GN=YWHAZ PE=1 SV=1;tr|E7EX29|E7EX29_HUMAN 14-3-3 protein zeta/delta (Fragment) OS=Homo sapiens OX=9606 GN=YWHAZ PE=1 SV=1;tr|E5RGE1|E5RGE1_HUMAN 14-3-3 protein zeta/delta (Fragment) OS	14-3-3 protein zeta/delta	YWHAZ	+	2.65185	0.000551724	2.51426	4	4	3	21.6	21.6	18.4	27.745	0	31.754	157340000	11	P63104;E7EX29;E5RGE1;E5RIR4;E9PD24;E7EVZ2;B7Z2E6;H0YB80;E7ESK7;B0AZS6;P63104-2	P63104;E7EX29;E5RGE1;E5RIR4;E9PD24;E7EVZ2;B7Z2E6;H0YB80;E7ESK7;B0AZS6;P63104-2	25.6514	25.3409	26.1228	22.7107	23.1804	23.6812
sp|O95864|FADS2_HUMAN Acyl-CoA 6-desaturase OS=Homo sapiens OX=9606 GN=FADS2 PE=1 SV=1;sp|O95864-3|FADS2_HUMAN Isoform 3 of Acyl-CoA 6-desaturase OS=Homo sapiens OX=9606 GN=FADS2	Fatty acid desaturase 2	FADS2		0.470718	0.39034	2.51109	11	10	10	22.5	22.5	22.5	52.259	0	60.883	4320300000	58	O95864;O95864-3;O95864-4;O95864-2	O95864;O95864-3	30.3104	29.7905	30.2423	30.2277	29.5736	23.0087
sp|Q9H4L7|SMRCD_HUMAN SWI/SNF-related matrix-associated actin-dependent regulator of chromatin subfamily A containing DEAD/H box 1 OS=Homo sapiens OX=9606 GN=SMARCAD1 PE=1 SV=2;sp|Q9H4L7-2|SMRCD_HUMAN Isoform 2 of SWI/SNF-related matrix-associated actin-de	SWI/SNF-related matrix-associated actin-dependent regulator of chromatin subfamily A containing DEAD/H box 1	SMARCAD1	+	4.10113	0	2.50716	7	7	7	9.1	9.1	9.1	117.4	0	12.623	125630000	13	Q9H4L7;Q9H4L7-2;Q9H4L7-3;F8W9M2;D6RAY8	Q9H4L7;Q9H4L7-2;Q9H4L7-3	25.3314	25.7783	25.4031	22.8857	23.0034	23.1022
sp|Q9H7B2|RPF2_HUMAN Ribosome production factor 2 homolog OS=Homo sapiens OX=9606 GN=RPF2 PE=1 SV=2;tr|Q5VXN0|Q5VXN0_HUMAN Ribosome production factor 2 homolog (Fragment) OS=Homo sapiens OX=9606 GN=RPF2 PE=1 SV=1	Ribosome production factor 2 homolog	RPF2	+	3.18773	0	2.50311	6	6	6	23.5	23.5	23.5	35.582	0	13.773	127320000	12	Q9H7B2;Q5VXN0	Q9H7B2;Q5VXN0	25.139	25.7928	25.2996	23.2228	22.8583	22.641
tr|K7ENL2|K7ENL2_HUMAN WW domain-binding protein 2 OS=Homo sapiens OX=9606 GN=WBP2 PE=1 SV=1;tr|K7EMC9|K7EMC9_HUMAN WW domain-binding protein 2 OS=Homo sapiens OX=9606 GN=WBP2 PE=1 SV=1;sp|Q969T9|WBP2_HUMAN WW domain-binding protein 2 OS=Homo sapiens OX=96	WW domain-binding protein 2	WBP2	+	3.29594	0	2.48833	3	3	3	22.1	22.1	22.1	24.71	0	18.866	135350000	6	K7ENL2;K7EMC9;Q969T9;K7EIJ0;A6NG10;Q969T9-2;K7EIN1;K7ESN4;K7EIK1	K7ENL2;K7EMC9;Q969T9;K7EIJ0;A6NG10;Q969T9-2	25.4364	25.4537	25.5372	23.0536	23.3664	22.5423
sp|O14545|TRAD1_HUMAN TRAF-type zinc finger domain-containing protein 1 OS=Homo sapiens OX=9606 GN=TRAFD1 PE=1 SV=1;tr|F8VNX8|F8VNX8_HUMAN TRAF-type zinc finger domain-containing protein 1 (Fragment) OS=Homo sapiens OX=9606 GN=TRAFD1 PE=1 SV=1	TRAF-type zinc finger domain-containing protein 1	TRAFD1	+	5.04243	0	2.48674	5	5	5	10.7	10.7	10.7	64.84	0	18.212	179700000	13	O14545;F8VNX8;F8VWK2;F8VVF3;O14545-2	O14545;F8VNX8	25.8518	26.1087	26.0927	23.4812	23.5377	23.574
tr|B8ZZN6|B8ZZN6_HUMAN Small ubiquitin-related modifier 1 OS=Homo sapiens OX=9606 GN=SUMO1 PE=1 SV=1;sp|P63165|SUMO1_HUMAN Small ubiquitin-related modifier 1 OS=Homo sapiens OX=9606 GN=SUMO1 PE=1 SV=1;tr|B8ZZJ0|B8ZZJ0_HUMAN Small ubiquitin-related modifier	Small ubiquitin-related modifier 1	SUMO1	+	1.30592	0.00895129	2.4862	11	11	11	37	37	37	16.645	0	161.3	55609000000	87	B8ZZN6;P63165;B8ZZJ0;B9A032;G2XKQ0;B8ZZ67;P63165-2	B8ZZN6;P63165;B8ZZJ0;B9A032	34.1162	33.9937	33.8229	32.5107	32.2409	29.7225
tr|A0A087WT20|A0A087WT20_HUMAN DDB1- and CUL4-associated factor 13 OS=Homo sapiens OX=9606 GN=DCAF13 PE=1 SV=1;sp|Q9NV06|DCA13_HUMAN DDB1- and CUL4-associated factor 13 OS=Homo sapiens OX=9606 GN=DCAF13 PE=1 SV=2;tr|B3KME9|B3KME9_HUMAN DDB1- and CUL4-assoc	DDB1- and CUL4-associated factor 13	DCAF13	+	1.68623	0.00292364	2.47733	9	9	9	16.2	16.2	16.2	67.55	0	19.676	419610000	27	A0A087WT20;Q9NV06;B3KME9;E5RHM4;A0A087X1F8;Q9NV06-2	A0A087WT20;Q9NV06;B3KME9	26.6807	26.4024	27.4447	25.3072	24.5095	23.279
sp|Q9H0D6-2|XRN2_HUMAN Isoform 2 of 5-3 exoribonuclease 2 OS=Homo sapiens OX=9606 GN=XRN2;sp|Q9H0D6|XRN2_HUMAN 5-3 exoribonuclease 2 OS=Homo sapiens OX=9606 GN=XRN2 PE=1 SV=1	5-3 exoribonuclease 2	XRN2	+	1.28879	0.00877528	2.47508	16	16	16	23.3	23.3	23.3	99.96	0	42.709	335050000	27	Q9H0D6-2;Q9H0D6	Q9H0D6-2;Q9H0D6	27.0164	24.7106	27.2097	24.5532	23.1413	23.8169
tr|J3KPM9|J3KPM9_HUMAN Signal transducer and activator of transcription OS=Homo sapiens OX=9606 GN=STAT1 PE=1 SV=1;sp|P42224-2|STAT1_HUMAN Isoform Beta of Signal transducer and activator of transcription 1-alpha/beta OS=Homo sapiens OX=9606 GN=STAT1;sp|P42	Signal transducer and activator of transcription;Signal transducer and activator of transcription 1-alpha/beta	STAT1	+	1.03668	0.0301881	2.46624	13	13	13	24.4	24.4	24.4	83.359	0	39.185	244880000	18	J3KPM9;P42224-2;P42224;E7EPD2;D2KFR9;E7ENM1;H7BZB5;E9PH66	J3KPM9;P42224-2;P42224	26.2598	25.5635	26.2857	25.5497	23.3793	21.7814
tr|H0YNU5|H0YNU5_HUMAN Bloom syndrome protein OS=Homo sapiens OX=9606 GN=BLM PE=1 SV=1;tr|A0A3B3IT82|A0A3B3IT82_HUMAN Bloom syndrome protein OS=Homo sapiens OX=9606 GN=BLM PE=1 SV=1;sp|P54132|BLM_HUMAN Bloom syndrome protein OS=Homo sapiens OX=9606 GN=BLM	Bloom syndrome protein	BLM	+	3.04751	0.000666667	2.45634	7	7	7	8.1	8.1	8.1	144.47	0	14.863	227050000	10	H0YNU5;A0A3B3IT82;P54132;H0YLV8	H0YNU5;A0A3B3IT82;P54132	26.6895	25.7876	26.227	23.5933	23.9095	23.8323
tr|A0A2R8Y4R9|A0A2R8Y4R9_HUMAN Homeobox protein Hox-A1 OS=Homo sapiens OX=9606 GN=HOXA1 PE=1 SV=1;sp|P49639|HXA1_HUMAN Homeobox protein Hox-A1 OS=Homo sapiens OX=9606 GN=HOXA1 PE=1 SV=2	Homeobox protein Hox-A1	HOXA1	+	1.01092	0.0332059	2.44983	5	5	4	20	20	17.9	36.66	0	38.718	581510000	17	A0A2R8Y4R9;P49639;P14653;Q9GZZ0;H0YIA6;I3L383;I3L3R1;A0A087WVU3;A0A0A0MTF4;F8VXG1;F8VXG0;D6RAR5;V9GYH0;H0YHX3;P78367;A0A0A0MSX5;P31249;A6NCS4;P28360;Q9BZM3;O43248;C9K088;Q14549;P31270;A0A087WTJ6;P52952;Q07687;P14651-3;Q9UD57;Q15270;P31277;Q6ZNG2;P28358;A6NMT0;Q9NP08;P52951;P28356;A6NHT5;P14651-2;Q00056;Q99626;Q8TAU0;P47902-2;P31260-2;P31260;Q9NYD6;P13378-3;P13378;P13378-2;Q99801;P31267;P31268;P49…	A0A2R8Y4R9;P49639	27.4928	26.1838	27.4373	23.9336	26.6505	23.1803
sp|Q14839-2|CHD4_HUMAN Isoform 2 of Chromodomain-helicase-DNA-binding protein 4 OS=Homo sapiens OX=9606 GN=CHD4;tr|A0A2R8Y425|A0A2R8Y425_HUMAN Chromodomain-helicase-DNA-binding protein 4 (Fragment) OS=Homo sapiens OX=9606 GN=CHD4 PE=1 SV=1;tr|F5GWX5|F5GWX5	Chromodomain-helicase-DNA-binding protein 4	CHD4		0.86201	0.0675928	2.44199	40	40	40	26.6	26.6	26.6	220.85	0	214.39	1714100000	95	Q14839-2;A0A2R8Y425;F5GWX5;A0A2R8Y212;A0A2R8Y521;A0A0C4DGG9;A0A2R8YFK9;A0A2R8Y5J0;A0A2U3TZM0;Q14839;A0A2R8YFD8;A0A2R8YDJ9;A0A2R8YD40;A0A2R8YDW2;A0A2R8Y4X2;A0A2R8Y8C1;A0A2R8Y445;A0A2R8YER1;A0A2R8Y5Z7;A0A2R8Y685;A0A2R8Y8B3;A0A2R8Y7I0;A0A2R8Y7M9;A0A2R8Y5M9;A0A2R8YE38;Q8TDI0;Q12873-3;Q12873-2;K7EMY3;Q12873;F5H6N4;F2Z2R5;A0A2R8Y6G9;I3L229;H7C0J3;H7C3H7	Q14839-2;A0A2R8Y425;F5GWX5;A0A2R8Y212;A0A2R8Y521;A0A0C4DGG9;A0A2R8YFK9;A0A2R8Y5J0;A0A2U3TZM0;Q14839;A0A2R8YFD8;A0A2R8YDJ9;A0A2R8YD40;A0A2R8YDW2;A0A2R8Y4X2;A0A2R8Y8C1;A0A2R8Y445;A0A2R8YER1;A0A2R8Y5Z7;A0A2R8Y685	28.9572	28.9592	28.8337	28.1261	27.4255	23.8725
tr|A0A087X0X3|A0A087X0X3_HUMAN Heterogeneous nuclear ribonucleoprotein M OS=Homo sapiens OX=9606 GN=HNRNPM PE=1 SV=1;sp|P52272-2|HNRPM_HUMAN Isoform 2 of Heterogeneous nuclear ribonucleoprotein M OS=Homo sapiens OX=9606 GN=HNRNPM;sp|P52272|HNRPM_HUMAN Hete	Heterogeneous nuclear ribonucleoprotein M	HNRNPM	+	2.42731	0.00048731	2.44085	9	9	6	19.9	19.9	12.5	77.569	0	25.782	204220000	14	A0A087X0X3;P52272-2;P52272;M0R019;M0R2T0;M0R2I7;M0R0N3;M0QZM1;M0R0Y6;M0QYQ7;M0QYL3	A0A087X0X3;P52272-2;P52272;M0R019	25.3008	26.2155	26.2903	23.2869	23.2108	23.9863
sp|Q14258|TRI25_HUMAN E3 ubiquitin/ISG15 ligase TRIM25 OS=Homo sapiens OX=9606 GN=TRIM25 PE=1 SV=2;tr|A0A3B3IUA7|A0A3B3IUA7_HUMAN E3 ubiquitin/ISG15 ligase TRIM25 OS=Homo sapiens OX=9606 GN=TRIM25 PE=1 SV=1	E3 ubiquitin/ISG15 ligase TRIM25	TRIM25	+	1.67122	0.00289209	2.44042	14	14	14	23.7	23.7	23.7	70.973	0	37.367	309470000	23	Q14258;A0A3B3IUA7	Q14258;A0A3B3IUA7	26.1588	25.544	27.41	24.3216	23.1828	24.2871
sp|Q8WV44|TRI41_HUMAN E3 ubiquitin-protein ligase TRIM41 OS=Homo sapiens OX=9606 GN=TRIM41 PE=1 SV=3;tr|D6REK2|D6REK2_HUMAN E3 ubiquitin-protein ligase TRIM41 (Fragment) OS=Homo sapiens OX=9606 GN=TRIM41 PE=1 SV=1;tr|H0Y9T3|H0Y9T3_HUMAN E3 ubiquitin-protei	E3 ubiquitin-protein ligase TRIM41	TRIM41	+	2.45018	0.000494845	2.43029	8	8	8	17.8	17.8	17.8	71.669	0	30.52	221960000	15	Q8WV44;D6REK2;H0Y9T3;Q8WV44-3;Q8WV44-4;Q8WV44-2	Q8WV44;D6REK2;H0Y9T3;Q8WV44-3;Q8WV44-4;Q8WV44-2	26.2354	25.8359	26.6126	23.5065	23.4392	24.4473
tr|E9PHM6|E9PHM6_HUMAN Dystonin OS=Homo sapiens OX=9606 GN=DST PE=1 SV=3;tr|F6QMI7|F6QMI7_HUMAN Dystonin OS=Homo sapiens OX=9606 GN=DST PE=1 SV=2;tr|F8W9J4|F8W9J4_HUMAN Dystonin OS=Homo sapiens OX=9606 GN=DST PE=1 SV=1;sp|Q03001-14|DYST_HUMAN Isoform 9 of	Dystonin	DST	+	3.10149	0.00070073	2.42469	6	6	1	1.5	1.5	0.3	629.78	0	13.32	152720000	8	E9PHM6;F6QMI7;F8W9J4;Q03001-14;Q03001;E7ETB9;Q03001-8;Q03001-13;Q6P0N6;Q03001-3;Q03001-9;E7ESK0;E7ERX3	E9PHM6;F6QMI7;F8W9J4;Q03001-14;Q03001;E7ETB9;Q03001-8;Q03001-13	25.3788	24.7581	25.343	22.4171	22.7791	23.0096
sp|P62906|RL10A_HUMAN 60S ribosomal protein L10a OS=Homo sapiens OX=9606 GN=RPL10A PE=1 SV=2	60S ribosomal protein L10a	RPL10A	+	1.31661	0.00900288	2.42379	6	6	6	27.6	27.6	27.6	24.831	0	36.445	578760000	28	P62906	P62906	27.2935	27.9181	27.2475	26.2997	25.4143	23.4739
sp|P22626|ROA2_HUMAN Heterogeneous nuclear ribonucleoproteins A2/B1 OS=Homo sapiens OX=9606 GN=HNRNPA2B1 PE=1 SV=2;sp|P22626-2|ROA2_HUMAN Isoform A2 of Heterogeneous nuclear ribonucleoproteins A2/B1 OS=Homo sapiens OX=9606 GN=HNRNPA2B1;tr|A0A087WUI2|A0A087	Heterogeneous nuclear ribonucleoproteins A2/B1	HNRNPA2B1	+	1.82362	0.0015814	2.41168	8	8	8	37.1	37.1	37.1	37.429	0	41.037	206150000	15	P22626;P22626-2;A0A087WUI2	P22626;P22626-2;A0A087WUI2	26.2353	24.8912	26.5015	24.0878	23.2416	23.0636
sp|Q96SI1|KCD15_HUMAN BTB/POZ domain-containing protein KCTD15 OS=Homo sapiens OX=9606 GN=KCTD15 PE=1 SV=1;tr|V9GYY8|V9GYY8_HUMAN BTB/POZ domain-containing protein KCTD15 (Fragment) OS=Homo sapiens OX=9606 GN=KCTD15 PE=1 SV=1;sp|Q96SI1-2|KCD15_HUMAN Isofor	BTB/POZ domain-containing protein KCTD15	KCTD15	+	5.05038	0	2.40574	4	4	3	15.2	15.2	12.7	31.942	0	11.138	125820000	9	Q96SI1;V9GYY8;Q96SI1-2;K7EN63	Q96SI1;V9GYY8;Q96SI1-2	25.5413	25.3239	25.3059	22.9498	22.9458	23.0583
sp|Q15072|OZF_HUMAN Zinc finger protein OZF OS=Homo sapiens OX=9606 GN=ZNF146 PE=1 SV=2	Zinc finger protein OZF	ZNF146	+	0.971906	0.0408974	2.39691	4	4	4	16.1	16.1	16.1	33.307	0	16.008	495320000	21	Q15072	Q15072	27.2426	26.9248	27.2178	25.59	26.1518	22.4527
tr|F8W9L0|F8W9L0_HUMAN Hypoxia-inducible factor 1-alpha OS=Homo sapiens OX=9606 GN=HIF1A PE=1 SV=1;tr|A8MYV6|A8MYV6_HUMAN Hypoxia-inducible factor 1, alpha subunit (Basic helix-loop-helix transcription factor), isoform CRA_a OS=Homo sapiens OX=9606 GN=HIF1	Hypoxia-inducible factor 1-alpha	HIF1A	+	2.2021	0.000927273	2.39635	7	7	7	12	12	12	86.067	0	32.033	156590000	12	F8W9L0;A8MYV6;Q16665;Q16665-3;Q16665-2	F8W9L0;A8MYV6;Q16665;Q16665-3;Q16665-2	25.9133	25.6683	25.5701	24.1467	22.6228	23.1932
sp|Q8NC54|KCT2_HUMAN Keratinocyte-associated transmembrane protein 2 OS=Homo sapiens OX=9606 GN=KCT2 PE=1 SV=2	Keratinocyte-associated transmembrane protein 2	KCT2	+	1.40991	0.00485542	2.39213	3	3	3	10.6	10.6	10.6	29.234	0	8.9623	238890000	6	Q8NC54	Q8NC54	26.0477	26.0226	26.0752	22.4335	25.1349	23.4007
tr|H0YNG3|H0YNG3_HUMAN Signal peptidase complex catalytic subunit SEC11 OS=Homo sapiens OX=9606 GN=SEC11A PE=1 SV=1;sp|P67812-4|SC11A_HUMAN Isoform 4 of Signal peptidase complex catalytic subunit SEC11A OS=Homo sapiens OX=9606 GN=SEC11A;sp|P67812|SC11A_HUM	Signal peptidase complex catalytic subunit SEC11;Signal peptidase complex catalytic subunit SEC11A;Signal peptidase I	SEC11A		0.421861	0.509557	2.37612	13	13	13	43.6	43.6	43.6	18.651	0	202.81	4535700000	75	H0YNG3;P67812-4;P67812;P67812-3;P67812-2;H0YNX5;H0YNA5;H0YKT4;P0C7V7	H0YNG3;P67812-4;P67812;P67812-3;P67812-2;H0YNX5;H0YNA5	29.8991	30.4152	29.9221	29.9989	30.1974	22.9117
sp|P06733|ENOA_HUMAN Alpha-enolase OS=Homo sapiens OX=9606 GN=ENO1 PE=1 SV=2;tr|A0A2R8Y6G6|A0A2R8Y6G6_HUMAN Alpha-enolase OS=Homo sapiens OX=9606 GN=ENO1 PE=1 SV=1;sp|P06733-2|ENOA_HUMAN Isoform MBP-1 of Alpha-enolase OS=Homo sapiens OX=9606 GN=ENO1;tr|K7E	Alpha-enolase;Enolase	ENO1	+	4.1052	0	2.37528	10	10	9	37.8	37.8	33.6	47.168	0	36.609	256600000	19	P06733;A0A2R8Y6G6;P06733-2;K7EM90;A0A2R8Y879;A0A2R8YEM5;A0A2R8Y798;K7ERS8;A0A2R8YEG5;F5H1C3;F5H0C8;P13929-3;P09104-2;P09104	P06733;A0A2R8Y6G6;P06733-2;K7EM90	26.5063	26.4715	26.2789	23.9581	24.29	23.8827
tr|F5GX24|F5GX24_HUMAN G2/M phase-specific E3 ubiquitin-protein ligase OS=Homo sapiens OX=9606 GN=G2E3 PE=1 SV=1;tr|G3V483|G3V483_HUMAN G2/M phase-specific E3 ubiquitin-protein ligase OS=Homo sapiens OX=9606 GN=G2E3 PE=1 SV=1;sp|Q7L622|G2E3_HUMAN G2/M phas	G2/M phase-specific E3 ubiquitin-protein ligase	G2E3	+	2.74919	0.000581818	2.37253	8	8	8	17.6	17.6	17.6	75.085	0	23.557	214210000	15	F5GX24;G3V483;Q7L622;A0A3B3ISH7;G3V5B6;H0YH90;F8VY49;H0YI49;G3V3B6;F8W0F5	F5GX24;G3V483;Q7L622	26.229	26.0131	26.38	23.2919	23.8749	24.3377
sp|Q13823|NOG2_HUMAN Nucleolar GTP-binding protein 2 OS=Homo sapiens OX=9606 GN=GNL2 PE=1 SV=1	Nucleolar GTP-binding protein 2	GNL2	+	3.12723	0.000705882	2.37019	10	10	10	17.8	17.8	17.8	83.654	0	23.726	156920000	13	Q13823;H0YG10	Q13823	25.4092	25.9569	25.8226	23.2728	23.0739	23.7314
sp|O75937|DNJC8_HUMAN DnaJ homolog subfamily C member 8 OS=Homo sapiens OX=9606 GN=DNAJC8 PE=1 SV=2	DnaJ homolog subfamily C member 8	DNAJC8	+	2.2656	0.000957746	2.36689	7	7	7	43.5	43.5	43.5	29.841	0	30.822	172470000	15	O75937;S4R3J5	O75937	26.0341	25.7116	26.0861	24.1875	22.7814	23.7623
sp|Q7L576|CYFP1_HUMAN Cytoplasmic FMR1-interacting protein 1 OS=Homo sapiens OX=9606 GN=CYFIP1 PE=1 SV=1;tr|A0A0G2JQT1|A0A0G2JQT1_HUMAN Cytoplasmic FMR1-interacting protein 1 (Fragment) OS=Homo sapiens OX=9606 GN=CYFIP1 PE=1 SV=4;tr|A0A0G2JR96|A0A0G2JR96_H	Cytoplasmic FMR1-interacting protein 1	CYFIP1		0.550887	0.260756	2.35473	27	27	15	23	23	13.3	145.18	0	95.471	1622500000	87	Q7L576;A0A0G2JQT1;A0A0G2JR96;Q7L576-2;Q7L576-3;A0A0G2JQH3;A0A087WVZ5;A0A087WWL1;H0YL50;A0A0G2JRX2;A0A0G2JRV9;A0A087WU52;A0A0G2JRP0;A0A087WZL7;A0A0G2JRF5;A0A087WWY5;A0A087WV63;A0A087WZ89	Q7L576;A0A0G2JQT1;A0A0G2JR96;Q7L576-2	28.7814	28.8666	28.7909	28.4019	28.2981	22.6748
sp|Q9Y3S2|ZN330_HUMAN Zinc finger protein 330 OS=Homo sapiens OX=9606 GN=ZNF330 PE=1 SV=1	Zinc finger protein 330	ZNF330	+	2.25974	0.000953271	2.3525	2	2	2	10	10	10	36.201	0	12.095	106610000	6	Q9Y3S2	Q9Y3S2	25.4483	24.666	25.3483	23.4825	22.6336	22.289
sp|P35613-2|BASI_HUMAN Isoform 2 of Basigin OS=Homo sapiens OX=9606 GN=BSG;sp|P35613|BASI_HUMAN Basigin OS=Homo sapiens OX=9606 GN=BSG PE=1 SV=2;tr|A0A087WUV8|A0A087WUV8_HUMAN Basigin OS=Homo sapiens OX=9606 GN=BSG PE=1 SV=1;tr|A0A087X2B5|A0A087X2B5_HUMAN	Basigin	BSG		0.398336	0.572676	2.34892	8	8	8	32	32	32	29.221	0	74.321	5441900000	47	P35613-2;P35613;A0A087WUV8;A0A087X2B5;P35613-3;P35613-4;I3L192;R4GMX5;A0A2R8YDZ0;R4GN83	P35613-2;P35613;A0A087WUV8;A0A087X2B5;P35613-3;P35613-4;I3L192	30.4788	29.9614	30.4458	30.6157	30.2498	22.9738
sp|Q15843|NEDD8_HUMAN NEDD8 OS=Homo sapiens OX=9606 GN=NEDD8 PE=1 SV=1;tr|S4R3E9|S4R3E9_HUMAN NEDD8-MDP1 readthrough OS=Homo sapiens OX=9606 GN=NEDD8-MDP1 PE=4 SV=1;tr|F8VSA6|F8VSA6_HUMAN NEDD8 OS=Homo sapiens OX=9606 GN=NEDD8 PE=4 SV=1;tr|E9PS38|E9PS38_HU	NEDD8	NEDD8;NEDD8-MDP1		0.729568	0.118584	2.34877	5	5	5	71.6	71.6	71.6	9.0714	0	79.662	1063600000	29	Q15843;S4R3E9;F8VSA6;E9PS38;E9PL57	Q15843;S4R3E9;F8VSA6;E9PS38;E9PL57	28.2719	27.3937	28.5661	27.6131	26.6534	22.9189
tr|A0A1W2PPX5|A0A1W2PPX5_HUMAN Lysosome membrane protein 2 OS=Homo sapiens OX=9606 GN=SCARB2 PE=1 SV=1;tr|A0A1W2PPU6|A0A1W2PPU6_HUMAN Lysosome membrane protein 2 OS=Homo sapiens OX=9606 GN=SCARB2 PE=1 SV=1;tr|A0A1W2PQR6|A0A1W2PQR6_HUMAN Lysosome membrane p	Lysosome membrane protein 2	SCARB2		0.513084	0.315901	2.34557	7	7	7	22.5	22.5	22.5	49.204	0	41.516	2671500000	36	A0A1W2PPX5;A0A1W2PPU6;A0A1W2PQR6;A0A1W2PQB7;A0A1W2PS43;A0A1W2PRS1;Q14108;Q14108-2;A0A1W2PRF6;A0A1W2PS70;A0A1W2PNX7;A0A1W2PSE4;D6RDG0	A0A1W2PPX5;A0A1W2PPU6;A0A1W2PQR6;A0A1W2PQB7;A0A1W2PS43;A0A1W2PRS1;Q14108;Q14108-2;A0A1W2PRF6	29.3937	28.7181	29.3497	29.1296	28.4522	22.8429
sp|Q8WVX9|FACR1_HUMAN Fatty acyl-CoA reductase 1 OS=Homo sapiens OX=9606 GN=FAR1 PE=1 SV=1;tr|E9PNW8|E9PNW8_HUMAN Fatty acyl-CoA reductase (Fragment) OS=Homo sapiens OX=9606 GN=FAR1 PE=1 SV=1	Fatty acyl-CoA reductase 1	FAR1		0.568635	0.242733	2.34452	23	23	23	38.8	38.8	38.8	59.356	0	170.17	4475300000	99	Q8WVX9;E9PNW8;E9PPB8	Q8WVX9;E9PNW8	30.1409	30.2847	30.2349	29.9485	29.4565	24.222
tr|A0A0C4DGA6|A0A0C4DGA6_HUMAN Helicase-like transcription factor OS=Homo sapiens OX=9606 GN=HLTF PE=1 SV=1;sp|Q14527|HLTF_HUMAN Helicase-like transcription factor OS=Homo sapiens OX=9606 GN=HLTF PE=1 SV=2;sp|Q14527-2|HLTF_HUMAN Isoform 2 of Helicase-like	Helicase-like transcription factor	HLTF	+	2.8097	0.000592593	2.34072	15	15	15	19.7	19.7	19.7	113.86	0	59.352	288800000	25	A0A0C4DGA6;Q14527;Q14527-2;H7C5K0	A0A0C4DGA6;Q14527;Q14527-2	26.9686	26.3142	26.3925	24.6666	24.0085	23.9781
tr|B3KRF7|B3KRF7_HUMAN Zinc finger protein with KRAB and SCAN domains 1 OS=Homo sapiens OX=9606 GN=ZKSCAN1 PE=1 SV=1;tr|E9PC66|E9PC66_HUMAN Zinc finger protein with KRAB and SCAN domains 1 OS=Homo sapiens OX=9606 GN=ZKSCAN1 PE=1 SV=1;sp|P17029|ZKSC1_HUMAN	Zinc finger protein with KRAB and SCAN domains 1	ZKSCAN1	+	2.14239	0.00089083	2.33809	5	5	5	19.1	19.1	19.1	39.323	0	13.673	158640000	12	B3KRF7;E9PC66;P17029	B3KRF7;E9PC66;P17029	25.1095	25.7314	25.8689	24.0147	22.7048	22.9761
sp|Q9NVI1|FANCI_HUMAN Fanconi anemia group I protein OS=Homo sapiens OX=9606 GN=FANCI PE=1 SV=4;sp|Q9NVI1-1|FANCI_HUMAN Isoform 1 of Fanconi anemia group I protein OS=Homo sapiens OX=9606 GN=FANCI;sp|Q9NVI1-2|FANCI_HUMAN Isoform 2 of Fanconi anemia group I	Fanconi anemia group I protein	FANCI	+	1.24477	0.0117493	2.33052	20	20	20	19.6	19.6	19.6	149.32	0	68.398	523470000	34	Q9NVI1;Q9NVI1-1;Q9NVI1-2;F8W7R3;H3BP78;H3BS60;H3BQE2;H3BT54;H3BMG4;Q9NVI1-4	Q9NVI1;Q9NVI1-1;Q9NVI1-2;F8W7R3;H3BP78	26.9009	27.5017	27.5647	25.6692	26.0098	23.2968
sp|P51149|RAB7A_HUMAN Ras-related protein Rab-7a OS=Homo sapiens OX=9606 GN=RAB7A PE=1 SV=1;tr|C9J8S3|C9J8S3_HUMAN Ras-related protein Rab-7a OS=Homo sapiens OX=9606 GN=RAB7A PE=1 SV=1;tr|C9J592|C9J592_HUMAN Ras-related protein Rab-7a (Fragment) OS=Homo sa	Ras-related protein Rab-7a	RAB7A		0.4302	0.488901	2.33019	15	15	15	72	72	72	23.489	0	259.14	2262900000	69	P51149;C9J8S3;C9J592;C9J4V0;C9J4S4;C9IZZ0;C9J7D1	P51149;C9J8S3;C9J592;C9J4V0	29.0225	29.3359	29.0245	29.516	28.6819	22.1943
sp|O95470|SGPL1_HUMAN Sphingosine-1-phosphate lyase 1 OS=Homo sapiens OX=9606 GN=SGPL1 PE=1 SV=3	Sphingosine-1-phosphate lyase 1	SGPL1		0.385462	0.600212	2.32664	28	28	28	46.7	46.7	46.7	63.523	0	136.72	4216700000	134	O95470;H0Y3V8;H7BXL7	O95470	30.0318	29.8995	29.953	30.2791	30.0705	22.5548
sp|P13639|EF2_HUMAN Elongation factor 2 OS=Homo sapiens OX=9606 GN=EEF2 PE=1 SV=4	Elongation factor 2	EEF2	+	2.72439	0.000568047	2.32196	7	6	6	9.1	7.9	7.9	95.337	0	14.716	153780000	11	P13639	P13639	25.0969	26.1611	25.5361	23.4335	23.2096	23.1852
sp|Q93074-3|MED12_HUMAN Isoform 3 of Mediator of RNA polymerase II transcription subunit 12 OS=Homo sapiens OX=9606 GN=MED12;sp|Q93074|MED12_HUMAN Mediator of RNA polymerase II transcription subunit 12 OS=Homo sapiens OX=9606 GN=MED12 PE=1 SV=4;sp|Q93074-2	Mediator of RNA polymerase II transcription subunit 12	MED12;TNRC11	+	1.08821	0.0238571	2.3182	18	18	18	11.4	11.4	11.4	242.95	0	66.504	321830000	36	Q93074-3;Q93074;Q93074-2;Q7Z3Z5;H7C191;H7C274;F8WAE6;Q86YW9-4;Q86YW9	Q93074-3;Q93074;Q93074-2;Q7Z3Z5	26.7227	26.6861	26.0996	25.9289	22.5345	24.0904
tr|F8W6I7|F8W6I7_HUMAN Heterogeneous nuclear ribonucleoprotein A1 OS=Homo sapiens OX=9606 GN=HNRNPA1 PE=1 SV=2;sp|P09651-3|ROA1_HUMAN Isoform 2 of Heterogeneous nuclear ribonucleoprotein A1 OS=Homo sapiens OX=9606 GN=HNRNPA1;sp|P09651-2|ROA1_HUMAN Isoform	Heterogeneous nuclear ribonucleoprotein A1;Heterogeneous nuclear ribonucleoprotein A1, N-terminally processed	HNRNPA1	+	2.75123	0.00057485	2.31792	7	7	7	34.2	34.2	34.2	33.155	0	26.269	194220000	13	F8W6I7;P09651-3;P09651-2;P09651;F8VTQ5;F8W646;H0YH80;F8VZ49;A0A2R8Y4L2;Q32P51;F8VYN5	F8W6I7;P09651-3;P09651-2;P09651;F8VTQ5;F8W646	25.7775	26.1882	25.8399	24.1768	23.4378	23.2373
sp|Q96N66|MBOA7_HUMAN Lysophospholipid acyltransferase 7 OS=Homo sapiens OX=9606 GN=MBOAT7 PE=1 SV=2;sp|Q96N66-2|MBOA7_HUMAN Isoform 2 of Lysophospholipid acyltransferase 7 OS=Homo sapiens OX=9606 GN=MBOAT7;sp|Q96N66-3|MBOA7_HUMAN Isoform 3 of Lysophosphol	Lysophospholipid acyltransferase 7	MBOAT7		0.779563	0.0947463	2.31649	6	6	6	14.2	14.2	14.2	52.764	0	50.677	568650000	16	Q96N66;Q96N66-2;Q96N66-3;A9C4B8;H7C2M4;C9J4E9;A0A0G2JNX6;M0R1Z5	Q96N66;Q96N66-2;Q96N66-3	27.0855	26.8051	27.4225	27.4959	23.2459	23.6219
tr|A0A0B4J2G0|A0A0B4J2G0_HUMAN Zinc finger protein 107 OS=Homo sapiens OX=9606 GN=ZNF107 PE=1 SV=1;tr|A0A087WYK5|A0A087WYK5_HUMAN Zinc finger protein 107 OS=Homo sapiens OX=9606 GN=ZNF107 PE=1 SV=1;sp|Q9UII5|ZN107_HUMAN Zinc finger protein 107 OS=Homo sapi	Zinc finger protein 107	ZNF107	+	2.48734	0.000497409	2.31533	7	7	7	8.5	8.5	8.5	98.954	0	12.658	110220000	10	A0A0B4J2G0;A0A087WYK5;Q9UII5	A0A0B4J2G0;A0A087WYK5;Q9UII5	25.404	25.3204	25.1991	22.7329	23.7095	22.5351
sp|Q14592|ZN460_HUMAN Zinc finger protein 460 OS=Homo sapiens OX=9606 GN=ZNF460 PE=1 SV=2;sp|Q14592-2|ZN460_HUMAN Isoform 2 of Zinc finger protein 460 OS=Homo sapiens OX=9606 GN=ZNF460	Zinc finger protein 460	ZNF460	+	1.45286	0.00440741	2.3121	3	3	3	11.7	11.7	11.7	63.664	0	6.9178	112700000	9	Q14592;Q14592-2;M0R0J6	Q14592;Q14592-2	24.9295	26.0139	24.9395	22.3009	24.2728	22.3729
sp|P14866|HNRPL_HUMAN Heterogeneous nuclear ribonucleoprotein L OS=Homo sapiens OX=9606 GN=HNRNPL PE=1 SV=2;tr|M0QXS5|M0QXS5_HUMAN Heterogeneous nuclear ribonucleoprotein L (Fragment) OS=Homo sapiens OX=9606 GN=HNRNPL PE=1 SV=1;tr|A0A3B3ITJ4|A0A3B3ITJ4_HUM	Heterogeneous nuclear ribonucleoprotein L	HNRNPL		0.371148	0.626472	2.31124	17	17	17	41.4	41.4	41.4	64.132	0	323.31	6012700000	124	P14866;M0QXS5;A0A3B3ITJ4;P14866-2;M0QYT0;M0R076;B4DVF8;M0R1W6;M0QYL7	P14866;M0QXS5;A0A3B3ITJ4;P14866-2	30.6053	30.3076	30.2875	31.0269	30.3466	22.8932
sp|Q9NV96-3|CC50A_HUMAN Isoform 3 of Cell cycle control protein 50A OS=Homo sapiens OX=9606 GN=TMEM30A;sp|Q9NV96-2|CC50A_HUMAN Isoform 2 of Cell cycle control protein 50A OS=Homo sapiens OX=9606 GN=TMEM30A;sp|Q9NV96|CC50A_HUMAN Cell cycle control protein 5	Cell cycle control protein 50A	TMEM30A	+	1.08718	0.0240407	2.3074	5	5	5	17.8	17.8	17.8	27.728	0	8.9276	266520000	12	Q9NV96-3;Q9NV96-2;Q9NV96;Q3MIR4	Q9NV96-3;Q9NV96-2;Q9NV96	26.4162	26.076	26.217	25.778	22.3772	23.6318
sp|Q9Y2A7|NCKP1_HUMAN Nck-associated protein 1 OS=Homo sapiens OX=9606 GN=NCKAP1 PE=1 SV=1;sp|Q9Y2A7-2|NCKP1_HUMAN Isoform 2 of Nck-associated protein 1 OS=Homo sapiens OX=9606 GN=NCKAP1	Nck-associated protein 1	NCKAP1		0.55863	0.254604	2.30132	24	24	24	25.6	25.6	25.6	128.79	0	183.37	1487900000	85	Q9Y2A7;Q9Y2A7-2	Q9Y2A7;Q9Y2A7-2	28.5124	28.7349	28.6606	28.2852	28.0328	22.6859
tr|A0A1W2PNR9|A0A1W2PNR9_HUMAN Immediate early response 3-interacting protein 1 OS=Homo sapiens OX=9606 GN=IER3IP1 PE=1 SV=1;sp|Q9Y5U9|IR3IP_HUMAN Immediate early response 3-interacting protein 1 OS=Homo sapiens OX=9606 GN=IER3IP1 PE=1 SV=1	Immediate early response 3-interacting protein 1	IER3IP1		0.920999	0.0531256	2.30102	2	2	2	40.6	40.6	40.6	7.6079	0	24.728	476050000	10	A0A1W2PNR9;Q9Y5U9	A0A1W2PNR9;Q9Y5U9	26.998	27.3146	27.2561	26.9355	24.8218	22.9083
sp|Q9NZ01|TECR_HUMAN Very-long-chain enoyl-CoA reductase OS=Homo sapiens OX=9606 GN=TECR PE=1 SV=1;tr|M0R2N5|M0R2N5_HUMAN Very-long-chain enoyl-CoA reductase OS=Homo sapiens OX=9606 GN=TECR PE=1 SV=1	Very-long-chain enoyl-CoA reductase	TECR		0.474248	0.387005	2.29734	12	12	12	26.3	26.3	26.3	36.034	0	41.015	1716300000	64	Q9NZ01;M0R2N5;Q9NZ01-2;M0R3C3;M0R329	Q9NZ01;M0R2N5	28.4581	28.3532	28.879	28.6946	28.0076	22.096
sp|Q7Z460|CLAP1_HUMAN CLIP-associating protein 1 OS=Homo sapiens OX=9606 GN=CLASP1 PE=1 SV=1;tr|F8WA11|F8WA11_HUMAN CLIP-associating protein 1 OS=Homo sapiens OX=9606 GN=CLASP1 PE=1 SV=2;sp|Q7Z460-2|CLAP1_HUMAN Isoform 2 of CLIP-associating protein 1 OS=Ho	CLIP-associating protein 1	CLASP1	+	1.00679	0.0356916	2.28784	18	18	18	16.4	16.4	16.4	169.45	0	55.182	1502500000	33	Q7Z460;F8WA11;Q7Z460-2;Q7Z460-4;Q7Z460-5;Q7Z460-3;H0Y5T1;C9J151;C9JP76;E3W994;J3KR49;A0A0U1RQI6;E7ERI8;E7EW49;O75122;O75122-3	Q7Z460;F8WA11;Q7Z460-2;Q7Z460-4;Q7Z460-5;Q7Z460-3;H0Y5T1	28.7831	28.3919	28.5978	27.9653	26.6122	24.3319
tr|A0A1W2PR11|A0A1W2PR11_HUMAN HLA class I histocompatibility antigen, Cw-6 alpha chain OS=Homo sapiens OX=9606 GN=HLA-C PE=1 SV=1;tr|A0A140T962|A0A140T962_HUMAN HLA class I histocompatibility antigen, Cw-6 alpha chain OS=Homo sapiens OX=9606 GN=HLA-C PE=1	HLA class I histocompatibility antigen, Cw-6 alpha chain;Putative HLA class I histocompatibility antigen, alpha chain H	HLA-C;HLA-H	+	2.4601	0.000489796	2.28549	9	3	0	35.4	13.2	0	36.848	0	23.151	227970000	9	A0A1W2PR11;A0A140T962;A0A140T9J9;A0A140T9B3;Q29963;A0A140T9E1;A0A140T942;A0A140TA05;A0A140T9L3;P01893;F8W9Z8;A0A140T9Z7;A0A140TA12;A0A140TA21;F6U0H7;A0A140T9D4	A0A1W2PR11;A0A140T962;A0A140T9J9;A0A140T9B3;Q29963;A0A140T9E1;A0A140T942;A0A140TA05;A0A140T9L3;P01893	26.5032	25.6645	25.9495	23.5755	24.2938	23.3914
tr|Q5SRQ6|Q5SRQ6_HUMAN Casein kinase II subunit beta OS=Homo sapiens OX=9606 GN=CSNK2B PE=1 SV=2;sp|P67870|CSK2B_HUMAN Casein kinase II subunit beta OS=Homo sapiens OX=9606 GN=CSNK2B PE=1 SV=1	Casein kinase II subunit beta	CSNK2B	+	3.82744	0	2.26978	3	3	3	14.5	14.5	14.5	26.925	0	15.417	177750000	8	Q5SRQ6;P67870;Q5SRQ3;N0E472;A0A0G2JM12	Q5SRQ6;P67870	26.0505	25.8629	25.9812	23.9365	23.7342	23.4145
sp|O15397|IPO8_HUMAN Importin-8 OS=Homo sapiens OX=9606 GN=IPO8 PE=1 SV=2;sp|O15397-2|IPO8_HUMAN Isoform 2 of Importin-8 OS=Homo sapiens OX=9606 GN=IPO8	Importin-8	IPO8	+	1.30211	0.0088	2.26827	9	9	9	9.3	9.3	9.3	119.94	0	28.239	217930000	17	O15397;O15397-2;F5H2I3;F5H244;H0YH64	O15397;O15397-2	25.7061	25.773	26.2873	25.1516	22.441	23.3689
sp|Q9BWF3|RBM4_HUMAN RNA-binding protein 4 OS=Homo sapiens OX=9606 GN=RBM4 PE=1 SV=1;tr|E9PB51|E9PB51_HUMAN RNA-binding protein 4 (Fragment) OS=Homo sapiens OX=9606 GN=RBM4 PE=1 SV=1;sp|Q9BQ04|RBM4B_HUMAN RNA-binding protein 4B OS=Homo sapiens OX=9606 GN=R	RNA-binding protein 4;RNA-binding protein 4B	RBM4;RBM4B	+	3.13749	0.000685714	2.26315	7	7	7	24.5	24.5	24.5	40.313	0	34.495	145380000	12	Q9BWF3;E9PB51;Q9BQ04;E9PLB0;E9PM61;D6R9K7;U3KQD5;J3QRR5;Q9BWF3-3;Q9BWF3-4;Q9BWF3-2;Q96PK6-5	Q9BWF3;E9PB51;Q9BQ04;E9PLB0;E9PM61;D6R9K7;U3KQD5;J3QRR5;Q9BWF3-3;Q9BWF3-4;Q9BWF3-2	25.4298	25.3937	25.7934	22.9347	23.6455	23.2472
sp|Q9NXZ2|DDX43_HUMAN Probable ATP-dependent RNA helicase DDX43 OS=Homo sapiens OX=9606 GN=DDX43 PE=2 SV=2	Probable ATP-dependent RNA helicase DDX43	DDX43	+	1.33542	0.00880233	2.26075	4	4	4	6.5	6.5	6.5	72.843	0	11.509	137150000	11	Q9NXZ2;Q86TM3	Q9NXZ2	25.7091	25.6225	25.5516	24.4489	23.8249	21.8271
sp|Q9UPT9-2|UBP22_HUMAN Isoform 2 of Ubiquitin carboxyl-terminal hydrolase 22 OS=Homo sapiens OX=9606 GN=USP22;sp|Q9UPT9|UBP22_HUMAN Ubiquitin carboxyl-terminal hydrolase 22 OS=Homo sapiens OX=9606 GN=USP22 PE=1 SV=2;sp|A6NNY8|UBP27_HUMAN Ubiquitin carboxy	Ubiquitin carboxyl-terminal hydrolase 22;Ubiquitin carboxyl-terminal hydrolase 27	USP22;USP27X	+	1.60788	0.00277241	2.25343	4	4	4	11.9	11.9	11.9	58.179	0	12.279	294560000	22	Q9UPT9-2;Q9UPT9;A6NNY8;K7ESK0;K7ERX6	Q9UPT9-2;Q9UPT9;A6NNY8	26.4706	26.9072	26.1194	24.9063	24.7832	23.0475
tr|A0A2U3TZL8|A0A2U3TZL8_HUMAN Kinesin-like protein OS=Homo sapiens OX=9606 GN=KIF23 PE=1 SV=1;tr|H7BYN4|H7BYN4_HUMAN Kinesin-like protein OS=Homo sapiens OX=9606 GN=KIF23 PE=1 SV=1;sp|Q02241-2|KIF23_HUMAN Isoform 2 of Kinesin-like protein KIF23 OS=Homo sa	Kinesin-like protein;Kinesin-like protein KIF23	KIF23	+	1.91201	0.0016255	2.25146	9	9	9	14.9	14.9	14.9	92.682	0	64.732	189100000	19	A0A2U3TZL8;H7BYN4;Q02241-2;Q02241;Q02241-3;A0A2R8Y531;H0YME6;H0YMJ4	A0A2U3TZL8;H7BYN4;Q02241-2;Q02241;Q02241-3	26.184	25.8272	26.0857	23.2579	24.796	23.2886
sp|Q969G9|NKD1_HUMAN Protein naked cuticle homolog 1 OS=Homo sapiens OX=9606 GN=NKD1 PE=1 SV=1	Protein naked cuticle homolog 1	NKD1		0.397799	0.57496	2.2442	22	22	22	48.5	48.5	48.5	52.284	0	216.43	4424500000	106	Q969G9	Q969G9	30.0875	29.7635	30.194	29.9684	30.333	23.0111
sp|P48729|KC1A_HUMAN Casein kinase I isoform alpha OS=Homo sapiens OX=9606 GN=CSNK1A1 PE=1 SV=2;tr|D6REM4|D6REM4_HUMAN Casein kinase I isoform alpha OS=Homo sapiens OX=9606 GN=CSNK1A1 PE=1 SV=1;sp|P48729-3|KC1A_HUMAN Isoform 3 of Casein kinase I isoform al	Casein kinase I isoform alpha	CSNK1A1	+	2.07108	0.000853556	2.23889	7	7	7	28.8	28.8	28.8	38.914	0	24.041	152490000	11	P48729;D6REM4;P48729-3;P48729-2;E7ETM0;H0Y9X2;U3KQK7;U3KPX3;Q8N752;U3KQ83	P48729;D6REM4;P48729-3;P48729-2;E7ETM0;H0Y9X2;U3KQK7	25.1366	26.014	25.7516	24.1325	22.8387	23.2143
sp|Q99720|SGMR1_HUMAN Sigma non-opioid intracellular receptor 1 OS=Homo sapiens OX=9606 GN=SIGMAR1 PE=1 SV=1;sp|Q99720-4|SGMR1_HUMAN Isoform 4 of Sigma non-opioid intracellular receptor 1 OS=Homo sapiens OX=9606 GN=SIGMAR1;sp|Q99720-3|SGMR1_HUMAN Isoform 3	Sigma non-opioid intracellular receptor 1	SIGMAR1		0.82765	0.0778813	2.22173	5	5	5	35.4	35.4	35.4	25.127	0	23.393	629540000	19	Q99720;Q99720-4;Q99720-3;Q99720-2;Q5T1J1;Q99720-5	Q99720;Q99720-4;Q99720-3;Q99720-2	27.0106	28.0627	27.5951	26.1507	26.8927	22.9598
sp|Q2TAY7|SMU1_HUMAN WD40 repeat-containing protein SMU1 OS=Homo sapiens OX=9606 GN=SMU1 PE=1 SV=2;sp|Q2TAY7-2|SMU1_HUMAN Isoform 2 of WD40 repeat-containing protein SMU1 OS=Homo sapiens OX=9606 GN=SMU1	WD40 repeat-containing protein SMU1;WD40 repeat-containing protein SMU1, N-terminally processed	SMU1	+	2.21291	0.000910714	2.22101	7	7	7	17.9	17.9	17.9	57.543	0	27.994	190640000	16	Q2TAY7;Q2TAY7-2	Q2TAY7;Q2TAY7-2	25.9463	25.9883	26.0563	23.0752	24.5229	23.7298
sp|P07900-2|HS90A_HUMAN Isoform 2 of Heat shock protein HSP 90-alpha OS=Homo sapiens OX=9606 GN=HSP90AA1;sp|P07900|HS90A_HUMAN Heat shock protein HSP 90-alpha OS=Homo sapiens OX=9606 GN=HSP90AA1 PE=1 SV=5	Heat shock protein HSP 90-alpha	HSP90AA1	+	1.57168	0.00409272	2.21082	10	5	5	13.8	6.3	6.3	98.16	0	16.255	85671000	9	P07900-2;P07900;G3V2J8	P07900-2;P07900	24.7599	24.861	25.0281	21.7082	22.4198	23.8885
sp|P50454|SERPH_HUMAN Serpin H1 OS=Homo sapiens OX=9606 GN=SERPINH1 PE=1 SV=2;tr|E9PKH2|E9PKH2_HUMAN Serpin H1 OS=Homo sapiens OX=9606 GN=SERPINH1 PE=1 SV=1;tr|E9PR70|E9PR70_HUMAN Serpin H1 (Fragment) OS=Homo sapiens OX=9606 GN=SERPINH1 PE=1 SV=1;tr|E9PPV6	Serpin H1	SERPINH1	+	1.14425	0.0200836	2.20667	7	7	7	23.9	23.9	23.9	46.44	0	29.804	221270000	14	P50454;E9PKH2;E9PR70;E9PPV6;E9PJH8;E9PIG2;E9PRS3;E9PNX1;E9PK86;E9PMI5;H0YEP8;E9PQ34;E9PLA6	P50454;E9PKH2;E9PR70;E9PPV6	25.5961	26.2175	25.9889	25.488	22.6369	23.0576
sp|Q92979|NEP1_HUMAN Ribosomal RNA small subunit methyltransferase NEP1 OS=Homo sapiens OX=9606 GN=EMG1 PE=1 SV=4;tr|V9GYP5|V9GYP5_HUMAN Ribosomal RNA small subunit methyltransferase NEP1 (Fragment) OS=Homo sapiens OX=9606 GN=EMG1 PE=1 SV=2;tr|A0A087WWQ2|A	Ribosomal RNA small subunit methyltransferase NEP1	EMG1	+	2.7045	0.000545455	2.20374	5	5	5	25.8	25.8	25.8	26.72	0	8.6923	97172000	8	Q92979;V9GYP5;A0A087WWQ2;A0A087WVM7	Q92979;V9GYP5;A0A087WWQ2	24.8521	25.1999	25.6879	23.3884	22.9943	22.7459
tr|A0A0C4DFM2|A0A0C4DFM2_HUMAN HCG1643764, isoform CRA_b OS=Homo sapiens OX=9606 GN=ZNF574 PE=1 SV=1;sp|Q6ZN55|ZN574_HUMAN Zinc finger protein 574 OS=Homo sapiens OX=9606 GN=ZNF574 PE=1 SV=2;sp|Q6ZN55-2|ZN574_HUMAN Isoform 2 of Zinc finger protein 574 OS=H	Zinc finger protein 574	ZNF574	+	1.92583	0.00163855	2.19493	6	6	6	7	7	7	108.7	0	37.507	218370000	17	A0A0C4DFM2;Q6ZN55;Q6ZN55-2;M0R133	A0A0C4DFM2;Q6ZN55;Q6ZN55-2	25.9522	25.766	26.008	24.7027	23.2785	23.1603
tr|A0A024R4M0|A0A024R4M0_HUMAN 40S ribosomal protein S9 OS=Homo sapiens OX=9606 GN=RPS9 PE=1 SV=1;sp|P46781|RS9_HUMAN 40S ribosomal protein S9 OS=Homo sapiens OX=9606 GN=RPS9 PE=1 SV=3;tr|B5MCT8|B5MCT8_HUMAN 40S ribosomal protein S9 OS=Homo sapiens OX=9606	40S ribosomal protein S9	RPS9	+	2.17622	0.000894737	2.18267	9	9	9	34	34	34	22.591	0	13.259	176910000	13	A0A024R4M0;P46781;B5MCT8;C9JM19;F2Z3C0;A8MXK4	A0A024R4M0;P46781;B5MCT8;C9JM19	25.115	25.7913	26.1798	24.0419	23.0614	23.4348
tr|M0R2B7|M0R2B7_HUMAN DNA polymerase OS=Homo sapiens OX=9606 GN=POLD1 PE=1 SV=1;sp|P28340|DPOD1_HUMAN DNA polymerase delta catalytic subunit OS=Homo sapiens OX=9606 GN=POLD1 PE=1 SV=2;tr|M0QZR8|M0QZR8_HUMAN DNA polymerase OS=Homo sapiens OX=9606 GN=POLD1	DNA polymerase;DNA polymerase delta catalytic subunit	POLD1	+	2.14562	0.00087931	2.1649	9	9	9	13.4	13.4	13.4	126.39	0	24.411	225510000	15	M0R2B7;P28340;M0QZR8;A0A2R8Y7K6;M0QXE6;A0A2R8Y705;M0R2I8;M0QXQ2;M0R2J2;M0R3H8	M0R2B7;P28340;M0QZR8;A0A2R8Y7K6	25.9819	26.3925	26.2452	23.4265	24.8191	23.8793
sp|Q03701|CEBPZ_HUMAN CCAAT/enhancer-binding protein zeta OS=Homo sapiens OX=9606 GN=CEBPZ PE=1 SV=3	CCAAT/enhancer-binding protein zeta	CEBPZ		0.452823	0.434691	2.16416	23	23	23	26.4	26.4	26.4	120.97	0	91.673	907540000	67	Q03701;C9J9W7	Q03701	27.8939	27.8434	27.6292	27.7355	27.628	21.5105
sp|Q13268|DHRS2_HUMAN Dehydrogenase/reductase SDR family member 2, mitochondrial OS=Homo sapiens OX=9606 GN=DHRS2 PE=1 SV=4;tr|C9JZP6|C9JZP6_HUMAN Dehydrogenase/reductase SDR family member 2, mitochondrial (Fragment) OS=Homo sapiens OX=9606 GN=DHRS2 PE=1 S	Dehydrogenase/reductase SDR family member 2, mitochondrial	DHRS2	+	1.39256	0.008059	2.15202	7	7	7	34.3	34.3	34.3	29.926	0	29.803	286110000	19	Q13268;C9JZP6;Q13268-2;H0YJG9;H0YJP4	Q13268;C9JZP6;Q13268-2;H0YJG9;H0YJP4	26.6338	26.6344	26.2799	25.6248	24.3031	23.1642
sp|P05198|IF2A_HUMAN Eukaryotic translation initiation factor 2 subunit 1 OS=Homo sapiens OX=9606 GN=EIF2S1 PE=1 SV=3;tr|H0YJS4|H0YJS4_HUMAN Eukaryotic translation initiation factor 2 subunit 1 (Fragment) OS=Homo sapiens OX=9606 GN=EIF2S1 PE=1 SV=1;tr|G3V4	Eukaryotic translation initiation factor 2 subunit 1	EIF2S1	+	1.73962	0.00262222	2.14985	5	5	5	20.6	20.6	20.6	36.112	0	10.945	175540000	9	P05198;H0YJS4;G3V4T5	P05198;H0YJS4;G3V4T5	25.7372	25.3089	25.7729	23.917	22.3854	24.067
sp|P49257|LMAN1_HUMAN Protein ERGIC-53 OS=Homo sapiens OX=9606 GN=LMAN1 PE=1 SV=2	Protein ERGIC-53	LMAN1		0.471992	0.395428	2.13809	16	16	16	32.9	32.9	32.9	57.548	0	69.62	2013300000	55	P49257	P49257	29.0383	28.598	29.1286	29.0047	28.4622	22.8838
sp|P0CJ79|ZN888_HUMAN Zinc finger protein 888 OS=Homo sapiens OX=9606 GN=ZNF888 PE=3 SV=2;sp|Q5VIY5|ZN468_HUMAN Zinc finger protein 468 OS=Homo sapiens OX=9606 GN=ZNF468 PE=2 SV=1;sp|Q9NV72-2|ZN701_HUMAN Isoform 2 of Zinc finger protein 701 OS=Homo sapiens	Zinc finger protein 888;Zinc finger protein 468;Zinc finger protein 701	ZNF888;ZNF468;ZNF701	+	1.42307	0.00554955	2.13762	11	6	3	20.3	11.8	6.1	83.548	0	18.493	215120000	17	P0CJ79;Q5VIY5;Q9NV72-2;Q9NV72;M0QZA4;M0QYE7;Q7L2R6-2;E7ENB8;M0QXU3;Q7L2R6-3;E7EUL5;Q09FC8-5;M0R099;M0R287;M0R1T0;M0R3A5;M0R085;M0R183;L0R8M2;A0A0A0MS71;F8WAL3;M0R0P3;Q5VIY5-2;M0R327;Q09FC8-6;M0R0R1;Q86YE8;Q9UJW7;M0QZ38;M0QX59;Q9UJW7-2;Q76KX8;Q76KX8-2;M0R1N1;M0QXZ4;A0A087WVZ7;M0QZG9;M0QXZ2;M0R0D9;M0R2I1;M0R2R1;C9K0H2;M0QZA6;E9PIT0;F2Z3A3;K7EM14;F8WDJ7;M0QXQ0;B4E159;J3KSW0;I3L0E3;K7EQQ2;Q0P6G1;Q1T7…	P0CJ79;Q5VIY5;Q9NV72-2;Q9NV72	26.0709	26.2689	25.7645	24.1247	24.9508	22.6159
tr|A0A087WUL2|A0A087WUL2_HUMAN Proteasome subunit beta type-3 (Fragment) OS=Homo sapiens OX=9606 GN=PSMB3 PE=1 SV=1;sp|P49720|PSB3_HUMAN Proteasome subunit beta type-3 OS=Homo sapiens OX=9606 GN=PSMB3 PE=1 SV=2;tr|A0A087WXQ8|A0A087WXQ8_HUMAN Proteasome sub	Proteasome subunit beta type-3	PSMB3	+	2.03812	0.000842975	2.13713	5	5	5	39.3	39.3	39.3	16.161	0	15.313	167040000	13	A0A087WUL2;P49720;A0A087WXQ8;A0A087WY10	A0A087WUL2;P49720;A0A087WXQ8;A0A087WY10	25.4857	25.9896	25.968	23.2824	24.5201	23.2294
tr|A0A3B3IUD7|A0A3B3IUD7_HUMAN Programmed cell death 11, isoform CRA_a OS=Homo sapiens OX=9606 GN=PDCD11 PE=1 SV=1;sp|Q14690|RRP5_HUMAN Protein RRP5 homolog OS=Homo sapiens OX=9606 GN=PDCD11 PE=1 SV=3	Protein RRP5 homolog	PDCD11	+	1.77502	0.00224719	2.13347	12	12	12	9.2	9.2	9.2	208.83	0	28.55	161520000	16	A0A3B3IUD7;Q14690	A0A3B3IUD7;Q14690	25.3932	24.6581	26.3963	23.1466	23.1638	23.7369
tr|C9JFR7|C9JFR7_HUMAN Cytochrome c (Fragment) OS=Homo sapiens OX=9606 GN=CYCS PE=1 SV=1;sp|P99999|CYC_HUMAN Cytochrome c OS=Homo sapiens OX=9606 GN=CYCS PE=1 SV=2	Cytochrome c	CYCS	+	1.59118	0.00373154	2.12549	8	8	8	60.4	60.4	60.4	11.333	0	25.785	1586100000	40	C9JFR7;P99999;CON__P62894	C9JFR7;P99999	29.269	28.5316	28.9537	27.4934	27.2308	25.6537
tr|E9PGT1|E9PGT1_HUMAN Translin OS=Homo sapiens OX=9606 GN=TSN PE=1 SV=1;sp|Q15631|TSN_HUMAN Translin OS=Homo sapiens OX=9606 GN=TSN PE=1 SV=1	Translin	TSN		0.583645	0.230312	2.12502	8	8	8	38.6	38.6	38.6	25.572	0	32.743	600730000	34	E9PGT1;Q15631;H7C1D4;A0A0J9YVW2;Q15631-2	E9PGT1;Q15631	27.3226	27.4682	27.3465	27.071	26.676	22.0153
sp|Q9NY61|AATF_HUMAN Protein AATF OS=Homo sapiens OX=9606 GN=AATF PE=1 SV=1	Protein AATF	AATF	+	1.91503	0.00161265	2.12468	8	8	8	18	18	18	63.132	0	30.081	167250000	17	Q9NY61;A0A087WWS8	Q9NY61	25.6394	26.2242	25.7106	24.3831	22.8631	23.9539
tr|H3BQM0|H3BQM0_HUMAN Terminal nucleotidyltransferase 4A OS=Homo sapiens OX=9606 GN=TENT4B PE=1 SV=1;sp|Q8NDF8|PAPD5_HUMAN Terminal nucleotidyltransferase 4A OS=Homo sapiens OX=9606 GN=TENT4B PE=1 SV=2;sp|Q8NDF8-3|PAPD5_HUMAN Isoform 3 of Terminal nucleot	Non-canonical poly(A) RNA polymerase PAPD5	PAPD5	+	1.59819	0.00343434	2.11644	7	7	7	19.6	19.6	19.6	64.693	0	30.895	163820000	13	H3BQM0;Q8NDF8;Q8NDF8-3;Q8NDF8-5;Q8NDF8-2;E9PC61;Q8NDF8-4	H3BQM0;Q8NDF8;Q8NDF8-3;Q8NDF8-5;Q8NDF8-2;E9PC61	25.6466	25.6111	25.4269	23.4419	24.4918	22.4017
tr|A0A3B3IS71|A0A3B3IS71_HUMAN Retinoblastoma-associated protein OS=Homo sapiens OX=9606 GN=RB1 PE=1 SV=1;sp|P06400|RB_HUMAN Retinoblastoma-associated protein OS=Homo sapiens OX=9606 GN=RB1 PE=1 SV=2	Retinoblastoma-associated protein	RB1	+	1.11908	0.0218303	2.11231	8	8	8	11.3	11.3	11.3	105.45	0	48.68	270740000	13	A0A3B3IS71;P06400	A0A3B3IS71;P06400	26.3286	25.852	26.4878	25.7754	22.8591	23.6971
sp|P49759|CLK1_HUMAN Dual specificity protein kinase CLK1 OS=Homo sapiens OX=9606 GN=CLK1 PE=1 SV=2;sp|P49759-3|CLK1_HUMAN Isoform 3 of Dual specificity protein kinase CLK1 OS=Homo sapiens OX=9606 GN=CLK1;tr|B8ZZR0|B8ZZR0_HUMAN Dual-specificity protein kin	Dual specificity protein kinase CLK1	CLK1		0.47186	0.395833	2.10638	9	9	7	25.4	25.4	18.2	57.29	0	52.185	903070000	34	P49759;P49759-3;B8ZZR0;A0A087WVK0;F8WBF5	P49759;P49759-3;B8ZZR0;A0A087WVK0;F8WBF5	27.8783	27.6877	27.8361	27.9018	27.3402	21.8409
sp|Q9NWM3|CUED1_HUMAN CUE domain-containing protein 1 OS=Homo sapiens OX=9606 GN=CUEDC1 PE=1 SV=1;tr|J3QLQ8|J3QLQ8_HUMAN CUE domain-containing protein 1 OS=Homo sapiens OX=9606 GN=CUEDC1 PE=1 SV=1;sp|Q9NWM3-2|CUED1_HUMAN Isoform 2 of CUE domain-containing	CUE domain-containing protein 1	CUEDC1	+	1.74137	0.00261255	2.10571	4	4	4	11.7	11.7	11.7	42.258	0	13.043	102580000	9	Q9NWM3;J3QLQ8;Q9NWM3-2;J3KT42	Q9NWM3;J3QLQ8;Q9NWM3-2;J3KT42	24.9945	24.963	24.9222	21.7752	23.5283	23.259
sp|Q9Y2R4|DDX52_HUMAN Probable ATP-dependent RNA helicase DDX52 OS=Homo sapiens OX=9606 GN=DDX52 PE=1 SV=3	Probable ATP-dependent RNA helicase DDX52	DDX52	+	3.59964	0	2.09734	7	7	7	16.7	16.7	16.7	67.497	0	33.557	119980000	12	Q9Y2R4;A0A087X1P7;A0A087WTD6;A0A087X069;A0A087X121	Q9Y2R4	25.438	25.4623	25.3985	23.372	23.6094	23.0254
sp|Q96IR2|ZN845_HUMAN Zinc finger protein 845 OS=Homo sapiens OX=9606 GN=ZNF845 PE=1 SV=3;tr|A0A0U1RQK1|A0A0U1RQK1_HUMAN Uncharacterized protein (Fragment) OS=Homo sapiens OX=9606 PE=4 SV=1;sp|A2RRD8|ZN320_HUMAN Zinc finger protein 320 OS=Homo sapiens OX=9	Zinc finger protein 845;Zinc finger protein 320	ZNF845;ZNF320	+	1.29284	0.0101326	2.0954	12	12	5	19.4	19.4	6.4	113.13	0	47.683	946030000	32	Q96IR2;A0A0U1RQK1;A2RRD8;M0R1K6;M0QZA2;M0R2L4;M0QX96;M0R0Z8	Q96IR2;A0A0U1RQK1;A2RRD8	28.0428	28.2097	27.9537	26.5518	26.894	24.4742
sp|P05026|AT1B1_HUMAN Sodium/potassium-transporting ATPase subunit beta-1 OS=Homo sapiens OX=9606 GN=ATP1B1 PE=1 SV=1;sp|P05026-2|AT1B1_HUMAN Isoform 2 of Sodium/potassium-transporting ATPase subunit beta-1 OS=Homo sapiens OX=9606 GN=ATP1B1	Sodium/potassium-transporting ATPase subunit beta-1	ATP1B1		0.431246	0.491871	2.09125	10	10	10	30.7	30.7	30.7	35.061	0	65.753	2474800000	50	P05026;P05026-2;V9GYR2	P05026;P05026-2	29.4385	29.4532	29.1279	29.2555	29.3849	23.1055
sp|Q9Y3C1|NOP16_HUMAN Nucleolar protein 16 OS=Homo sapiens OX=9606 GN=NOP16 PE=1 SV=2;tr|D6RIC3|D6RIC3_HUMAN Nucleolar protein 16 OS=Homo sapiens OX=9606 GN=NOP16 PE=1 SV=1;tr|A0A0C4DGU5|A0A0C4DGU5_HUMAN Nucleolar protein 16 OS=Homo sapiens OX=9606 GN=NOP1	Nucleolar protein 16	NOP16	+	2.81481	0.000578313	2.08975	5	5	5	30.9	30.9	30.9	21.188	0	14.662	72711000	8	Q9Y3C1;D6RIC3;A0A0C4DGU5;A0A087X2G6;Q9Y3C1-3;Q9Y3C1-2;D6RC60;A0A087WU10	Q9Y3C1;D6RIC3;A0A0C4DGU5;A0A087X2G6;Q9Y3C1-3;Q9Y3C1-2	24.5324	24.783	24.6779	22.9049	22.0582	22.7608
tr|J3QRI7|J3QRI7_HUMAN 60S ribosomal protein L26 (Fragment) OS=Homo sapiens OX=9606 GN=RPL26 PE=4 SV=1;tr|J3QQQ9|J3QQQ9_HUMAN Uncharacterized protein OS=Homo sapiens OX=9606 PE=4 SV=1;tr|J3QQV1|J3QQV1_HUMAN 60S ribosomal protein L26 OS=Homo sapiens OX=9606	60S ribosomal protein L26-like 1;60S ribosomal protein L26	RPL26;RPL26L1	+	2.04519	0.000839506	2.08351	4	4	4	29.9	29.9	29.9	12.63	0	6.5337	108130000	7	J3QRI7;J3QQQ9;J3QQV1;E5RIT6;Q9UNX3;P61254;J3QRC4;E5RHH1;J3KS10;J3KSS0	J3QRI7;J3QQQ9;J3QQV1;E5RIT6;Q9UNX3;P61254;J3QRC4	25.2635	24.8709	25.3472	23.8685	22.8915	22.4711
sp|O95373|IPO7_HUMAN Importin-7 OS=Homo sapiens OX=9606 GN=IPO7 PE=1 SV=1	Importin-7	IPO7		0.490503	0.361834	2.07967	18	18	18	18	18	18	119.52	0	72.179	1186000000	48	O95373;E9PLJ0;E9PLB2	O95373	28.0573	28.4465	28.4866	28.0503	28.1347	22.5664
sp|P26373|RL13_HUMAN 60S ribosomal protein L13 OS=Homo sapiens OX=9606 GN=RPL13 PE=1 SV=4;sp|P26373-2|RL13_HUMAN Isoform 2 of 60S ribosomal protein L13 OS=Homo sapiens OX=9606 GN=RPL13;tr|J3QSB4|J3QSB4_HUMAN 60S ribosomal protein L13 (Fragment) OS=Homo sap	60S ribosomal protein L13	RPL13		0.751042	0.111733	2.07915	11	11	11	41.7	41.7	41.7	24.261	0	35.643	856550000	32	P26373;P26373-2;J3QSB4;H3BUK8;H3BTH3;J3KS98	P26373;P26373-2;J3QSB4	28.0148	28.0707	27.812	27.1549	27.157	23.3482
sp|Q9Y2X3|NOP58_HUMAN Nucleolar protein 58 OS=Homo sapiens OX=9606 GN=NOP58 PE=1 SV=1	Nucleolar protein 58	NOP58	+	2.33546	0.000971429	2.07907	11	11	11	30.2	30.2	30.2	59.578	0	42.248	437990000	24	Q9Y2X3;H7BZ72;F8WED0	Q9Y2X3	27.376	26.6986	26.9122	25.5191	24.553	24.6774
tr|K7EQ05|K7EQ05_HUMAN Progranulin OS=Homo sapiens OX=9606 GN=GRN PE=1 SV=1;sp|P28799-3|GRN_HUMAN Isoform 3 of Progranulin OS=Homo sapiens OX=9606 GN=GRN;sp|P28799|GRN_HUMAN Progranulin OS=Homo sapiens OX=9606 GN=GRN PE=1 SV=2;tr|K7EKL3|K7EKL3_HUMAN Progra	Granulins;Acrogranin;Paragranulin;Granulin-1;Granulin-2;Granulin-3;Granulin-4;Granulin-5;Granulin-6;Granulin-7	GRN	+	1.07532	0.0268872	2.07563	4	4	4	8.7	8.7	8.7	46.757	0	6.3587	200280000	9	K7EQ05;P28799-3;P28799;K7EKL3;P28799-2;K7EQI0	K7EQ05;P28799-3;P28799;K7EKL3;P28799-2	25.4067	25.808	25.8894	25.379	22.4369	23.0613
sp|Q8WTT2|NOC3L_HUMAN Nucleolar complex protein 3 homolog OS=Homo sapiens OX=9606 GN=NOC3L PE=1 SV=1	Nucleolar complex protein 3 homolog	NOC3L		0.409472	0.547983	2.06704	27	27	27	31.5	31.5	31.5	92.547	0	133.65	1997900000	95	Q8WTT2	Q8WTT2	28.942	29.0115	28.8692	29.1155	28.9171	22.5889
tr|F5H211|F5H211_HUMAN Ataxin-3 OS=Homo sapiens OX=9606 GN=ATXN3 PE=1 SV=2;sp|P54252|ATX3_HUMAN Ataxin-3 OS=Homo sapiens OX=9606 GN=ATXN3 PE=1 SV=5;tr|A0A087WXY4|A0A087WXY4_HUMAN Ataxin-3 OS=Homo sapiens OX=9606 GN=ATXN3 PE=1 SV=1;tr|A0A087X1A8|A0A087X1A8_	Ataxin-3	ATXN3	+	3.08128	0.000627451	2.06389	6	6	6	19.7	19.7	19.7	42.42	0	23.467	161720000	13	F5H211;P54252;A0A087WXY4;A0A087X1A8;G3V3R7;D3VVH9;P54252-1;A0A2R8Y3X7;P54252-4;A0A0A0MS38;E9PJN5;C9JQV6;G3V4U9;G3V328;G3V526;P54252-3;G3V2G1;S4R399;G3V4F4;G3V4F5;G3V2G2;G3V3T6;G3V5H3;A0A2R8Y888;P54252-5;D3VVP3;G3V3S5;G3V390;G3V4B1;D6R9I5;G3V3T0;G3V3A6	F5H211;P54252;A0A087WXY4;A0A087X1A8;G3V3R7;D3VVH9;P54252-1;A0A2R8Y3X7;P54252-4;A0A0A0MS38;E9PJN5;C9JQV6;G3V4U9;G3V328;G3V526;P54252-3;G3V2G1;S4R399;G3V4F4;G3V4F5;G3V2G2;G3V3T6;G3V5H3;A0A2R8Y888;P54252-5	25.7042	25.6847	26.019	23.4987	24.1379	23.5796
tr|M0R0P1|M0R0P1_HUMAN rRNA 2-O-methyltransferase fibrillarin (Fragment) OS=Homo sapiens OX=9606 GN=FBL PE=1 SV=1;tr|M0R299|M0R299_HUMAN rRNA 2-O-methyltransferase fibrillarin (Fragment) OS=Homo sapiens OX=9606 GN=FBL PE=1 SV=1;tr|M0QXL5|M0QXL5_HUMAN rRN	rRNA 2-O-methyltransferase fibrillarin	FBL	+	2.83046	0.000585366	2.06121	4	4	4	24.6	24.6	24.6	24.544	0	15.81	121370000	7	M0R0P1;M0R299;M0QXL5;M0R2Q4;P22087;M0R2U2;M0R1H0;M0R2B0;A6NHQ2	M0R0P1;M0R299;M0QXL5;M0R2Q4;P22087;M0R2U2;M0R1H0;M0R2B0	25.3479	24.8224	25.6788	23.2923	23.0426	23.3307
sp|Q3ZCT1|ZN260_HUMAN Zinc finger protein 260 OS=Homo sapiens OX=9606 GN=ZNF260 PE=1 SV=3	Zinc finger protein 260	ZNF260	+	2.3619	0.000990291	2.05058	6	6	5	15.3	15.3	13.1	47.222	0	15.11	142460000	20	Q3ZCT1	Q3ZCT1	25.4665	25.0547	25.6468	23.9504	23.0376	23.0282
sp|Q8N7H5-3|PAF1_HUMAN Isoform 3 of RNA polymerase II-associated factor 1 homolog OS=Homo sapiens OX=9606 GN=PAF1;sp|Q8N7H5|PAF1_HUMAN RNA polymerase II-associated factor 1 homolog OS=Homo sapiens OX=9606 GN=PAF1 PE=1 SV=2;sp|Q8N7H5-2|PAF1_HUMAN Isoform 2	RNA polymerase II-associated factor 1 homolog	PAF1	+	1.9211	0.0016	2.04934	8	8	8	20.4	20.4	20.4	55.472	0	28.963	158890000	12	Q8N7H5-3;Q8N7H5;Q8N7H5-2;B4DGJ5	Q8N7H5-3;Q8N7H5;Q8N7H5-2;B4DGJ5	25.6571	25.7997	25.7383	22.7821	23.9144	24.3505
sp|Q9NVJ2|ARL8B_HUMAN ADP-ribosylation factor-like protein 8B OS=Homo sapiens OX=9606 GN=ARL8B PE=1 SV=1	ADP-ribosylation factor-like protein 8B	ARL8B		0.713499	0.131911	2.04388	6	6	3	43	43	29	21.539	0	32.472	785980000	30	Q9NVJ2;Q9NVJ2-2	Q9NVJ2	27.7455	27.7523	27.7259	27.5868	26.3215	23.1836
sp|Q8N1B4|VPS52_HUMAN Vacuolar protein sorting-associated protein 52 homolog OS=Homo sapiens OX=9606 GN=VPS52 PE=1 SV=1;sp|Q8N1B4-2|VPS52_HUMAN Isoform 2 of Vacuolar protein sorting-associated protein 52 homolog OS=Homo sapiens OX=9606 GN=VPS52	Vacuolar protein sorting-associated protein 52 homolog	VPS52	+	1.309	0.0087507	2.04133	9	9	9	15.6	15.6	15.6	82.22	0	31.3	147800000	14	Q8N1B4;Q8N1B4-2	Q8N1B4;Q8N1B4-2	25.3778	25.3063	25.4589	24.5851	23.3739	22.0599
tr|E9PRQ7|E9PRQ7_HUMAN UBX domain-containing protein 1 OS=Homo sapiens OX=9606 GN=UBXN1 PE=1 SV=1;sp|Q04323|UBXN1_HUMAN UBX domain-containing protein 1 OS=Homo sapiens OX=9606 GN=UBXN1 PE=1 SV=2;tr|A0A087WTZ5|A0A087WTZ5_HUMAN UBX domain-containing protein	UBX domain-containing protein 1	UBXN1	+	2.24273	0.000906667	2.03203	5	5	5	30.4	30.4	30.4	32.913	0	52.603	98519000	9	E9PRQ7;Q04323;A0A087WTZ5;E9PJ81;Q04323-2	E9PRQ7;Q04323;A0A087WTZ5;E9PJ81;Q04323-2	24.8325	25.5145	25.158	22.5798	23.1365	23.6926
sp|P37802|TAGL2_HUMAN Transgelin-2 OS=Homo sapiens OX=9606 GN=TAGLN2 PE=1 SV=3;sp|P37802-2|TAGL2_HUMAN Isoform 2 of Transgelin-2 OS=Homo sapiens OX=9606 GN=TAGLN2;tr|X6RJP6|X6RJP6_HUMAN Transgelin-2 (Fragment) OS=Homo sapiens OX=9606 GN=TAGLN2 PE=1 SV=1	Transgelin-2	TAGLN2	+	1.92016	0.00159375	2.02805	5	5	5	30.2	30.2	30.2	22.391	0	10.899	120850000	6	P37802;P37802-2;X6RJP6;C9J5W6;Q9UI15	P37802;P37802-2;X6RJP6	25.2873	25.1871	25.5464	22.6821	24.189	23.0655
sp|Q6DKI1|RL7L_HUMAN 60S ribosomal protein L7-like 1 OS=Homo sapiens OX=9606 GN=RPL7L1 PE=1 SV=2;tr|R4GMU7|R4GMU7_HUMAN 60S ribosomal protein L7-like 1 (Fragment) OS=Homo sapiens OX=9606 GN=RPL7L1 PE=1 SV=2;sp|Q6DKI1-2|RL7L_HUMAN Isoform 2 of 60S ribosomal	60S ribosomal protein L7-like 1	RPL7L1	+	1.72114	0.00290253	2.02695	6	6	6	27.1	27.1	27.1	29.669	0	16.318	126090000	11	Q6DKI1;R4GMU7;Q6DKI1-2	Q6DKI1;R4GMU7;Q6DKI1-2	25.5006	25.6552	25.5775	22.6325	24.4708	23.5492
sp|Q12797|ASPH_HUMAN Aspartyl/asparaginyl beta-hydroxylase OS=Homo sapiens OX=9606 GN=ASPH PE=1 SV=3;sp|Q12797-10|ASPH_HUMAN Isoform 10 of Aspartyl/asparaginyl beta-hydroxylase OS=Homo sapiens OX=9606 GN=ASPH	Aspartyl/asparaginyl beta-hydroxylase	ASPH		0.446332	0.45489	2.02577	27	27	27	31.8	31.8	31.8	85.862	0	168.52	2925600000	122	Q12797;Q12797-10;E5RHK2;A0A087WW51;A0A087WUJ2;G3XAN5;E5RG29;E5RG56;Q12797-5;E5RHJ2;Q12797-8;Q12797-9;Q12797-11;Q12797-6;Q12797-3;Q12797-4;Q12797-7;Q12797-2	Q12797;Q12797-10	29.5695	29.6009	29.3378	29.6794	29.162	23.5894
tr|H0Y8C3|H0Y8C3_HUMAN Mitochondrial carrier homolog 1 (Fragment) OS=Homo sapiens OX=9606 GN=MTCH1 PE=1 SV=1;sp|Q9NZJ7-2|MTCH1_HUMAN Isoform 2 of Mitochondrial carrier homolog 1 OS=Homo sapiens OX=9606 GN=MTCH1;sp|Q9NZJ7|MTCH1_HUMAN Mitochondrial carrier h	Mitochondrial carrier homolog 1	MTCH1		0.445124	0.458881	2.01942	6	6	6	17.8	17.8	17.8	43.121	0	22.265	993510000	39	H0Y8C3;Q9NZJ7-2;Q9NZJ7	H0Y8C3;Q9NZJ7-2;Q9NZJ7	27.904	27.5924	27.9409	27.6855	27.7932	21.9004
sp|Q12986|NFX1_HUMAN Transcriptional repressor NF-X1 OS=Homo sapiens OX=9606 GN=NFX1 PE=1 SV=2;sp|Q12986-2|NFX1_HUMAN Isoform 2 of Transcriptional repressor NF-X1 OS=Homo sapiens OX=9606 GN=NFX1;sp|Q12986-3|NFX1_HUMAN Isoform 3 of Transcriptional repressor	Transcriptional repressor NF-X1	NFX1	+	1.63962	0.00279167	2.01853	5	5	5	8	8	8	124.39	0	12.692	70285000	9	Q12986;Q12986-2;Q12986-3	Q12986;Q12986-2;Q12986-3	24.371	24.8018	24.5485	23.3878	22.7561	21.5218
sp|Q9BUZ4|TRAF4_HUMAN TNF receptor-associated factor 4 OS=Homo sapiens OX=9606 GN=TRAF4 PE=1 SV=1;tr|A0A0C4DFM9|A0A0C4DFM9_HUMAN TNF receptor-associated factor 4 OS=Homo sapiens OX=9606 GN=TRAF4 PE=1 SV=1;sp|Q9BUZ4-2|TRAF4_HUMAN Isoform 2 of TNF receptor-a	TNF receptor-associated factor 4	TRAF4	+	2.05947	0.000846473	2.01813	5	5	5	12.6	12.6	12.6	53.542	0	14.609	111660000	10	Q9BUZ4;A0A0C4DFM9;Q9BUZ4-2;Q2KJU6;F6SA91;J9JIG0	Q9BUZ4;A0A0C4DFM9;Q9BUZ4-2;Q2KJU6	25.1419	25.3243	25.3105	23.9792	22.5345	23.2087
sp|Q9Y6C9|MTCH2_HUMAN Mitochondrial carrier homolog 2 OS=Homo sapiens OX=9606 GN=MTCH2 PE=1 SV=1	Mitochondrial carrier homolog 2	MTCH2		0.388883	0.600381	2.01432	11	11	3	38.9	38.9	9.6	33.331	0	277.54	7421500000	96	Q9Y6C9	Q9Y6C9	30.8183	30.989	30.6411	31.0587	30.906	24.4407
sp|P47897|SYQ_HUMAN Glutamine--tRNA ligase OS=Homo sapiens OX=9606 GN=QARS PE=1 SV=1;sp|P47897-2|SYQ_HUMAN Isoform 2 of Glutamine--tRNA ligase OS=Homo sapiens OX=9606 GN=QARS;tr|A0A1B0GVU9|A0A1B0GVU9_HUMAN Glutamine--tRNA ligase (Fragment) OS=Homo sapiens	Glutamine--tRNA ligase	QARS		0.882478	0.0661224	2.00941	15	15	15	25.5	25.5	25.5	87.798	0	147.01	433400000	28	P47897;P47897-2;A0A1B0GVU9;B4DDN1;H7C0R3;A0A0U1RQT0;A0A0U1RQM8;A0A0U1RRI9;C9J165;A0A0U1RQE9;A0A0U1RQU2;A0A0U1RQX5;A0A0U1RRC8;A0A0U1RQL2;A0A0U1RQQ5;A0A1B0GTT3;F2Z2V6;A0A0U1RQX9;A0A0U1RQC3	P47897;P47897-2;A0A1B0GVU9;B4DDN1	26.3267	26.7849	27.0918	26.7843	23.9112	23.4798
sp|P61026|RAB10_HUMAN Ras-related protein Rab-10 OS=Homo sapiens OX=9606 GN=RAB10 PE=1 SV=1	Ras-related protein Rab-10	RAB10		0.496938	0.351249	2.00428	7	6	5	37.5	32	28.5	22.541	0	16.303	975220000	22	P61026	P61026	27.7141	28.3707	27.8968	28.1345	27.3113	22.523
sp|Q00325-2|MPCP_HUMAN Isoform B of Phosphate carrier protein, mitochondrial OS=Homo sapiens OX=9606 GN=SLC25A3;sp|Q00325|MPCP_HUMAN Phosphate carrier protein, mitochondrial OS=Homo sapiens OX=9606 GN=SLC25A3 PE=1 SV=2;tr|F8VVM2|F8VVM2_HUMAN Phosphate carr	Phosphate carrier protein, mitochondrial	SLC25A3		0.373235	0.627695	2.00247	19	19	19	37.4	37.4	37.4	39.958	0	56.983	5698000000	111	Q00325-2;Q00325;F8VVM2;F8VZL5;F8VWR4;F8VWQ0	Q00325-2;Q00325;F8VVM2	30.4291	30.2922	30.4441	30.5948	30.6723	23.891
sp|Q8TAT5|NEIL3_HUMAN Endonuclease 8-like 3 OS=Homo sapiens OX=9606 GN=NEIL3 PE=1 SV=3	Endonuclease 8-like 3	NEIL3	+	1.92979	0.0016063	2.00035	7	7	7	12.4	12.4	12.4	67.768	0	14.812	118710000	12	Q8TAT5;D6RAV1	Q8TAT5	25.3974	25.4262	25.3881	23.9454	23.7661	22.499
sp|P37268|FDFT_HUMAN Squalene synthase OS=Homo sapiens OX=9606 GN=FDFT1 PE=1 SV=1;tr|E9PNM1|E9PNM1_HUMAN Squalene synthase OS=Homo sapiens OX=9606 GN=FDFT1 PE=1 SV=1;tr|A0A1W2PQ47|A0A1W2PQ47_HUMAN Squalene synthase OS=Homo sapiens OX=9606 GN=FDFT1 PE=1 SV=	Squalene synthase	FDFT1		0.400366	0.574975	1.99923	16	16	16	39.8	39.8	39.8	48.115	0	197.08	2439400000	82	P37268;E9PNM1;A0A1W2PQ47;P37268-5;P37268-2;P37268-3;P37268-4;E9PJG4;E9PS69	P37268;E9PNM1;A0A1W2PQ47;P37268-5;P37268-2;P37268-3;P37268-4	29.0525	29.3474	29.1499	29.2493	29.3421	22.9607
tr|E5RG39|E5RG39_HUMAN Zinc finger protein 696 (Fragment) OS=Homo sapiens OX=9606 GN=ZNF696 PE=1 SV=1;sp|Q9H7X3|ZN696_HUMAN Zinc finger protein 696 OS=Homo sapiens OX=9606 GN=ZNF696 PE=2 SV=2;tr|E5RFI7|E5RFI7_HUMAN Zinc finger protein 696 (Fragment) OS=Hom	Zinc finger protein 696	ZNF696	+	1.13649	0.0211237	1.99331	3	3	3	23.5	23.5	23.5	21	0	17.031	121130000	5	E5RG39;Q9H7X3;E5RFI7;E5RJV3	E5RG39;Q9H7X3;E5RFI7;E5RJV3	25.0133	26.0278	25.1476	24.3989	23.9016	21.9082
sp|Q14139-2|UBE4A_HUMAN Isoform 2 of Ubiquitin conjugation factor E4 A OS=Homo sapiens OX=9606 GN=UBE4A;sp|Q14139|UBE4A_HUMAN Ubiquitin conjugation factor E4 A OS=Homo sapiens OX=9606 GN=UBE4A PE=1 SV=2;tr|B7Z7P0|B7Z7P0_HUMAN cDNA FLJ51394, highly similar	Ubiquitin conjugation factor E4 A	UBE4A		0.739843	0.118829	1.98807	15	15	15	19.1	19.1	19.1	123.52	0	62.326	560200000	36	Q14139-2;Q14139;B7Z7P0	Q14139-2;Q14139;B7Z7P0	26.7379	27.5181	27.3703	26.8859	25.9066	22.8696
sp|Q5VSL9|STRP1_HUMAN Striatin-interacting protein 1 OS=Homo sapiens OX=9606 GN=STRIP1 PE=1 SV=1;sp|Q5VSL9-2|STRP1_HUMAN Isoform 2 of Striatin-interacting protein 1 OS=Homo sapiens OX=9606 GN=STRIP1	Striatin-interacting protein 1	STRIP1	+	1.18255	0.018127	1.9879	10	10	9	16.6	16.6	15.4	95.575	0	19.22	268720000	15	Q5VSL9;Q5VSL9-2;Q5VSL9-4;Q5VSL9-3	Q5VSL9;Q5VSL9-2	26.1897	26.1075	26.1623	25.6772	23.8062	23.0124
sp|O43169|CYB5B_HUMAN Cytochrome b5 type B OS=Homo sapiens OX=9606 GN=CYB5B PE=1 SV=3;tr|H3BUX2|H3BUX2_HUMAN Cytochrome b5 type B OS=Homo sapiens OX=9606 GN=CYB5B PE=1 SV=1;tr|D6RFH4|D6RFH4_HUMAN Cytochrome b5 type B OS=Homo sapiens OX=9606 GN=CYB5B PE=1 S	Cytochrome b5 type B	CYB5B		0.42355	0.513755	1.98218	6	6	6	62	62	62	16.694	0	74.652	1175800000	35	O43169;H3BUX2;D6RFH4;J3QR91	O43169;H3BUX2;D6RFH4	27.5041	28.4588	28.1651	28.1831	27.8881	22.1103
sp|Q8TC12|RDH11_HUMAN Retinol dehydrogenase 11 OS=Homo sapiens OX=9606 GN=RDH11 PE=1 SV=2;sp|Q8TC12-2|RDH11_HUMAN Isoform 2 of Retinol dehydrogenase 11 OS=Homo sapiens OX=9606 GN=RDH11;tr|G3V2G6|G3V2G6_HUMAN Retinol dehydrogenase 11 (Fragment) OS=Homo sapi	Retinol dehydrogenase 11	RDH11		0.331613	0.6898	1.97791	10	10	7	33	33	22	35.386	0	122.77	3540000000	57	Q8TC12;Q8TC12-2;G3V2G6;H0YIZ8;G3V234;Q8TC12-3;H0YJ46	Q8TC12;Q8TC12-2;G3V2G6;H0YIZ8;G3V234;Q8TC12-3	29.6872	29.605	29.8123	30.1466	30.2136	22.8105
tr|G3V203|G3V203_HUMAN 60S ribosomal protein L18 OS=Homo sapiens OX=9606 GN=RPL18 PE=1 SV=1;tr|H0YHA7|H0YHA7_HUMAN 60S ribosomal protein L18 (Fragment) OS=Homo sapiens OX=9606 GN=RPL18 PE=1 SV=1;tr|J3QQ67|J3QQ67_HUMAN 60S ribosomal protein L18 (Fragment) O	60S ribosomal protein L18	RPL18		0.645431	0.182004	1.97633	6	6	6	32.9	32.9	32.9	18.756	0	53.867	937440000	22	G3V203;H0YHA7;J3QQ67;Q07020-2;Q07020;F8VYV2;A0A075B7A0;F8VUA6	G3V203;H0YHA7;J3QQ67;Q07020-2;Q07020;F8VYV2;A0A075B7A0;F8VUA6	27.9906	28.05	28.1399	27.401	27.5305	23.32
sp|O15037|KHNYN_HUMAN Protein KHNYN OS=Homo sapiens OX=9606 GN=KHNYN PE=1 SV=3	Protein KHNYN	KHNYN	+	1.21406	0.0161823	1.975	6	6	6	12.1	12.1	12.1	74.533	0	16.231	81082000	11	O15037;G3V331	O15037	24.6377	25.3182	24.5502	21.9506	22.3378	24.2927
sp|O14777|NDC80_HUMAN Kinetochore protein NDC80 homolog OS=Homo sapiens OX=9606 GN=NDC80 PE=1 SV=1	Kinetochore protein NDC80 homolog	NDC80	+	1.68167	0.00282105	1.97472	9	9	9	20.2	20.2	20.2	73.912	0	26.207	151450000	16	O14777;I3L4G3	O14777	25.5123	25.4717	25.5416	24.5312	23.3616	22.7086
sp|Q92889|XPF_HUMAN DNA repair endonuclease XPF OS=Homo sapiens OX=9606 GN=ERCC4 PE=1 SV=3	DNA repair endonuclease XPF	ERCC4	+	1.70602	0.00288172	1.97115	10	10	10	15.6	15.6	15.6	104.48	0	30.477	120700000	13	Q92889;Q92889-2	Q92889	25.117	25.6215	25.5428	23.6646	24.1976	22.5057
sp|Q9UBV2|SE1L1_HUMAN Protein sel-1 homolog 1 OS=Homo sapiens OX=9606 GN=SEL1L PE=1 SV=3	Protein sel-1 homolog 1	SEL1L		0.518045	0.316619	1.96232	9	9	9	19.5	19.5	19.5	88.754	0	134.6	967920000	41	Q9UBV2;Q9UBV2-2;G3V3B3	Q9UBV2	28.1951	27.8817	27.8506	27.6744	27.6711	22.695
sp|Q8TDD1|DDX54_HUMAN ATP-dependent RNA helicase DDX54 OS=Homo sapiens OX=9606 GN=DDX54 PE=1 SV=2;sp|Q8TDD1-2|DDX54_HUMAN Isoform 2 of ATP-dependent RNA helicase DDX54 OS=Homo sapiens OX=9606 GN=DDX54	ATP-dependent RNA helicase DDX54	DDX54	+	2.6902	0.00052459	1.95496	11	11	11	15.7	15.7	15.7	98.594	0	24.329	2886600000	17	Q8TDD1;Q8TDD1-2;F8VRX4;H0YHH7	Q8TDD1;Q8TDD1-2	25.9061	25.596	26.2593	23.6449	24.3208	23.9308
tr|D6RBS5|D6RBS5_HUMAN ELMO domain-containing protein 2 (Fragment) OS=Homo sapiens OX=9606 GN=ELMOD2 PE=1 SV=8;sp|Q8IZ81|ELMD2_HUMAN ELMO domain-containing protein 2 OS=Homo sapiens OX=9606 GN=ELMOD2 PE=1 SV=1;tr|D6RHX2|D6RHX2_HUMAN ELMO domain-containing	ELMO domain-containing protein 2	ELMOD2		0.553079	0.266058	1.95039	12	12	12	64.1	64.1	64.1	20.147	0	83.139	1364300000	56	D6RBS5;Q8IZ81;D6RHX2;V9GY58	D6RBS5;Q8IZ81;D6RHX2	28.7269	28.5039	28.6012	28.4536	27.9758	23.5514
tr|C9JJ34|C9JJ34_HUMAN Ran-specific GTPase-activating protein (Fragment) OS=Homo sapiens OX=9606 GN=RANBP1 PE=1 SV=1;tr|C9JDM3|C9JDM3_HUMAN Ran-specific GTPase-activating protein (Fragment) OS=Homo sapiens OX=9606 GN=RANBP1 PE=1 SV=8;tr|F6WQW2|F6WQW2_HUMAN	Ran-specific GTPase-activating protein	RANBP1	+	3.50043	0	1.94647	2	2	2	13.5	13.5	13.5	18.762	0	4.8598	116290000	6	C9JJ34;C9JDM3;F6WQW2;P43487-2;P43487;C9JIC6;C9JXG8;C9JGV6	C9JJ34;C9JDM3;F6WQW2;P43487-2;P43487;C9JIC6;C9JXG8;C9JGV6	25.1417	25.2861	25.6321	23.4785	23.24	23.5019
sp|Q9UKF6|CPSF3_HUMAN Cleavage and polyadenylation specificity factor subunit 3 OS=Homo sapiens OX=9606 GN=CPSF3 PE=1 SV=1;tr|G5E9W3|G5E9W3_HUMAN Cleavage and polyadenylation specific factor 3, 73kDa, isoform CRA_b OS=Homo sapiens OX=9606 GN=CPSF3 PE=1 SV=	Cleavage and polyadenylation specificity factor subunit 3	CPSF3	+	0.999112	0.0393301	1.94183	11	11	11	16.5	16.5	16.5	77.485	0	26.591	252960000	20	Q9UKF6;G5E9W3;C9JZH6	Q9UKF6;G5E9W3	25.9131	26.4098	25.9464	25.9407	23.1766	23.3264
tr|Q60FE5|Q60FE5_HUMAN Filamin-A OS=Homo sapiens OX=9606 GN=FLNA PE=1 SV=1;sp|P21333-2|FLNA_HUMAN Isoform 2 of Filamin-A OS=Homo sapiens OX=9606 GN=FLNA;sp|P21333|FLNA_HUMAN Filamin-A OS=Homo sapiens OX=9606 GN=FLNA PE=1 SV=4;tr|A0A087WWY3|A0A087WWY3_HUMAN	Filamin-A	FLNA		0.473583	0.395907	1.93765	42	42	38	23.8	23.8	22.4	278.22	0	126.37	1430600000	101	Q60FE5;P21333-2;P21333;A0A087WWY3;F8WE98;H0Y5F3;H0Y5C6	Q60FE5;P21333-2;P21333;A0A087WWY3	28.3449	28.085	28.6948	28.4039	27.9926	22.9152
sp|P11169|GTR3_HUMAN Solute carrier family 2, facilitated glucose transporter member 3 OS=Homo sapiens OX=9606 GN=SLC2A3 PE=1 SV=1;sp|Q8TDB8-4|GTR14_HUMAN Isoform 4 of Solute carrier family 2, facilitated glucose transporter member 14 OS=Homo sapiens OX=96	Solute carrier family 2, facilitated glucose transporter member 3;Solute carrier family 2, facilitated glucose transporter member 14	SLC2A3;SLC2A14	+	2.25099	0.000898678	1.93627	3	3	3	10.3	10.3	10.3	53.924	0	41.967	118630000	8	P11169;Q8TDB8-4;Q8TDB8-2;Q8TDB8;Q8TDB8-5	P11169;Q8TDB8-4;Q8TDB8-2;Q8TDB8;Q8TDB8-5	25.2652	25.8403	24.6881	23.5758	23.274	23.135
tr|A0A140T955|A0A140T955_HUMAN HLA class I histocompatibility antigen, A-3 alpha chain OS=Homo sapiens OX=9606 GN=HLA-A PE=1 SV=1;tr|A0A140T933|A0A140T933_HUMAN HLA class I histocompatibility antigen, A-3 alpha chain (Fragment) OS=Homo sapiens OX=9606 GN=H	HLA class I histocompatibility antigen, A-2 alpha chain;HLA class I histocompatibility antigen, A-69 alpha chain;HLA class I histocompatibility antigen, A-68 alpha chain	HLA-A		0.509477	0.330156	1.93279	11	9	2	44.1	40.1	10.4	34.288	0	75.274	1256900000	28	A0A140T955;A0A140T933;A0A1W2PRT9;A0A140T9I0;A0A140T9X5;A0A140T913;P01892;A0A1W2PPQ2;P10316;P01891;Q09160	A0A140T955;A0A140T933;A0A1W2PRT9;A0A140T9I0;A0A140T9X5;A0A140T913;P01892;A0A1W2PPQ2;P10316;P01891	28.6453	27.8848	28.4413	28.2848	27.7761	23.1122
sp|Q9HCE3|ZN532_HUMAN Zinc finger protein 532 OS=Homo sapiens OX=9606 GN=ZNF532 PE=1 SV=2	Zinc finger protein 532	ZNF532		0.817103	0.0854026	1.92864	11	11	11	14.7	14.7	14.7	141.69	0	32.922	215270000	21	Q9HCE3;K7EQW7;K7EQN0;K7ELB7	Q9HCE3	25.9776	25.7409	25.8077	26.0535	23.2084	22.4784
tr|A0A1W2PR28|A0A1W2PR28_HUMAN IQ motif and SEC7 domain-containing protein 2 OS=Homo sapiens OX=9606 GN=IQSEC2 PE=1 SV=1;sp|Q5JU85|IQEC2_HUMAN IQ motif and SEC7 domain-containing protein 2 OS=Homo sapiens OX=9606 GN=IQSEC2 PE=1 SV=2;sp|Q5JU85-3|IQEC2_HUMAN	IQ motif and SEC7 domain-containing protein 2	IQSEC2		0.923028	0.0561106	1.92801	18	11	11	18.5	14.4	14.4	127.98	0	28.97	245310000	21	A0A1W2PR28;Q5JU85;Q5JU85-3;A0A1W2PRJ5;A0A1W2PPU7;A0A1W2PQ34;A0A1W2PR18;A0A1W2PQS2;A0A1W2PPE7	A0A1W2PR28;Q5JU85;Q5JU85-3;A0A1W2PRJ5	25.9227	26.0135	26.2695	26.0689	22.9875	23.3652
sp|Q9BRR6-2|ADPGK_HUMAN Isoform 2 of ADP-dependent glucokinase OS=Homo sapiens OX=9606 GN=ADPGK;sp|Q9BRR6|ADPGK_HUMAN ADP-dependent glucokinase OS=Homo sapiens OX=9606 GN=ADPGK PE=1 SV=1;sp|Q9BRR6-3|ADPGK_HUMAN Isoform 3 of ADP-dependent glucokinase OS=Hom	ADP-dependent glucokinase	ADPGK		0.513595	0.323086	1.9275	9	9	9	29.2	29.2	29.2	53.96	0	70.469	1011200000	54	Q9BRR6-2;Q9BRR6;Q9BRR6-3;H3BRS6;Q9BRR6-4;H3BTH4;H3BN66;Q9BRR6-6;Q9BRR6-5;H3BU35	Q9BRR6-2;Q9BRR6;Q9BRR6-3	27.9638	28.1598	28.0381	27.7641	27.7777	22.8372
sp|P02545|LMNA_HUMAN Prelamin-A/C OS=Homo sapiens OX=9606 GN=LMNA PE=1 SV=1;sp|P02545-2|LMNA_HUMAN Isoform C of Prelamin-A/C OS=Homo sapiens OX=9606 GN=LMNA;sp|P02545-6|LMNA_HUMAN Isoform 6 of Prelamin-A/C OS=Homo sapiens OX=9606 GN=LMNA;sp|P02545-3|LMNA_H	Prelamin-A/C;Lamin-A/C	LMNA		0.734474	0.122806	1.91953	26	26	26	43.2	43.2	43.2	74.139	0	95.566	1006900000	75	P02545;P02545-2;P02545-6;P02545-3;Q3BDU5;P02545-5;P02545-4;Q5TCI8;H0YAB0;A0A0C4DGC5	P02545;P02545-2;P02545-6;P02545-3;Q3BDU5;P02545-5;P02545-4;Q5TCI8	28.4125	27.8695	28.0271	27.6322	27.0877	23.8306
sp|O95292|VAPB_HUMAN Vesicle-associated membrane protein-associated protein B/C OS=Homo sapiens OX=9606 GN=VAPB PE=1 SV=3	Vesicle-associated membrane protein-associated protein B/C	VAPB		0.392558	0.59629	1.91914	12	11	11	43.2	43.2	43.2	27.228	0	43.549	1497100000	59	O95292;E5RK64;O95292-2	O95292	28.6858	28.2476	28.5345	28.6039	28.6552	22.4514
sp|Q9HC78|ZBT20_HUMAN Zinc finger and BTB domain-containing protein 20 OS=Homo sapiens OX=9606 GN=ZBTB20 PE=1 SV=3;sp|Q9HC78-2|ZBT20_HUMAN Isoform 2 of Zinc finger and BTB domain-containing protein 20 OS=Homo sapiens OX=9606 GN=ZBTB20	Zinc finger and BTB domain-containing protein 20	ZBTB20	+	2.73044	0.000530387	1.91835	6	6	6	11.6	11.6	11.6	81.082	0	15.404	112610000	9	Q9HC78;Q9HC78-2;C9JCX0	Q9HC78;Q9HC78-2	24.9528	25.6185	25.2669	23.7152	23.2226	23.1454
tr|A0A0A0MTN0|A0A0A0MTN0_HUMAN Cullin-2 OS=Homo sapiens OX=9606 GN=CUL2 PE=1 SV=1;sp|Q13617|CUL2_HUMAN Cullin-2 OS=Homo sapiens OX=9606 GN=CUL2 PE=1 SV=2;sp|Q13617-2|CUL2_HUMAN Isoform 2 of Cullin-2 OS=Homo sapiens OX=9606 GN=CUL2;tr|Q5T2B5|Q5T2B5_HUMAN Cu	Cullin-2	CUL2	+	1.35508	0.00897701	1.90349	9	9	9	14.6	14.6	14.6	88.505	0	21.875	130970000	16	A0A0A0MTN0;Q13617;Q13617-2;Q5T2B5;Q5T2B7	A0A0A0MTN0;Q13617;Q13617-2;Q5T2B5	24.8955	25.5933	25.4129	23.8664	24.1608	22.1641
sp|O60732|MAGC1_HUMAN Melanoma-associated antigen C1 OS=Homo sapiens OX=9606 GN=MAGEC1 PE=1 SV=3;sp|O60732-2|MAGC1_HUMAN Isoform 2 of Melanoma-associated antigen C1 OS=Homo sapiens OX=9606 GN=MAGEC1	Melanoma-associated antigen C1	MAGEC1	+	2.31671	0.00093578	1.90311	7	6	6	6.6	5.9	5.9	123.64	0	26.145	424870000	21	O60732;O60732-2	O60732;O60732-2	27.081	27.0626	27.0097	25.5799	24.4863	25.3777
sp|Q9Y5Q9|TF3C3_HUMAN General transcription factor 3C polypeptide 3 OS=Homo sapiens OX=9606 GN=GTF3C3 PE=1 SV=1;sp|Q9Y5Q9-2|TF3C3_HUMAN Isoform 2 of General transcription factor 3C polypeptide 3 OS=Homo sapiens OX=9606 GN=GTF3C3	General transcription factor 3C polypeptide 3	GTF3C3		0.396737	0.587199	1.90252	21	21	21	27.7	27.7	27.7	101.27	0	193.09	2432700000	92	Q9Y5Q9;Q9Y5Q9-2;H7C0C0;F8WC64;H7C143;H0YFI7;H7BZV8	Q9Y5Q9;Q9Y5Q9-2	29.293	29.253	29.1678	29.3679	29.3565	23.2818
sp|Q12768|WASC5_HUMAN WASH complex subunit 5 OS=Homo sapiens OX=9606 GN=WASHC5 PE=1 SV=1;tr|E7EQI7|E7EQI7_HUMAN WASH complex subunit 5 OS=Homo sapiens OX=9606 GN=WASHC5 PE=1 SV=1	WASH complex subunit strumpellin	KIAA0196		0.932924	0.0543148	1.89895	8	8	8	8.2	8.2	8.2	134.28	0	36.544	299790000	20	Q12768;E7EQI7;E5RFU6	Q12768;E7EQI7	26.192	26.5693	26.1028	26.2179	23.0916	23.8577
sp|P56192|SYMC_HUMAN Methionine--tRNA ligase, cytoplasmic OS=Homo sapiens OX=9606 GN=MARS PE=1 SV=2;sp|P56192-2|SYMC_HUMAN Isoform 2 of Methionine--tRNA ligase, cytoplasmic OS=Homo sapiens OX=9606 GN=MARS	Methionine--tRNA ligase, cytoplasmic	MARS		0.659095	0.170729	1.89566	11	11	11	14.9	14.9	14.9	101.11	0	44.768	384830000	28	P56192;P56192-2;H0YIP0;H0YHV5;H0YI94;H0YIC2;H0YHL6;H0YI27	P56192;P56192-2	26.6615	26.3858	26.6906	26.1665	25.7892	22.0952
sp|P25205|MCM3_HUMAN DNA replication licensing factor MCM3 OS=Homo sapiens OX=9606 GN=MCM3 PE=1 SV=3;sp|P25205-2|MCM3_HUMAN Isoform 2 of DNA replication licensing factor MCM3 OS=Homo sapiens OX=9606 GN=MCM3;tr|J3KQ69|J3KQ69_HUMAN DNA replication licensing	DNA replication licensing factor MCM3	MCM3	+	1.61859	0.00371906	1.89215	11	11	11	15.7	15.7	15.7	90.98	0	36.099	173050000	18	P25205;P25205-2;J3KQ69;Q7Z6P5	P25205;P25205-2;J3KQ69	25.73	25.7944	26.0833	24.601	22.9365	24.3938
sp|Q5JWF2|GNAS1_HUMAN Guanine nucleotide-binding protein G(s) subunit alpha isoforms XLas OS=Homo sapiens OX=9606 GN=GNAS PE=1 SV=2;sp|Q5JWF2-2|GNAS1_HUMAN Isoform XLas-2 of Guanine nucleotide-binding protein G(s) subunit alpha isoforms XLas OS=Homo sapien	Guanine nucleotide-binding protein G(s) subunit alpha isoforms XLas;Guanine nucleotide-binding protein G(s) subunit alpha isoforms short	GNAS		0.608872	0.214269	1.89166	9	9	8	9.6	9.6	8.6	111.02	0	28.357	1073600000	34	Q5JWF2;Q5JWF2-2;P63092-4;P63092;P63092-2;P63092-3;A0A0A0MR13;S4R3E3;P38405-2;P38405;H0Y7F4;Q5JWE9;K7EPE2;A2A2R6;A0A3B3IUA8;A0A1W2PS82;A0A1W2PRE1;A0A087WZE5;S4R3V9;K7EQ80;H0Y7E8;Q5JWD1;A0A087WTB6;A0A1W2PQK2;A0A1W2PRJ7	Q5JWF2;Q5JWF2-2;P63092-4;P63092;P63092-2;P63092-3	28.2932	28.2345	28.1335	27.9627	27.4651	23.5586
sp|Q96SK2-3|TM209_HUMAN Isoform 3 of Transmembrane protein 209 OS=Homo sapiens OX=9606 GN=TMEM209;sp|Q96SK2-2|TM209_HUMAN Isoform 2 of Transmembrane protein 209 OS=Homo sapiens OX=9606 GN=TMEM209;sp|Q96SK2|TM209_HUMAN Transmembrane protein 209 OS=Homo sapi	Transmembrane protein 209	TMEM209		0.513865	0.323127	1.89117	10	10	10	24.3	24.3	24.3	58.194	0	31.919	757580000	36	Q96SK2-3;Q96SK2-2;Q96SK2;C9J5K4;C9JYX1;Q96SK2-4	Q96SK2-3;Q96SK2-2;Q96SK2	27.6556	27.7238	27.5556	27.6931	27.0171	22.5513
sp|P42285|MTREX_HUMAN Exosome RNA helicase MTR4 OS=Homo sapiens OX=9606 GN=MTREX PE=1 SV=3	Superkiller viralicidic activity 2-like 2	SKIV2L2	+	1.47998	0.00492966	1.89028	11	11	11	12.4	12.4	12.4	117.8	0	24.729	197720000	21	P42285;H0Y8U3	P42285	25.8089	25.8515	26.1173	25.1556	23.7631	23.1882
tr|C9J4M6|C9J4M6_HUMAN DNA-directed RNA polymerase subunit beta OS=Homo sapiens OX=9606 GN=POLR2B PE=1 SV=3;tr|A0A1W2PPT5|A0A1W2PPT5_HUMAN DNA-directed RNA polymerase subunit beta OS=Homo sapiens OX=9606 GN=POLR2B PE=1 SV=1;tr|C9J2Y9|C9J2Y9_HUMAN DNA-direc	DNA-directed RNA polymerase;DNA-directed RNA polymerase II subunit RPB2	POLR2B	+	1.89669	0.00158755	1.88998	10	10	10	15.8	15.8	15.8	121.37	0	21.874	106760000	14	C9J4M6;A0A1W2PPT5;C9J2Y9;P30876	C9J4M6;A0A1W2PPT5;C9J2Y9;P30876	25.3517	24.4697	25.3849	23.4738	23.5272	22.5354
tr|J3KNZ9|J3KNZ9_HUMAN Probable fibrosin-1 OS=Homo sapiens OX=9606 GN=FBRS PE=1 SV=1;sp|Q9HAH7|FBRS_HUMAN Probable fibrosin-1 OS=Homo sapiens OX=9606 GN=FBRS PE=1 SV=3;sp|Q9HAH7-1|FBRS_HUMAN Isoform 1 of Probable fibrosin-1 OS=Homo sapiens OX=9606 GN=FBRS	Probable fibrosin-1	FBRS	+	0.986051	0.0426476	1.88798	7	7	7	9.6	9.6	9.6	103.77	0	19.681	232530000	13	J3KNZ9;Q9HAH7;Q9HAH7-1;H3BRE6	J3KNZ9;Q9HAH7;Q9HAH7-1	26.489	25.418	25.8802	25.7235	23.1248	23.275
sp|Q92968|PEX13_HUMAN Peroxisomal membrane protein PEX13 OS=Homo sapiens OX=9606 GN=PEX13 PE=1 SV=2	Peroxisomal membrane protein PEX13	PEX13	+	1.52328	0.00417555	1.88466	8	8	8	28	28	28	44.129	0	31.86	167920000	13	Q92968;B5MBY9;G5E9N6;D3YTD3	Q92968	25.0673	26.3816	25.4574	24.121	24.2144	22.9169
sp|Q9BVK6|TMED9_HUMAN Transmembrane emp24 domain-containing protein 9 OS=Homo sapiens OX=9606 GN=TMED9 PE=1 SV=2	Transmembrane emp24 domain-containing protein 9	TMED9		0.421804	0.520855	1.8711	13	13	13	39.6	39.6	39.6	27.277	0	151.96	1278800000	51	Q9BVK6	Q9BVK6	28.3986	28.0533	28.3362	28.472	28.082	22.6208
sp|P31689|DNJA1_HUMAN DnaJ homolog subfamily A member 1 OS=Homo sapiens OX=9606 GN=DNAJA1 PE=1 SV=2;sp|P31689-2|DNJA1_HUMAN Isoform 2 of DnaJ homolog subfamily A member 1 OS=Homo sapiens OX=9606 GN=DNAJA1	DnaJ homolog subfamily A member 1	DNAJA1	+	2.55075	0.000484848	1.86433	6	6	6	27	27	27	44.868	0	13.398	124660000	8	P31689;P31689-2	P31689;P31689-2	25.0132	25.5363	25.5641	23.4475	23.9165	23.1567
sp|Q04446|GLGB_HUMAN 1,4-alpha-glucan-branching enzyme OS=Homo sapiens OX=9606 GN=GBE1 PE=1 SV=3;tr|E9PGM4|E9PGM4_HUMAN 1,4-alpha-glucan-branching enzyme OS=Homo sapiens OX=9606 GN=GBE1 PE=1 SV=1	1,4-alpha-glucan-branching enzyme	GBE1	+	1.35288	0.00892571	1.85443	8	8	8	15	15	15	80.473	0	20.851	164900000	15	Q04446;E9PGM4	Q04446;E9PGM4	24.9741	25.6933	25.7974	24.8057	23.0209	23.0749
sp|Q15937|ZNF79_HUMAN Zinc finger protein 79 OS=Homo sapiens OX=9606 GN=ZNF79 PE=1 SV=2;tr|F5H032|F5H032_HUMAN Zinc finger protein 79 OS=Homo sapiens OX=9606 GN=ZNF79 PE=1 SV=1;tr|A0A087X2B0|A0A087X2B0_HUMAN Zinc finger protein 79 OS=Homo sapiens OX=9606 G	Zinc finger protein 79	ZNF79	+	1.51706	0.00443478	1.85382	5	4	4	12.7	10.8	10.8	55.349	0	12.888	75102000	8	Q15937;F5H032;A0A087X2B0	Q15937;F5H032;A0A087X2B0	24.6716	25.1412	24.4875	23.9258	22.6774	22.1357
sp|Q9HDC9|APMAP_HUMAN Adipocyte plasma membrane-associated protein OS=Homo sapiens OX=9606 GN=APMAP PE=1 SV=2;tr|H0Y512|H0Y512_HUMAN Adipocyte plasma membrane-associated protein (Fragment) OS=Homo sapiens OX=9606 GN=APMAP PE=1 SV=1;sp|Q9HDC9-2|APMAP_HUMAN	Adipocyte plasma membrane-associated protein	APMAP		0.530686	0.299667	1.85212	11	11	11	36.3	36.3	36.3	46.48	0	61.178	687770000	34	Q9HDC9;H0Y512;Q9HDC9-2	Q9HDC9;H0Y512;Q9HDC9-2	27.4527	27.3191	27.6294	27.2293	27.0683	22.5473
sp|Q8TBA6|GOGA5_HUMAN Golgin subfamily A member 5 OS=Homo sapiens OX=9606 GN=GOLGA5 PE=1 SV=3;sp|Q8TBA6-2|GOGA5_HUMAN Isoform 2 of Golgin subfamily A member 5 OS=Homo sapiens OX=9606 GN=GOLGA5	Golgin subfamily A member 5	GOLGA5		0.864757	0.0718479	1.85142	11	11	11	18.6	18.6	18.6	83.023	0	19.733	215400000	19	Q8TBA6;Q8TBA6-2;H0YK03	Q8TBA6;Q8TBA6-2	26.361	25.9947	26.0054	25.8902	22.4783	24.4383
sp|Q92643|GPI8_HUMAN GPI-anchor transamidase OS=Homo sapiens OX=9606 GN=PIGK PE=1 SV=2;tr|B1AK81|B1AK81_HUMAN GPI-anchor transamidase OS=Homo sapiens OX=9606 GN=PIGK PE=1 SV=1;tr|A6NEM5|A6NEM5_HUMAN GPI-anchor transamidase OS=Homo sapiens OX=9606 GN=PIGK P	GPI-anchor transamidase	PIGK		0.425591	0.514202	1.84858	11	11	11	46.1	46.1	46.1	45.251	0	96.942	1558300000	45	Q92643;B1AK81;A6NEM5;Q92643-2;S4R3M5	Q92643;B1AK81;A6NEM5;Q92643-2	28.624	28.6741	28.5462	28.5018	28.7369	23.06
sp|O75164|KDM4A_HUMAN Lysine-specific demethylase 4A OS=Homo sapiens OX=9606 GN=KDM4A PE=1 SV=2;sp|O75164-2|KDM4A_HUMAN Isoform 2 of Lysine-specific demethylase 4A OS=Homo sapiens OX=9606 GN=KDM4A	Lysine-specific demethylase 4A	KDM4A		0.650519	0.181577	1.83303	12	12	12	12.9	12.9	12.9	120.66	0	23.287	252140000	16	O75164;O75164-2;A0A2R8Y4U1;A0A2R8YDF7;K7EQ54;A0A0C4DFL8;F5GX28;O94953-2;O94953	O75164;O75164-2	27.0007	23.3534	26.5948	24.1919	24.5052	22.7526
sp|Q13523|PRP4B_HUMAN Serine/threonine-protein kinase PRP4 homolog OS=Homo sapiens OX=9606 GN=PRPF4B PE=1 SV=3;tr|H0YDJ3|H0YDJ3_HUMAN Serine/threonine-protein kinase PRP4 homolog (Fragment) OS=Homo sapiens OX=9606 GN=PRPF4B PE=1 SV=1	Serine/threonine-protein kinase PRP4 homolog	PRPF4B		0.353167	0.658657	1.82947	29	29	29	24.4	24.4	24.4	116.99	0	160.02	1989800000	107	Q13523;H0YDJ3	Q13523;H0YDJ3	29.0174	28.7434	28.7667	29.225	29.1038	22.7102
sp|O43242|PSMD3_HUMAN 26S proteasome non-ATPase regulatory subunit 3 OS=Homo sapiens OX=9606 GN=PSMD3 PE=1 SV=2;sp|O43242-2|PSMD3_HUMAN Isoform 2 of 26S proteasome non-ATPase regulatory subunit 3 OS=Homo sapiens OX=9606 GN=PSMD3	26S proteasome non-ATPase regulatory subunit 3	PSMD3		0.95183	0.0514219	1.8252	14	14	14	30.3	30.3	30.3	60.977	0	49.05	383730000	34	O43242;O43242-2;H0YGV8	O43242;O43242-2	26.311	27.4547	26.5263	26.1133	25.3576	23.3455
sp|Q96BZ9|TBC20_HUMAN TBC1 domain family member 20 OS=Homo sapiens OX=9606 GN=TBC1D20 PE=1 SV=1;sp|Q96BZ9-3|TBC20_HUMAN Isoform 3 of TBC1 domain family member 20 OS=Homo sapiens OX=9606 GN=TBC1D20	TBC1 domain family member 20	TBC1D20	+	1.486	0.00491463	1.82501	6	6	6	25.3	25.3	25.3	45.854	0	44.489	412230000	22	Q96BZ9;Q96BZ9-3	Q96BZ9;Q96BZ9-3	27.2918	26.5189	26.8416	25.7536	25.3891	24.0347
sp|P09601|HMOX1_HUMAN Heme oxygenase 1 OS=Homo sapiens OX=9606 GN=HMOX1 PE=1 SV=1;tr|B1AHA8|B1AHA8_HUMAN Heme oxygenase 1 (Fragment) OS=Homo sapiens OX=9606 GN=HMOX1 PE=1 SV=1	Heme oxygenase 1	HMOX1		0.358731	0.649247	1.80886	19	19	19	56.9	56.9	56.9	32.818	0	162.02	1880400000	86	P09601;B1AHA8	P09601;B1AHA8	28.8626	28.5295	28.8471	29.0382	29.0331	22.7414
tr|A0A2R8Y804|A0A2R8Y804_HUMAN Catenin beta-1 OS=Homo sapiens OX=9606 GN=CTNNB1 PE=1 SV=1;tr|A0A2R8Y543|A0A2R8Y543_HUMAN Catenin beta-1 OS=Homo sapiens OX=9606 GN=CTNNB1 PE=1 SV=1;tr|A0A2R8YCH5|A0A2R8YCH5_HUMAN Catenin beta-1 (Fragment) OS=Homo sapiens OX=	Catenin beta-1	CTNNB1		0.453094	0.446036	1.80046	14	14	13	23.9	23.9	22.9	77.206	0	50.315	475160000	36	A0A2R8Y804;A0A2R8Y543;A0A2R8YCH5;A0A2R8Y5A3;P35222;A0A2R8Y750;B4DGU4;A0A2R8Y7Z0;A0A2R8Y5C3;A0A2R8Y5Z1;A0A2R8Y6G0;A0A2R8Y815;E7EMJ5;E9PDF9;E7EV28;A0A2R8YG06	A0A2R8Y804;A0A2R8Y543;A0A2R8YCH5;A0A2R8Y5A3;P35222;A0A2R8Y750;B4DGU4;A0A2R8Y7Z0;A0A2R8Y5C3;A0A2R8Y5Z1	26.8328	26.9233	26.9216	26.9714	26.6308	21.6742
sp|Q15907|RB11B_HUMAN Ras-related protein Rab-11B OS=Homo sapiens OX=9606 GN=RAB11B PE=1 SV=4;sp|Q15907-2|RB11B_HUMAN Isoform 2 of Ras-related protein Rab-11B OS=Homo sapiens OX=9606 GN=RAB11B;tr|H3BMH2|H3BMH2_HUMAN Ras-related protein Rab-11A (Fragment) O	Ras-related protein Rab-11B;Ras-related protein Rab-11A	RAB11B;RAB11A		0.341386	0.678412	1.79744	12	12	12	56	56	56	24.488	0	117.84	4515000000	55	Q15907;Q15907-2;H3BMH2;H3BSC1;P62491-2;P62491;B4DQU5;M0R2D0;P57735	Q15907;Q15907-2;H3BMH2;H3BSC1;P62491-2;P62491	29.9784	30.002	30.1481	30.4333	30.4126	23.8902
tr|A0A087X2D0|A0A087X2D0_HUMAN Serine/arginine-rich-splicing factor 3 OS=Homo sapiens OX=9606 GN=SRSF3 PE=1 SV=1;sp|P84103-2|SRSF3_HUMAN Isoform 2 of Serine/arginine-rich splicing factor 3 OS=Homo sapiens OX=9606 GN=SRSF3;sp|P84103|SRSF3_HUMAN Serine/argin	Serine/arginine-rich splicing factor 3	SRSF3	+	1.39026	0.0088538	1.79076	2	2	2	31.6	31.6	31.6	10.32	0	6.5247	107390000	6	A0A087X2D0;P84103-2;P84103	A0A087X2D0;P84103-2;P84103	25.2621	25.0691	25.2366	22.2604	23.6507	24.2844
sp|P54709|AT1B3_HUMAN Sodium/potassium-transporting ATPase subunit beta-3 OS=Homo sapiens OX=9606 GN=ATP1B3 PE=1 SV=1;tr|C9JA36|C9JA36_HUMAN Sodium/potassium-transporting ATPase subunit beta-3 (Fragment) OS=Homo sapiens OX=9606 GN=ATP1B3 PE=1 SV=1;sp|P5470	Sodium/potassium-transporting ATPase subunit beta-3	ATP1B3		0.426161	0.513195	1.78899	10	10	10	34.1	34.1	34.1	31.512	0	59.57	2292200000	64	P54709;C9JA36;P54709-2;C9JXZ1;H7C547;F8WBY4;H7C4L9;C9J6S2	P54709;C9JA36;P54709-2	29.4629	28.9037	29.0345	29.3339	28.9172	23.783
sp|P43355|MAGA1_HUMAN Melanoma-associated antigen 1 OS=Homo sapiens OX=9606 GN=MAGEA1 PE=1 SV=1	Melanoma-associated antigen 1	MAGEA1		0.848348	0.077708	1.78568	9	9	7	23.6	23.6	20.7	34.342	0	21.852	415470000	21	P43355;P43361;Q3SYA6;Q8TD91-2;A0A0A0MSA3;A2A368;A8MXT2;Q96M61;O15480	P43355	26.5711	27.1668	26.9711	25.7019	26.4121	23.238
sp|P26006|ITA3_HUMAN Integrin alpha-3 OS=Homo sapiens OX=9606 GN=ITGA3 PE=1 SV=5;sp|P26006-1|ITA3_HUMAN Isoform 2 of Integrin alpha-3 OS=Homo sapiens OX=9606 GN=ITGA3	Integrin alpha-3;Integrin alpha-3 heavy chain;Integrin alpha-3 light chain	ITGA3		0.368528	0.634031	1.78566	11	11	11	12.1	12.1	12.1	116.61	0	34.707	1074300000	46	P26006;P26006-1;D6R9X8;H0YA49;K7EMU3	P26006;P26006-1	28.2233	27.741	27.9732	28.2244	28.2063	22.1499
sp|Q3KP31|ZN791_HUMAN Zinc finger protein 791 OS=Homo sapiens OX=9606 GN=ZNF791 PE=2 SV=1;sp|Q3KP31-2|ZN791_HUMAN Isoform 2 of Zinc finger protein 791 OS=Homo sapiens OX=9606 GN=ZNF791	Zinc finger protein 791	ZNF791	+	1.82067	0.00223048	1.78419	6	5	5	10.1	8.5	8.5	66.871	0	13.341	118770000	12	Q3KP31;Q3KP31-2;M0R0E8	Q3KP31;Q3KP31-2	25.2337	25.8246	25.3815	22.8967	24.1201	24.0705
sp|P07195|LDHB_HUMAN L-lactate dehydrogenase B chain OS=Homo sapiens OX=9606 GN=LDHB PE=1 SV=2;tr|A0A3B3IS95|A0A3B3IS95_HUMAN L-lactate dehydrogenase OS=Homo sapiens OX=9606 PE=3 SV=1	L-lactate dehydrogenase B chain	LDHB	+	1.21712	0.0167147	1.7794	9	9	9	29.9	29.9	29.9	36.638	0	30.519	698270000	27	P07195;A0A3B3IS95;F5H793;C9J7H8;A8MW50	P07195;A0A3B3IS95	27.4793	27.8572	27.4461	26.6653	26.2955	24.4835
tr|E7EVJ5|E7EVJ5_HUMAN Cytoplasmic FMR1-interacting protein OS=Homo sapiens OX=9606 GN=CYFIP2 PE=1 SV=1;sp|Q96F07-2|CYFP2_HUMAN Isoform 2 of Cytoplasmic FMR1-interacting protein 2 OS=Homo sapiens OX=9606 GN=CYFIP2;tr|H7C229|H7C229_HUMAN Cytoplasmic FMR1-in	Cytoplasmic FMR1-interacting protein 2	CYFIP2	+	1.32307	0.0101607	1.77608	20	8	8	18.2	8.3	8.3	142.58	0	19.592	154940000	16	E7EVJ5;Q96F07-2;H7C229;Q96F07;E7EW33;A0A087WVE1;A0A087WTQ3;A0A087WWZ1	E7EVJ5;Q96F07-2;H7C229;Q96F07;E7EW33	25.3773	25.3528	24.9451	24.6735	22.8026	22.8708
sp|P32242|OTX1_HUMAN Homeobox protein OTX1 OS=Homo sapiens OX=9606 GN=OTX1 PE=1 SV=1;tr|G3V3J3|G3V3J3_HUMAN Homeobox protein OTX2 (Fragment) OS=Homo sapiens OX=9606 GN=OTX2 PE=1 SV=1;tr|G3V3P9|G3V3P9_HUMAN Homeobox protein OTX2 (Fragment) OS=Homo sapiens O	Homeobox protein OTX1;Homeobox protein OTX2	OTX1;OTX2		0.298134	0.752317	1.76762	5	5	4	18.1	18.1	16.1	37.327	0	19.375	3123000000	40	P32242;G3V3J3;G3V3P9;P32243;P32243-2	P32242;G3V3J3;G3V3P9;P32243;P32243-2	29.5084	29.6967	29.9675	30.4346	30.2831	23.152
sp|O95948|ONEC2_HUMAN One cut domain family member 2 OS=Homo sapiens OX=9606 GN=ONECUT2 PE=2 SV=2	One cut domain family member 2	ONECUT2		0.374169	0.627316	1.76554	15	15	12	30	30	24	54.303	0	126.11	2854300000	65	O95948;O60422;U3KQR8	O95948	29.3191	29.2386	29.4914	30.0103	29.074	23.6683
sp|Q13148|TADBP_HUMAN TAR DNA-binding protein 43 OS=Homo sapiens OX=9606 GN=TARDBP PE=1 SV=1;tr|A0A087WX29|A0A087WX29_HUMAN TAR DNA-binding protein 43 (Fragment) OS=Homo sapiens OX=9606 GN=TARDBP PE=1 SV=1;tr|A0A087WXQ5|A0A087WXQ5_HUMAN TAR DNA-binding pro	TAR DNA-binding protein 43	TARDBP	+	3.15704	0.000615385	1.76136	3	3	3	10.1	10.1	10.1	44.739	0	21.258	106460000	6	Q13148;A0A087WX29;A0A087WXQ5;A0A087WYY0;A0A087X260;G3V162;B1AKP7;A0A087WV68;Q13148-4;A0A087WXV3;K7EJM5;K7EL26;A0A087WX67;A0A1W2PNU8;A0A0A0N0M3;K7EN94;A0A087WW61;A0A087WZC9;A0A087WYE7;A0A087WTZ4	Q13148;A0A087WX29;A0A087WXQ5;A0A087WYY0;A0A087X260;G3V162;B1AKP7;A0A087WV68;Q13148-4	25.0385	25.0861	25.4406	23.1639	23.4972	23.6201
tr|A0A1W2PPS1|A0A1W2PPS1_HUMAN Heterogeneous nuclear ribonucleoprotein U OS=Homo sapiens OX=9606 GN=HNRNPU PE=1 SV=1;sp|Q00839-2|HNRPU_HUMAN Isoform 2 of Heterogeneous nuclear ribonucleoprotein U OS=Homo sapiens OX=9606 GN=HNRNPU;sp|Q00839|HNRPU_HUMAN Hete	Heterogeneous nuclear ribonucleoprotein U	HNRNPU	+	1.21133	0.0171247	1.76103	9	9	9	17.2	17.2	17.2	88.317	0	41.415	275240000	24	A0A1W2PPS1;Q00839-2;Q00839;A0A1W2PP35;A0A1X7SBS1;Q5RI18;A0A1W2PQL0;A0A1W2PP34;A0A1W2PPL4;A0A1W2PPH7;A0A1W2PRZ7;A0A1W2PQ74;A0A1W2PQD4;A0A1W2PPE9;A0A1W2PRI6;A0A1W2PP22	A0A1W2PPS1;Q00839-2;Q00839;A0A1W2PP35;A0A1X7SBS1;Q5RI18;A0A1W2PQL0;A0A1W2PP34;A0A1W2PPL4;A0A1W2PPH7;A0A1W2PRZ7;A0A1W2PQ74	25.9729	26.71	26.1292	25.4364	24.8242	23.2684
tr|F8W733|F8W733_HUMAN BRISC and BRCA1-A complex member 2 (Fragment) OS=Homo sapiens OX=9606 GN=BABAM2 PE=1 SV=1;sp|Q9NXR7-4|BABA2_HUMAN Isoform 4 of BRISC and BRCA1-A complex member 2 OS=Homo sapiens OX=9606 GN=BABAM2;sp|Q9NXR7-3|BABA2_HUMAN Isoform 3 of	BRCA1-A complex subunit BRE	BRE	+	1.57791	0.00429677	1.75655	3	3	3	18.7	18.7	18.7	31.972	0	14.728	74651000	8	F8W733;Q9NXR7-4;Q9NXR7-3;Q9NXR7;Q9NXR7-1;C9J2G0;A0A075B7D2	F8W733;Q9NXR7-4;Q9NXR7-3;Q9NXR7;Q9NXR7-1	24.3308	25.2433	24.3995	22.0726	23.2082	23.4231
sp|Q96PV0-4|SYGP1_HUMAN Isoform 4 of Ras/Rap GTPase-activating protein SynGAP OS=Homo sapiens OX=9606 GN=SYNGAP1;tr|A0A0A0MQZ2|A0A0A0MQZ2_HUMAN Ras/Rap GTPase-activating protein SynGAP (Fragment) OS=Homo sapiens OX=9606 GN=SYNGAP1 PE=1 SV=1;tr|A0A2R8Y6T2|A	Ras/Rap GTPase-activating protein SynGAP	SYNGAP1		0.416914	0.538733	1.75565	32	32	1	34.3	34.3	0.7	143.57	0	240.51	1708000000	92	Q96PV0-4;A0A0A0MQZ2;A0A2R8Y6T2;Q96PV0;A0A2R8YDS2;Q96PV0-3	Q96PV0-4;A0A0A0MQZ2;A0A2R8Y6T2;Q96PV0;A0A2R8YDS2;Q96PV0-3	29.0448	28.2412	28.7927	29.0377	28.3699	23.4041
sp|P18669|PGAM1_HUMAN Phosphoglycerate mutase 1 OS=Homo sapiens OX=9606 GN=PGAM1 PE=1 SV=2;sp|P15259|PGAM2_HUMAN Phosphoglycerate mutase 2 OS=Homo sapiens OX=9606 GN=PGAM2 PE=1 SV=3;sp|Q8N0Y7|PGAM4_HUMAN Probable phosphoglycerate mutase 4 OS=Homo sapiens O	Phosphoglycerate mutase 1;Phosphoglycerate mutase 2;Probable phosphoglycerate mutase 4	PGAM1;PGAM2;PGAM4	+	2.49355	0.000470588	1.75387	4	4	4	25.6	25.6	25.6	28.804	0	7.7928	97602000	6	P18669;P15259;Q8N0Y7	P18669;P15259;Q8N0Y7	25.0794	25.2036	25.0329	23.8252	23.349	22.88
tr|J3QS48|J3QS48_HUMAN Mannose-P-dolichol utilization defect 1 protein OS=Homo sapiens OX=9606 GN=MPDU1 PE=1 SV=1;tr|I3L295|I3L295_HUMAN Mannose-P-dolichol utilization defect 1 isoform 2 OS=Homo sapiens OX=9606 GN=MPDU1 PE=1 SV=1;tr|J3KT75|J3KT75_HUMAN Man	Mannose-P-dolichol utilization defect 1 protein	MPDU1		0.5855	0.237478	1.75147	3	3	3	33.7	33.7	33.7	10.978	0	6.1084	216860000	11	J3QS48;I3L295;J3KT75;J3QW43;J3QRD5;O75352-2;O75352;J3KSI4;I3L1D2;I3L4E0;J3KTK8;J3QQZ4;I3L405;I3L261	J3QS48;I3L295;J3KT75;J3QW43;J3QRD5;O75352-2;O75352;J3KSI4;I3L1D2;I3L4E0;J3KTK8;J3QQZ4	25.3481	25.5808	25.5941	26.421	22.4035	22.444
sp|Q9Y2X0|MED16_HUMAN Mediator of RNA polymerase II transcription subunit 16 OS=Homo sapiens OX=9606 GN=MED16 PE=1 SV=2;sp|Q9Y2X0-3|MED16_HUMAN Isoform 3 of Mediator of RNA polymerase II transcription subunit 16 OS=Homo sapiens OX=9606 GN=MED16;sp|Q9Y2X0-2	Mediator of RNA polymerase II transcription subunit 16	MED16		0.719934	0.134779	1.75067	11	11	11	16.1	16.1	16.1	96.792	0	53.295	731320000	41	Q9Y2X0;Q9Y2X0-3;Q9Y2X0-2;Q9Y2X0-4;Q9Y2X0-5;U3KQ43;B9TWZ6;K7EKS6;U3KQB4;A0A0J9YXE6;A0A0J9YXA0;A0A0J9YYC6;A0A0J9YXL6;A0A0J9YW49;A0A0J9YXK9;B9TX11;B9TX12;B9TX03;A0A0J9YY02;K7EKX2	Q9Y2X0;Q9Y2X0-3;Q9Y2X0-2;Q9Y2X0-4;Q9Y2X0-5;U3KQ43;B9TWZ6;K7EKS6;U3KQB4	27.6451	27.7133	27.5948	27.1281	26.8917	23.6813
sp|Q6NW34|NEPRO_HUMAN Nucleolus and neural progenitor protein OS=Homo sapiens OX=9606 GN=NEPRO PE=1 SV=3;sp|Q6NW34-2|NEPRO_HUMAN Isoform 2 of Nucleolus and neural progenitor protein OS=Homo sapiens OX=9606 GN=NEPRO	Uncharacterized protein C3orf17	C3orf17		0.437026	0.490218	1.74698	12	12	12	24	24	24	64.551	0	51.875	1191400000	47	Q6NW34;Q6NW34-2;E9PFF8	Q6NW34;Q6NW34-2	28.5257	27.8805	28.0623	28.3898	27.8178	23.02
tr|B4DF87|B4DF87_HUMAN cDNA FLJ59491, highly similar to Nuclear receptor coactivator 4 OS=Homo sapiens OX=9606 GN=NCOA4 PE=1 SV=1;sp|Q13772|NCOA4_HUMAN Nuclear receptor coactivator 4 OS=Homo sapiens OX=9606 GN=NCOA4 PE=1 SV=1;sp|Q13772-3|NCOA4_HUMAN Isofor	Nuclear receptor coactivator 4	NCOA4	+	2.89467	0.000564706	1.74466	5	5	5	12.8	12.8	12.8	58.313	0	9.1448	71811000	8	B4DF87;Q13772;Q13772-3;Q13772-4;B4DZ85;Q13772-2	B4DF87;Q13772;Q13772-3;Q13772-4;B4DZ85	24.4041	24.7272	24.5364	22.8406	23.1325	22.4607
tr|D6RA71|D6RA71_HUMAN E3 ubiquitin-protein ligase RNF4 (Fragment) OS=Homo sapiens OX=9606 GN=RNF4 PE=1 SV=1;sp|P78317|RNF4_HUMAN E3 ubiquitin-protein ligase RNF4 OS=Homo sapiens OX=9606 GN=RNF4 PE=1 SV=1;tr|H0YAI5|H0YAI5_HUMAN E3 ubiquitin-protein ligase	E3 ubiquitin-protein ligase RNF4	RNF4	+	1.12208	0.0239797	1.74269	10	10	10	31.4	31.4	31.4	21.042	0	97.148	41508000000	129	D6RA71;P78317;H0YAI5;D6RJ08;D6R9E0;D6RBQ7;D6RJF5;D6RBZ1;D6RAD8;P78317-2	D6RA71;P78317;H0YAI5	33.3628	34.243	33.6544	32.6391	32.7468	30.6462
sp|P62081|RS7_HUMAN 40S ribosomal protein S7 OS=Homo sapiens OX=9606 GN=RPS7 PE=1 SV=1;tr|B5MCP9|B5MCP9_HUMAN 40S ribosomal protein S7 OS=Homo sapiens OX=9606 GN=RPS7 PE=1 SV=1;tr|A0A2R8Y623|A0A2R8Y623_HUMAN 40S ribosomal protein S7 (Fragment) OS=Homo sapi	40S ribosomal protein S7	RPS7	+	0.972753	0.0475849	1.73863	7	7	7	49.5	49.5	49.5	22.127	0	19.734	138770000	15	P62081;B5MCP9;A0A2R8Y623	P62081;B5MCP9;A0A2R8Y623	24.6906	26.3422	25.4046	23.6049	24.9931	22.6235
tr|A0A087WZQ0|A0A087WZQ0_HUMAN Growth arrest and DNA damage-inducible protein GADD45 alpha OS=Homo sapiens OX=9606 GN=GADD45A PE=1 SV=1;sp|P24522|GA45A_HUMAN Growth arrest and DNA damage-inducible protein GADD45 alpha OS=Homo sapiens OX=9606 GN=GADD45A PE=	Growth arrest and DNA damage-inducible protein GADD45 alpha	GADD45A	+	1.73754	0.00286121	1.73556	4	4	4	26.5	26.5	26.5	16.366	0	12.792	106140000	10	A0A087WZQ0;P24522;A5JUZ3;P24522-2	A0A087WZQ0;P24522;A5JUZ3	24.9174	25.2522	25.12	24.1576	22.6383	23.2871
sp|P51571|SSRD_HUMAN Translocon-associated protein subunit delta OS=Homo sapiens OX=9606 GN=SSR4 PE=1 SV=1;tr|A6NLM8|A6NLM8_HUMAN Translocon-associated protein subunit delta OS=Homo sapiens OX=9606 GN=SSR4 PE=1 SV=1	Translocon-associated protein subunit delta	SSR4		0.424562	0.521063	1.73501	5	5	5	31.2	31.2	31.2	18.998	0	25.917	720230000	27	P51571;A6NLM8	P51571;A6NLM8	27.6798	27.4567	27.4179	27.7321	27.3105	22.3066
sp|Q69YN4-3|VIR_HUMAN Isoform 3 of Protein virilizer homolog OS=Homo sapiens OX=9606 GN=VIRMA;sp|Q69YN4|VIR_HUMAN Protein virilizer homolog OS=Homo sapiens OX=9606 GN=VIRMA PE=1 SV=2;sp|Q69YN4-2|VIR_HUMAN Isoform 2 of Protein virilizer homolog OS=Homo sapi	Protein virilizer homolog	KIAA1429		0.572323	0.251615	1.73372	14	14	14	12.3	12.3	12.3	201.05	0	72.659	432370000	30	Q69YN4-3;Q69YN4;Q69YN4-2;Q69YN4-4;H0YB68;H0YBN5	Q69YN4-3;Q69YN4;Q69YN4-2;Q69YN4-4	26.9791	26.4776	26.6577	26.4067	26.2127	22.2939
sp|Q99470|SDF2_HUMAN Stromal cell-derived factor 2 OS=Homo sapiens OX=9606 GN=SDF2 PE=1 SV=2	Stromal cell-derived factor 2	SDF2		0.531888	0.301821	1.72927	5	5	5	37	37	37	23.026	0	69.328	1938300000	48	Q99470;K7ELI9	Q99470	29.1341	28.8412	28.7148	28.9538	28.2018	24.3466
sp|Q92621|NU205_HUMAN Nuclear pore complex protein Nup205 OS=Homo sapiens OX=9606 GN=NUP205 PE=1 SV=3	Nuclear pore complex protein Nup205	NUP205		0.425653	0.517436	1.72828	34	34	34	17.5	17.5	17.5	227.92	0	246.48	2717700000	111	Q92621;U3KPX2;U3KQ97	Q92621	29.3462	29.3704	29.4971	29.5226	29.2938	24.2124
sp|O60763|USO1_HUMAN General vesicular transport factor p115 OS=Homo sapiens OX=9606 GN=USO1 PE=1 SV=2;sp|O60763-2|USO1_HUMAN Isoform 2 of General vesicular transport factor p115 OS=Homo sapiens OX=9606 GN=USO1	General vesicular transport factor p115	USO1		0.378708	0.624763	1.72501	30	30	29	41.6	41.6	40.9	107.89	0	180.94	2791300000	122	O60763;O60763-2;REV__A0A1W2PRE1;REV__A0A1W2PQK2;REV__A0A087WTB6;REV__A0A1W2PRJ7;REV__A0A1W2PS82;REV__P09471-2	O60763;O60763-2	29.5195	29.2821	29.2354	29.5297	29.5328	23.7994
tr|F8VYN9|F8VYN9_HUMAN ADP-ribosylation factor-like protein 1 OS=Homo sapiens OX=9606 GN=ARL1 PE=1 SV=1;sp|P40616-2|ARL1_HUMAN Isoform 2 of ADP-ribosylation factor-like protein 1 OS=Homo sapiens OX=9606 GN=ARL1;sp|P40616|ARL1_HUMAN ADP-ribosylation factor-	ADP-ribosylation factor-like protein 1	ARL1	+	1.54587	0.00418868	1.72184	3	3	3	15.5	15.5	15.5	21.778	0	7.845	107430000	11	F8VYN9;P40616-2;P40616;B4DZG7;F8VP99;F8VP63	F8VYN9;P40616-2;P40616;B4DZG7	24.0764	25.1253	24.9549	22.3451	22.9293	23.7166
sp|Q99460-2|PSMD1_HUMAN Isoform 2 of 26S proteasome non-ATPase regulatory subunit 1 OS=Homo sapiens OX=9606 GN=PSMD1;sp|Q99460|PSMD1_HUMAN 26S proteasome non-ATPase regulatory subunit 1 OS=Homo sapiens OX=9606 GN=PSMD1 PE=1 SV=2;tr|A0A087WW66|A0A087WW66_HU	26S proteasome non-ATPase regulatory subunit 1	PSMD1		0.757022	0.115066	1.71714	14	14	14	24.3	24.3	24.3	102.26	0	49.316	615300000	39	Q99460-2;Q99460;A0A087WW66;H7BZR6;H7C378;C9J9M4;F8WCE3	Q99460-2;Q99460;A0A087WW66	27.2105	27.579	27.2315	26.5161	26.7959	23.5576
tr|E9PQ61|E9PQ61_HUMAN Zinc finger CCCH domain-containing protein 11A OS=Homo sapiens OX=9606 GN=ZC3H11A PE=1 SV=1;sp|O75152|ZC11A_HUMAN Zinc finger CCCH domain-containing protein 11A OS=Homo sapiens OX=9606 GN=ZC3H11A PE=1 SV=3;tr|E9PBY7|E9PBY7_HUMAN Zinc	Zinc finger CCCH domain-containing protein 11A	ZC3H11A	+	2.12894	0.00085	1.71117	4	4	4	8.4	8.4	8.4	72.531	0	10.494	76167000	9	E9PQ61;O75152;E9PBY7;A0A1B0GTU1	E9PQ61;O75152;E9PBY7	24.7192	24.4894	24.9181	23.2262	22.3691	23.3979
sp|P53618|COPB_HUMAN Coatomer subunit beta OS=Homo sapiens OX=9606 GN=COPB1 PE=1 SV=3;tr|E9PP73|E9PP73_HUMAN Coatomer subunit beta (Fragment) OS=Homo sapiens OX=9606 GN=COPB1 PE=1 SV=8	Coatomer subunit beta	COPB1		0.609351	0.218187	1.71104	23	23	23	31.5	31.5	31.5	107.14	0	143.37	1495500000	77	P53618;E9PP73;E9PP63;E9PKQ1	P53618;E9PP73	28.4165	28.7539	28.7571	28.3837	27.9768	24.4338
sp|P21964-2|COMT_HUMAN Isoform Soluble of Catechol O-methyltransferase OS=Homo sapiens OX=9606 GN=COMT;sp|P21964|COMT_HUMAN Catechol O-methyltransferase OS=Homo sapiens OX=9606 GN=COMT PE=1 SV=2;tr|E7EMS6|E7EMS6_HUMAN Catechol O-methyltransferase (Fragment	Catechol O-methyltransferase	COMT		0.453774	0.448276	1.70912	15	15	15	37.1	37.1	37.1	24.449	0	43.758	1073100000	47	P21964-2;P21964;E7EMS6;E7EUU8;H7BZ45;F8WBW9	P21964-2;P21964;E7EMS6;E7EUU8;H7BZ45	27.7196	28.2289	27.8666	27.8745	27.8158	22.9974
tr|A0A3B3ISC6|A0A3B3ISC6_HUMAN Coatomer subunit alpha (Fragment) OS=Homo sapiens OX=9606 GN=COPA PE=1 SV=1;tr|A0A3B3IS84|A0A3B3IS84_HUMAN Coatomer subunit alpha OS=Homo sapiens OX=9606 GN=COPA PE=1 SV=1;sp|P53621|COPA_HUMAN Coatomer subunit alpha OS=Homo s	Coatomer subunit alpha;Xenin;Proxenin	COPA		0.49896	0.357978	1.70831	21	21	21	26.9	26.9	26.9	114.87	0	63.565	651490000	48	A0A3B3ISC6;A0A3B3IS84;P53621;P53621-2;A0A3B3IT15;A0A3B3IU89;A0A3B3ITV3;A0A3B3ISK1;A0A3B3ITI7;A0A3B3IU78	A0A3B3ISC6;A0A3B3IS84;P53621;P53621-2;A0A3B3IT15;A0A3B3IU89	27.3573	27.2257	27.3648	27.2575	26.9413	22.6241
sp|Q9H8H0|NOL11_HUMAN Nucleolar protein 11 OS=Homo sapiens OX=9606 GN=NOL11 PE=1 SV=1;tr|J3QR28|J3QR28_HUMAN Nucleolar protein 11 (Fragment) OS=Homo sapiens OX=9606 GN=NOL11 PE=1 SV=1	Nucleolar protein 11	NOL11		0.35043	0.66808	1.70564	18	18	18	28	28	28	81.123	0	100.72	2225900000	74	Q9H8H0;J3QR28;Q9H8H0-2;J3QLQ6	Q9H8H0;J3QR28	29.0663	28.9624	28.9778	29.3597	29.2748	23.255
sp|Q12769|NU160_HUMAN Nuclear pore complex protein Nup160 OS=Homo sapiens OX=9606 GN=NUP160 PE=1 SV=3;tr|G3V198|G3V198_HUMAN Nuclear pore complex protein Nup160 (Fragment) OS=Homo sapiens OX=9606 GN=NUP160 PE=1 SV=2;tr|E9PR16|E9PR16_HUMAN Nuclear pore comp	Nuclear pore complex protein Nup160	NUP160		0.521964	0.318741	1.69832	20	20	20	17.9	17.9	17.9	162.12	0	65.034	1025600000	63	Q12769;G3V198;E9PR16;Q12769-3;Q12769-2;E9PSI3	Q12769;G3V198;E9PR16	27.877	28.0576	28.1339	28.1142	27.3567	23.5026
sp|P49755|TMEDA_HUMAN Transmembrane emp24 domain-containing protein 10 OS=Homo sapiens OX=9606 GN=TMED10 PE=1 SV=2	Transmembrane emp24 domain-containing protein 10	TMED10		0.521133	0.320177	1.69675	8	8	8	31.5	31.5	31.5	24.976	0	69.958	3319800000	66	P49755;G3V2K7	P49755	29.6906	30.0556	29.7232	29.9217	29.1472	25.3102
sp|Q9Y3B4|SF3B6_HUMAN Splicing factor 3B subunit 6 OS=Homo sapiens OX=9606 GN=SF3B6 PE=1 SV=1	Splicing factor 3B subunit 6	SF3B6	+	2.78453	0.000518919	1.68902	2	2	2	20.8	20.8	20.8	14.585	0	6.7196	69898000	5	Q9Y3B4	Q9Y3B4	24.6518	24.9363	24.4989	23.2428	23.131	22.6462
tr|M0R0N4|M0R0N4_HUMAN AP complex subunit sigma OS=Homo sapiens OX=9606 GN=AP2S1 PE=1 SV=1;tr|X6R390|X6R390_HUMAN AP complex subunit sigma OS=Homo sapiens OX=9606 GN=AP2S1 PE=1 SV=1;tr|M0QYZ2|M0QYZ2_HUMAN AP complex subunit sigma OS=Homo sapiens OX=9606 GN	AP-2 complex subunit sigma	AP2S1		0.766043	0.11127	1.68742	5	5	5	27.8	27.8	27.8	17.303	0	13.854	900230000	22	M0R0N4;X6R390;M0QYZ2;P53680-2;P53680;M0QZ21;M0R1S0	M0R0N4;X6R390;M0QYZ2;P53680-2;P53680	27.4127	28.1213	28.0749	27.7129	26.4983	24.3355
tr|A0A087X211|A0A087X211_HUMAN Protein CIP2A OS=Homo sapiens OX=9606 GN=CIP2A PE=1 SV=1;sp|Q8TCG1|CIP2A_HUMAN Protein CIP2A OS=Homo sapiens OX=9606 GN=CIP2A PE=1 SV=2;sp|Q8TCG1-2|CIP2A_HUMAN Isoform 2 of Protein CIP2A OS=Homo sapiens OX=9606 GN=CIP2A	Protein CIP2A	KIAA1524	+	0.970682	0.049108	1.68463	15	15	15	16.9	16.9	16.9	102.28	0	37.373	547240000	29	A0A087X211;Q8TCG1;Q8TCG1-2;F8WF26;F8WAX6	A0A087X211;Q8TCG1;Q8TCG1-2	27.551	26.8089	27.1511	26.572	25.9225	23.9627
sp|Q9BZF1-3|OSBL8_HUMAN Isoform 3 of Oxysterol-binding protein-related protein 8 OS=Homo sapiens OX=9606 GN=OSBPL8;sp|Q9BZF1-2|OSBL8_HUMAN Isoform 2 of Oxysterol-binding protein-related protein 8 OS=Homo sapiens OX=9606 GN=OSBPL8;sp|Q9BZF1|OSBL8_HUMAN Oxys	Oxysterol-binding protein-related protein 8;Oxysterol-binding protein	OSBPL8		0.749791	0.119246	1.68432	13	13	13	23	23	23	96.955	0	35.588	218860000	28	Q9BZF1-3;Q9BZF1-2;Q9BZF1;F8VUA7;F8VQX7;F8VVD3;F8VVE7;F8VZ43	Q9BZF1-3;Q9BZF1-2;Q9BZF1;F8VUA7;F8VQX7	25.4709	25.7945	26.0031	26.0753	23.4036	22.7367
sp|Q10471|GALT2_HUMAN Polypeptide N-acetylgalactosaminyltransferase 2 OS=Homo sapiens OX=9606 GN=GALNT2 PE=1 SV=1	Polypeptide N-acetylgalactosaminyltransferase 2;Polypeptide N-acetylgalactosaminyltransferase 2 soluble form	GALNT2		0.376189	0.626471	1.68124	17	17	17	30.6	30.6	30.6	64.732	0	88.505	1020300000	54	Q10471;Q10471-2;F8VUJ3;Q8N4A0-2;Q8N4A0	Q10471	27.9074	28.0929	27.988	28.0973	28.279	22.5682
sp|P60228|EIF3E_HUMAN Eukaryotic translation initiation factor 3 subunit E OS=Homo sapiens OX=9606 GN=EIF3E PE=1 SV=1;tr|E5RGA2|E5RGA2_HUMAN Eukaryotic translation initiation factor 3 subunit E OS=Homo sapiens OX=9606 GN=EIF3E PE=1 SV=1	Eukaryotic translation initiation factor 3 subunit E	EIF3E		0.379205	0.624344	1.68062	24	24	24	53	53	53	52.22	0	155.42	4243700000	109	P60228;E5RGA2;H0YBR5;E5RHS5;H0YAW4;E5RIT4;E5RII3;E5RIP5;E5RJ25;H0YBP5	P60228;E5RGA2	29.7136	29.868	29.8265	29.9646	30.001	24.4006
sp|O75146|HIP1R_HUMAN Huntingtin-interacting protein 1-related protein OS=Homo sapiens OX=9606 GN=HIP1R PE=1 SV=2	Huntingtin-interacting protein 1-related protein	HIP1R		0.623421	0.205259	1.68057	17	17	17	22	22	22	119.39	0	60.929	351440000	26	O75146;O75146-2;H0YH66	O75146	26.5813	26.4569	26.2849	26.2814	25.629	22.3711
tr|B5MCF9|B5MCF9_HUMAN Pescadillo homolog OS=Homo sapiens OX=9606 GN=PES1 PE=1 SV=1;sp|O00541|PESC_HUMAN Pescadillo homolog OS=Homo sapiens OX=9606 GN=PES1 PE=1 SV=1;sp|O00541-2|PESC_HUMAN Isoform 2 of Pescadillo homolog OS=Homo sapiens OX=9606 GN=PES1;tr|	Pescadillo homolog	PES1		0.733854	0.126629	1.68045	16	16	16	31.9	31.9	31.9	66.077	0	59.081	1461000000	65	B5MCF9;O00541;O00541-2;B3KXD6;H7C267	B5MCF9;O00541;O00541-2;B3KXD6	28.8397	27.9033	29.1078	28.0008	27.8376	24.971
sp|P62917|RL8_HUMAN 60S ribosomal protein L8 OS=Homo sapiens OX=9606 GN=RPL8 PE=1 SV=2;tr|E9PKZ0|E9PKZ0_HUMAN 60S ribosomal protein L8 (Fragment) OS=Homo sapiens OX=9606 GN=RPL8 PE=1 SV=1;tr|G3V1A1|G3V1A1_HUMAN 60S ribosomal protein L8 OS=Homo sapiens OX=9	60S ribosomal protein L8	RPL8		0.934264	0.0562936	1.67614	7	7	7	24.1	24.1	24.1	28.024	0	17.724	421270000	21	P62917;E9PKZ0;G3V1A1;E9PKU4;E9PP36	P62917;E9PKZ0;G3V1A1;E9PKU4	26.7166	26.8452	27.1381	26.0748	26.0316	23.5651
sp|Q14789-4|GOGB1_HUMAN Isoform 4 of Golgin subfamily B member 1 OS=Homo sapiens OX=9606 GN=GOLGB1;sp|Q14789-3|GOGB1_HUMAN Isoform 3 of Golgin subfamily B member 1 OS=Homo sapiens OX=9606 GN=GOLGB1;sp|Q14789|GOGB1_HUMAN Golgin subfamily B member 1 OS=Homo	Golgin subfamily B member 1	GOLGB1		0.569715	0.256785	1.67566	18	18	18	9.4	9.4	9.4	367.42	0	66.42	303070000	28	Q14789-4;Q14789-3;Q14789;Q14789-2;E7EU81;H0Y867;H7C5I7	Q14789-4;Q14789-3;Q14789;Q14789-2	26.123	25.8791	26.0538	26.946	23.2239	22.859
tr|F8WEZ9|F8WEZ9_HUMAN Zinc finger protein 480 OS=Homo sapiens OX=9606 GN=ZNF480 PE=1 SV=1;sp|Q8WV37|ZN480_HUMAN Zinc finger protein 480 OS=Homo sapiens OX=9606 GN=ZNF480 PE=1 SV=2;sp|Q8WV37-3|ZN480_HUMAN Isoform 3 of Zinc finger protein 480 OS=Homo sapien	Zinc finger protein 480	ZNF480	+	1.67915	0.00312329	1.67337	7	6	5	12.8	12.8	10.4	56.953	0	14.278	159310000	12	F8WEZ9;Q8WV37;Q8WV37-3;Q8WV37-2;M0R367;Q8TF20;Q8TF20-2	F8WEZ9;Q8WV37;Q8WV37-3;Q8WV37-2	25.44	25.6629	25.7235	23.5072	24.8245	23.4746
sp|Q07065|CKAP4_HUMAN Cytoskeleton-associated protein 4 OS=Homo sapiens OX=9606 GN=CKAP4 PE=1 SV=2	Cytoskeleton-associated protein 4	CKAP4		0.342497	0.677827	1.67253	34	34	34	62.3	62.3	62.3	66.022	0	316.76	4581100000	156	Q07065;H3BUW6;H3BN64;H3BRM1;H3BRF9;Q96K21-4;Q96K21-3;Q96K21-2;Q96K21	Q07065	30.1234	29.9568	30.0218	30.5321	30.2283	24.324
sp|A5YKK6-2|CNOT1_HUMAN Isoform 2 of CCR4-NOT transcription complex subunit 1 OS=Homo sapiens OX=9606 GN=CNOT1;sp|A5YKK6|CNOT1_HUMAN CCR4-NOT transcription complex subunit 1 OS=Homo sapiens OX=9606 GN=CNOT1 PE=1 SV=2;sp|A5YKK6-3|CNOT1_HUMAN Isoform 3 of CC	CCR4-NOT transcription complex subunit 1	CNOT1		0.845598	0.0811729	1.67092	10	10	10	4.5	4.5	4.5	266.38	0	19.303	139920000	15	A5YKK6-2;A5YKK6;A5YKK6-3;A5YKK6-4;H3BR89;H3BVC9;H3BMH0;H3BMZ2	A5YKK6-2;A5YKK6;A5YKK6-3;A5YKK6-4	25.4005	25.2094	25.0785	25.1658	23.5046	22.0053
sp|P43121|MUC18_HUMAN Cell surface glycoprotein MUC18 OS=Homo sapiens OX=9606 GN=MCAM PE=1 SV=2	Cell surface glycoprotein MUC18	MCAM		0.367251	0.637706	1.66915	15	15	15	24.9	24.9	24.9	71.607	0	104.74	2113600000	70	P43121;P43121-2	P43121	29.1954	28.633	28.8784	29.6372	28.5642	23.4981
sp|P08758|ANXA5_HUMAN Annexin A5 OS=Homo sapiens OX=9606 GN=ANXA5 PE=1 SV=2;tr|D6RBL5|D6RBL5_HUMAN Annexin OS=Homo sapiens OX=9606 GN=ANXA5 PE=1 SV=1;tr|D6RBE9|D6RBE9_HUMAN Annexin OS=Homo sapiens OX=9606 GN=ANXA5 PE=1 SV=1	Annexin A5;Annexin	ANXA5	+	1.39895	0.00882799	1.66175	7	7	7	23.8	23.8	23.8	35.936	0	16.55	83191000	12	P08758;D6RBL5;D6RBE9;E9PHT9	P08758;D6RBL5;D6RBE9	24.5162	25.1924	25.0873	24.1503	22.3756	23.2848
sp|Q8NEW0|ZNT7_HUMAN Zinc transporter 7 OS=Homo sapiens OX=9606 GN=SLC30A7 PE=2 SV=1	Zinc transporter 7	SLC30A7		0.312795	0.734037	1.66084	10	10	10	23.7	23.7	23.7	41.625	0	62.306	4565100000	77	Q8NEW0;H0Y362	Q8NEW0	29.5887	30.0434	29.9592	30.6623	30.0597	23.8868
tr|H3BS42|H3BS42_HUMAN Zinc finger protein 768 OS=Homo sapiens OX=9606 GN=ZNF768 PE=1 SV=2;sp|Q9H5H4|ZN768_HUMAN Zinc finger protein 768 OS=Homo sapiens OX=9606 GN=ZNF768 PE=1 SV=2	Zinc finger protein 768	ZNF768		0.62486	0.20545	1.66014	7	7	7	15.3	15.3	15.3	56.668	0	19.879	493190000	19	H3BS42;Q9H5H4	H3BS42;Q9H5H4	26.8691	26.5483	26.8615	26.6732	25.8605	22.7648
tr|H0YMJ0|H0YMJ0_HUMAN Mortality factor 4-like protein 1 (Fragment) OS=Homo sapiens OX=9606 GN=MORF4L1 PE=1 SV=1;tr|B3KTM8|B3KTM8_HUMAN Mortality factor 4-like protein 1 OS=Homo sapiens OX=9606 GN=MORF4L1 PE=1 SV=1;sp|Q9UBU8-2|MO4L1_HUMAN Isoform 2 of Mort	Mortality factor 4-like protein 1	MORF4L1		0.60654	0.221876	1.64849	11	11	11	46.9	46.9	46.9	28.207	0	37.736	627550000	37	H0YMJ0;B3KTM8;Q9UBU8-2;H0YLJ3;Q9UBU8;H0YM21;H0YNE0;Q9UBU8-3;H0YMT8;H0YLV1;H0YNX3	H0YMJ0;B3KTM8;Q9UBU8-2;H0YLJ3;Q9UBU8;H0YM21;H0YNE0;Q9UBU8-3;H0YMT8;H0YLV1	27.6243	27.0396	27.447	27.1117	26.7339	23.3199
sp|Q9Y262|EIF3L_HUMAN Eukaryotic translation initiation factor 3 subunit L OS=Homo sapiens OX=9606 GN=EIF3L PE=1 SV=1;tr|B0QY89|B0QY89_HUMAN Eukaryotic translation initiation factor 3 subunit L OS=Homo sapiens OX=9606 GN=EIF3L PE=1 SV=1;sp|Q9Y262-2|EIF3L_H	Eukaryotic translation initiation factor 3 subunit L	EIF3L		0.471076	0.411261	1.631	28	28	28	55.7	55.7	55.7	66.726	0	323.31	8993900000	164	Q9Y262;B0QY89;Q9Y262-2;B0QY90;C9JHP4;C9K0Q7;H7C3A0;H0Y7E6	Q9Y262;B0QY89;Q9Y262-2;B0QY90	31.3322	30.9275	31.2906	30.7222	31.3495	26.5856
tr|D6RAA6|D6RAA6_HUMAN Transmembrane protein 33 (Fragment) OS=Homo sapiens OX=9606 GN=TMEM33 PE=1 SV=1;sp|P57088|TMM33_HUMAN Transmembrane protein 33 OS=Homo sapiens OX=9606 GN=TMEM33 PE=1 SV=2;tr|H0Y8N0|H0Y8N0_HUMAN Transmembrane protein 33 (Fragment) OS=	Transmembrane protein 33	TMEM33		0.392138	0.600973	1.62956	8	8	8	36.5	36.5	36.5	25.223	0	49.862	2375900000	43	D6RAA6;P57088;H0Y8N0;J3KN43;D6RBY2	D6RAA6;P57088;H0Y8N0	28.9869	29.684	29.2093	29.4185	29.3924	24.1807
tr|K7EP06|K7EP06_HUMAN mRNA cap guanine-N7 methyltransferase OS=Homo sapiens OX=9606 GN=RNMT PE=1 SV=1;sp|O43148|MCES_HUMAN mRNA cap guanine-N7 methyltransferase OS=Homo sapiens OX=9606 GN=RNMT PE=1 SV=1;sp|O43148-2|MCES_HUMAN Isoform 2 of mRNA cap guanine	mRNA cap guanine-N7 methyltransferase	RNMT	+	1.69967	0.00278201	1.62823	5	5	5	23.5	23.5	23.5	34.839	0	12.187	93037000	8	K7EP06;O43148;O43148-2	K7EP06;O43148;O43148-2	24.9628	24.9293	25.0535	24.1809	22.7197	23.1604
tr|Q5QP56|Q5QP56_HUMAN Bcl-2-like protein 1 (Fragment) OS=Homo sapiens OX=9606 GN=BCL2L1 PE=1 SV=1;tr|Q9H1R6|Q9H1R6_HUMAN Bcl-2-like protein 1 (Fragment) OS=Homo sapiens OX=9606 GN=BCL2L1 PE=1 SV=1;tr|Q5TE64|Q5TE64_HUMAN Bcl-2-like protein 1 (Fragment) OS=	Bcl-2-like protein 1	BCL2L1		0.378666	0.626633	1.62769	4	4	4	17.7	17.7	17.7	20.244	0	14.85	863450000	16	Q5QP56;Q9H1R6;Q5TE64;Q07817-2;Q07817-3;Q07817;Q5QP59	Q5QP56;Q9H1R6;Q5TE64;Q07817-2;Q07817-3;Q07817	27.9551	27.0323	27.7572	27.9483	27.5167	22.3966
sp|Q92466|DDB2_HUMAN DNA damage-binding protein 2 OS=Homo sapiens OX=9606 GN=DDB2 PE=1 SV=1;sp|Q92466-5|DDB2_HUMAN Isoform D4 of DNA damage-binding protein 2 OS=Homo sapiens OX=9606 GN=DDB2;sp|Q92466-4|DDB2_HUMAN Isoform D3 of DNA damage-binding protein 2	DNA damage-binding protein 2	DDB2		0.566761	0.260427	1.62207	13	13	13	39.3	39.3	39.3	47.863	0	93.557	1327900000	59	Q92466;Q92466-5;Q92466-4;A0A087X0X5;Q92466-2;A0A087WYT8;A0A087WW71;Q92466-3;A0A087WTQ7;A0A087WV56	Q92466;Q92466-5;Q92466-4;A0A087X0X5;Q92466-2	28.4639	28.389	28.4993	28.2122	27.9842	24.2895
sp|Q96JJ7|TMX3_HUMAN Protein disulfide-isomerase TMX3 OS=Homo sapiens OX=9606 GN=TMX3 PE=1 SV=2;sp|Q96JJ7-2|TMX3_HUMAN Isoform 2 of Protein disulfide-isomerase TMX3 OS=Homo sapiens OX=9606 GN=TMX3	Protein disulfide-isomerase TMX3	TMX3		0.498075	0.363936	1.61755	14	14	14	32.2	32.2	32.2	51.871	0	57.746	1731100000	66	Q96JJ7;Q96JJ7-2;B4DIE3;H3BPB3;H3BT89;H3BVI1	Q96JJ7;Q96JJ7-2	28.9796	28.6766	28.6558	28.7309	28.3969	24.3315
sp|Q8IZL8|PELP1_HUMAN Proline-, glutamic acid- and leucine-rich protein 1 OS=Homo sapiens OX=9606 GN=PELP1 PE=1 SV=2;tr|C9JFV4|C9JFV4_HUMAN Proline-, glutamic acid- and leucine-rich protein 1 OS=Homo sapiens OX=9606 GN=PELP1 PE=1 SV=2;tr|E7EV54|E7EV54_HUMA	Proline-, glutamic acid- and leucine-rich protein 1	PELP1		0.37308	0.629058	1.61646	15	15	15	18.1	18.1	18.1	119.7	0	239.09	1691900000	64	Q8IZL8;C9JFV4;E7EV54;I3L445;I3L1P4;I3L4M7;I3L4P1	Q8IZL8;C9JFV4;E7EV54	28.5882	28.9991	28.8921	28.8844	29.1547	23.5909
sp|Q15904|VAS1_HUMAN V-type proton ATPase subunit S1 OS=Homo sapiens OX=9606 GN=ATP6AP1 PE=1 SV=2;tr|A0A0C4DGX8|A0A0C4DGX8_HUMAN ATPase, H+ transporting, lysosomal accessory protein 1, isoform CRA_c OS=Homo sapiens OX=9606 GN=ATP6AP1 PE=1 SV=1	V-type proton ATPase subunit S1	ATP6AP1		0.429763	0.515503	1.61519	11	11	11	26.8	26.8	26.8	52.025	0	88.406	764030000	35	Q15904;A0A0C4DGX8;A6QRJ1;A6NLC6;H7C2Y8;H7C0T7;F2Z3L8	Q15904;A0A0C4DGX8	27.6118	27.7823	27.7557	27.813	27.5997	22.8913
sp|P11279|LAMP1_HUMAN Lysosome-associated membrane glycoprotein 1 OS=Homo sapiens OX=9606 GN=LAMP1 PE=1 SV=3;sp|P11279-2|LAMP1_HUMAN Isoform 2 of Lysosome-associated membrane glycoprotein 1 OS=Homo sapiens OX=9606 GN=LAMP1	Lysosome-associated membrane glycoprotein 1	LAMP1		0.301848	0.749747	1.61408	6	6	6	13.2	13.2	13.2	44.882	0	72.671	2568100000	31	P11279;P11279-2	P11279;P11279-2	29.1314	29.2602	29.0512	29.7345	29.6788	23.1872
sp|Q86VP6-2|CAND1_HUMAN Isoform 2 of Cullin-associated NEDD8-dissociated protein 1 OS=Homo sapiens OX=9606 GN=CAND1;sp|Q86VP6|CAND1_HUMAN Cullin-associated NEDD8-dissociated protein 1 OS=Homo sapiens OX=9606 GN=CAND1 PE=1 SV=2;tr|A0A0C4DGH5|A0A0C4DGH5_HUMA	Cullin-associated NEDD8-dissociated protein 1	CAND1	+	1.28086	0.0135027	1.61119	9	9	9	10.6	10.6	10.6	117.89	0	28.352	143320000	16	Q86VP6-2;Q86VP6;A0A0C4DGH5;F5H6I6;O75155-2;O75155	Q86VP6-2;Q86VP6;A0A0C4DGH5	25.187	25.4813	25.5951	24.8825	22.9037	23.6435
sp|P13682|ZNF35_HUMAN Zinc finger protein 35 OS=Homo sapiens OX=9606 GN=ZNF35 PE=1 SV=4	Zinc finger protein 35	ZNF35	+	1.50373	0.0048997	1.60637	7	7	7	19	19	19	59.089	0	22.969	138110000	12	P13682;C9JGR2;C9JGS9;C9J011	P13682	25.4325	25.3927	25.1835	22.942	24.6229	23.6248
tr|A0A0A0MR50|A0A0A0MR50_HUMAN Cullin-4A OS=Homo sapiens OX=9606 GN=CUL4A PE=1 SV=1;sp|Q13619-2|CUL4A_HUMAN Isoform 2 of Cullin-4A OS=Homo sapiens OX=9606 GN=CUL4A;sp|Q13619|CUL4A_HUMAN Cullin-4A OS=Homo sapiens OX=9606 GN=CUL4A PE=1 SV=3	Cullin-4A	CUL4A	+	1.34475	0.0101889	1.60475	5	5	1	8.1	8.1	1.8	77.719	0	13.088	93101000	12	A0A0A0MR50;Q13619-2;Q13619;A6NE76;A0A087WWN2	A0A0A0MR50;Q13619-2;Q13619	25.1371	24.4154	24.593	22.2188	23.9997	23.1127
tr|A2A2V2|A2A2V2_HUMAN RNA-binding protein 34 (Fragment) OS=Homo sapiens OX=9606 GN=RBM34 PE=1 SV=1;sp|P42696|RBM34_HUMAN RNA-binding protein 34 OS=Homo sapiens OX=9606 GN=RBM34 PE=1 SV=2;tr|Q5TCT4|Q5TCT4_HUMAN RNA-binding protein 34 (Fragment) OS=Homo sap	RNA-binding protein 34	RBM34	+	1.58412	0.00422857	1.59981	8	8	8	28.9	28.9	28.9	45.917	0	25.414	103410000	14	A2A2V2;P42696;Q5TCT4;P42696-2;H7C5M1	A2A2V2;P42696;Q5TCT4;P42696-2	25.2512	25.1437	24.9989	24.33	23.5205	22.7439
sp|P16070|CD44_HUMAN CD44 antigen OS=Homo sapiens OX=9606 GN=CD44 PE=1 SV=3;sp|P16070-12|CD44_HUMAN Isoform 12 of CD44 antigen OS=Homo sapiens OX=9606 GN=CD44;tr|H0YD13|H0YD13_HUMAN CD44 antigen OS=Homo sapiens OX=9606 GN=CD44 PE=1 SV=2;sp|P16070-8|CD44_HU	CD44 antigen	CD44		0.372866	0.629763	1.59946	8	8	8	9.3	9.3	9.3	81.537	0	53.925	1691400000	49	P16070;P16070-12;H0YD13;P16070-8;P16070-5;P16070-7;P16070-6;P16070-4;P16070-17;P16070-3;P16070-16;P16070-18;P16070-10;P16070-11;P16070-13;P16070-14;H0Y2P0;H0YE40;P16070-15;P16070-9;H0YCV9;H0YDW7;J3KN83;H0Y5E4;H0YDX6;P16070-19;H0YD17;Q86UZ1;E9PKC6	P16070;P16070-12;H0YD13;P16070-8;P16070-5;P16070-7;P16070-6;P16070-4;P16070-17;P16070-3;P16070-16;P16070-18;P16070-10;P16070-11;P16070-13;P16070-14;H0Y2P0;H0YE40	28.8651	28.2079	28.783	29.1055	28.4854	23.4666
sp|O00592-2|PODXL_HUMAN Isoform 2 of Podocalyxin OS=Homo sapiens OX=9606 GN=PODXL;sp|O00592|PODXL_HUMAN Podocalyxin OS=Homo sapiens OX=9606 GN=PODXL PE=1 SV=2	Podocalyxin	PODXL		0.699149	0.151186	1.59738	3	3	3	7.4	7.4	7.4	55.385	0	6.1576	304800000	8	O00592-2;O00592	O00592-2;O00592	26.8749	25.1329	26.2582	26.2753	23.8955	23.3031
sp|Q16537-2|2A5E_HUMAN Isoform 2 of Serine/threonine-protein phosphatase 2A 56 kDa regulatory subunit epsilon isoform OS=Homo sapiens OX=9606 GN=PPP2R5E;sp|Q16537|2A5E_HUMAN Serine/threonine-protein phosphatase 2A 56 kDa regulatory subunit epsilon isoform	Serine/threonine-protein phosphatase 2A 56 kDa regulatory subunit epsilon isoform	PPP2R5E		0.418253	0.541467	1.59675	10	10	10	21.6	21.6	21.6	54.042	0	60.267	751500000	40	Q16537-2;Q16537;Q16537-3;Q15173-2;Q15173	Q16537-2;Q16537;Q16537-3	27.4744	27.3609	27.6028	27.6148	27.3972	22.6359
tr|A0A087X1D8|A0A087X1D8_HUMAN Farnesyl pyrophosphate synthase (Fragment) OS=Homo sapiens OX=9606 GN=FDPS PE=1 SV=1;tr|A0A087WVN4|A0A087WVN4_HUMAN Farnesyl pyrophosphate synthase (Fragment) OS=Homo sapiens OX=9606 GN=FDPS PE=1 SV=1;sp|P14324-2|FPPS_HUMAN I	Farnesyl pyrophosphate synthase	FDPS	+	1.47817	0.00610714	1.59665	4	4	4	29.9	29.9	29.9	20.033	0	14.253	174670000	12	A0A087X1D8;A0A087WVN4;P14324-2;P14324;A0A087WTP2	A0A087X1D8;A0A087WVN4;P14324-2;P14324;A0A087WTP2	25.619	25.4944	26.1644	25.0583	23.5616	23.8679
sp|Q96CS3|FAF2_HUMAN FAS-associated factor 2 OS=Homo sapiens OX=9606 GN=FAF2 PE=1 SV=2	FAS-associated factor 2	FAF2		0.677016	0.168094	1.59596	7	7	7	22.2	22.2	22.2	52.623	0	28.804	317640000	20	Q96CS3	Q96CS3	26.3	25.6113	26.3539	26.5585	23.2003	23.7186
sp|O14929|HAT1_HUMAN Histone acetyltransferase type B catalytic subunit OS=Homo sapiens OX=9606 GN=HAT1 PE=1 SV=1;sp|O14929-2|HAT1_HUMAN Isoform B of Histone acetyltransferase type B catalytic subunit OS=Homo sapiens OX=9606 GN=HAT1	Histone acetyltransferase type B catalytic subunit	HAT1	+	1.05751	0.0343981	1.59067	7	7	7	20.8	20.8	20.8	49.512	0	21.611	182900000	10	O14929;O14929-2;F8WEW1;F8W9G7	O14929;O14929-2	25.498	26.605	25.1359	25.2572	23.6579	23.5518
sp|Q99959|PKP2_HUMAN Plakophilin-2 OS=Homo sapiens OX=9606 GN=PKP2 PE=1 SV=2;sp|Q99959-2|PKP2_HUMAN Isoform 1 of Plakophilin-2 OS=Homo sapiens OX=9606 GN=PKP2	Plakophilin-2	PKP2	+	1.12428	0.0251919	1.58881	6	6	6	10.1	10.1	10.1	97.414	0	19.128	147980000	16	Q99959;Q99959-2;A0A087WXY2	Q99959;Q99959-2	25.4508	25.6437	25.8429	24.2869	25.0587	22.8254
tr|E9PIN3|E9PIN3_HUMAN Nuclear RNA export factor 1 (Fragment) OS=Homo sapiens OX=9606 GN=NXF1 PE=1 SV=1;sp|Q9UBU9|NXF1_HUMAN Nuclear RNA export factor 1 OS=Homo sapiens OX=9606 GN=NXF1 PE=1 SV=1;sp|Q9UBU9-2|NXF1_HUMAN Isoform 2 of Nuclear RNA export factor	Nuclear RNA export factor 1	NXF1	+	1.27828	0.013973	1.58746	6	6	6	13.4	13.4	13.4	68.106	0	12.111	117710000	10	E9PIN3;Q9UBU9;Q9UBU9-2;E9PLA7;B4E227;E9PMV7;E9PQA4	E9PIN3;Q9UBU9;Q9UBU9-2;E9PLA7	24.9616	25.3464	25.0724	24.5435	23.5087	22.5658
sp|Q9UBD5-2|ORC3_HUMAN Isoform 2 of Origin recognition complex subunit 3 OS=Homo sapiens OX=9606 GN=ORC3;sp|Q9UBD5|ORC3_HUMAN Origin recognition complex subunit 3 OS=Homo sapiens OX=9606 GN=ORC3 PE=1 SV=1;sp|Q9UBD5-3|ORC3_HUMAN Isoform 3 of Origin recognit	Origin recognition complex subunit 3	ORC3		0.878816	0.0724464	1.58727	8	8	8	13.1	13.1	13.1	82.324	0	24.251	311810000	17	Q9UBD5-2;Q9UBD5;Q9UBD5-3	Q9UBD5-2;Q9UBD5;Q9UBD5-3	25.7867	27.1726	26.7434	26.2824	24.9187	23.7398
sp|Q9P035|HACD3_HUMAN Very-long-chain (3R)-3-hydroxyacyl-CoA dehydratase 3 OS=Homo sapiens OX=9606 GN=HACD3 PE=1 SV=2;tr|H3BS72|H3BS72_HUMAN Very-long-chain (3R)-3-hydroxyacyl-CoA dehydratase OS=Homo sapiens OX=9606 GN=HACD3 PE=1 SV=1;tr|H3BPZ1|H3BPZ1_HUMA	Very-long-chain (3R)-3-hydroxyacyl-CoA dehydratase 3	HACD3		0.328853	0.704434	1.5862	15	15	15	36.2	36.2	36.2	43.159	0	99.983	1895000000	77	Q9P035;H3BS72;H3BPZ1;Q9P035-2;H3BRL8;H3BMZ1	Q9P035;H3BS72;H3BPZ1	28.7214	28.6743	28.8382	29.1766	29.1086	23.1901
sp|Q03135|CAV1_HUMAN Caveolin-1 OS=Homo sapiens OX=9606 GN=CAV1 PE=1 SV=4;tr|E9PCT5|E9PCT5_HUMAN Caveolin OS=Homo sapiens OX=9606 GN=CAV1 PE=1 SV=1	Caveolin-1;Caveolin	CAV1		0.321373	0.721486	1.58352	6	6	3	41	41	19.1	20.471	0	48.28	2495600000	43	Q03135;E9PCT5;P56539	Q03135;E9PCT5	28.8791	28.8986	29.3693	29.8635	29.0707	23.4622
sp|O75448|MED24_HUMAN Mediator of RNA polymerase II transcription subunit 24 OS=Homo sapiens OX=9606 GN=MED24 PE=1 SV=1;sp|O75448-2|MED24_HUMAN Isoform 2 of Mediator of RNA polymerase II transcription subunit 24 OS=Homo sapiens OX=9606 GN=MED24;tr|A0A0B4J1	Mediator of RNA polymerase II transcription subunit 24	MED24		0.556349	0.273729	1.5827	12	12	12	16.5	16.5	16.5	110.3	0	52.171	413110000	23	O75448;O75448-2;A0A0B4J1W0;F5GY88;F5H5K2;B4DDR8;E9PFL1;J3KSU0;F5H2D6;J3KSL1;B9TX62;J3QRH9;J3QLC0;J3QLF8;B9TX75;F5H3E6;F5H0M2;H0YEG1;J3KTL3	O75448;O75448-2;A0A0B4J1W0;F5GY88;F5H5K2;B4DDR8	26.5763	26.8213	26.8347	26.2195	26.6095	22.6552
sp|P57740|NU107_HUMAN Nuclear pore complex protein Nup107 OS=Homo sapiens OX=9606 GN=NUP107 PE=1 SV=1;sp|P57740-2|NU107_HUMAN Isoform 2 of Nuclear pore complex protein Nup107 OS=Homo sapiens OX=9606 GN=NUP107;sp|P57740-3|NU107_HUMAN Isoform 3 of Nuclear po	Nuclear pore complex protein Nup107	NUP107		0.335563	0.68925	1.57947	22	22	22	28.5	28.5	28.5	106.37	0	107.52	1642800000	72	P57740;P57740-2;P57740-3;H0YG15;G3V1T4	P57740;P57740-2;P57740-3	28.6517	28.3965	28.5022	29.0131	28.7406	23.0583
sp|P78536|ADA17_HUMAN Disintegrin and metalloproteinase domain-containing protein 17 OS=Homo sapiens OX=9606 GN=ADAM17 PE=1 SV=1;sp|P78536-2|ADA17_HUMAN Isoform B of Disintegrin and metalloproteinase domain-containing protein 17 OS=Homo sapiens OX=9606 GN=	Disintegrin and metalloproteinase domain-containing protein 17	ADAM17		0.606977	0.223833	1.57697	14	14	14	23.2	23.2	23.2	93.02	0	46.117	388560000	29	P78536;P78536-2;A6H8L4;E7EUI5;A0A3B3ISQ1	P78536;P78536-2;A6H8L4;E7EUI5	26.8896	26.5326	26.7299	26.6324	25.9332	22.8556
sp|Q03468|ERCC6_HUMAN DNA excision repair protein ERCC-6 OS=Homo sapiens OX=9606 GN=ERCC6 PE=1 SV=1	DNA excision repair protein ERCC-6	ERCC6	+	1.91969	0.00192366	1.57435	8	8	8	5.8	5.8	5.8	168.41	0	14.2	124560000	10	Q03468;D6R9X7;P0DP91	Q03468	25.3302	25.356	25.4264	23.7395	23.204	24.446
sp|Q6P1M0|S27A4_HUMAN Long-chain fatty acid transport protein 4 OS=Homo sapiens OX=9606 GN=SLC27A4 PE=1 SV=1	Long-chain fatty acid transport protein 4	SLC27A4		0.432851	0.508835	1.57266	23	23	22	40.1	40.1	37.9	72.063	0	102.01	1574300000	76	Q6P1M0;Q6P1M0-2	Q6P1M0	28.6466	28.7814	28.4229	28.6752	28.5154	23.9424
sp|P24928|RPB1_HUMAN DNA-directed RNA polymerase II subunit RPB1 OS=Homo sapiens OX=9606 GN=POLR2A PE=1 SV=2	DNA-directed RNA polymerase II subunit RPB1	POLR2A	+	2.28181	0.000875536	1.57098	7	7	7	7.3	7.3	7.3	217.17	0	22.155	75858000	12	P24928;P24928-2	P24928	24.8598	25.0063	24.696	22.8028	23.7355	23.3109
sp|Q9UM00-1|TMCO1_HUMAN Isoform 3 of Calcium load-activated calcium channel OS=Homo sapiens OX=9606 GN=TMCO1;sp|Q9UM00-2|TMCO1_HUMAN Isoform 2 of Calcium load-activated calcium channel OS=Homo sapiens OX=9606 GN=TMCO1;sp|Q9UM00|TMCO1_HUMAN Calcium load-act	Transmembrane and coiled-coil domain-containing protein 1	TMCO1		0.747612	0.123422	1.56945	4	4	4	25.5	25.5	25.5	21.175	0	30.189	613430000	24	Q9UM00-1;Q9UM00-2;Q9UM00;J3QQY2;J3KS45;J3KTQ7	Q9UM00-1;Q9UM00-2;Q9UM00;J3QQY2;J3KS45	27.3567	27.5297	27.3498	26.981	26.6169	23.9299
sp|P49792|RBP2_HUMAN E3 SUMO-protein ligase RanBP2 OS=Homo sapiens OX=9606 GN=RANBP2 PE=1 SV=2	E3 SUMO-protein ligase RanBP2	RANBP2		0.434419	0.505531	1.56757	35	35	21	14.6	14.6	9.6	358.2	0	100.42	977250000	82	P49792;F8WBP7	P49792	27.7851	27.8157	27.7516	27.59	27.9274	23.1322
tr|D6RCD0|D6RCD0_HUMAN Estradiol 17-beta-dehydrogenase 11 OS=Homo sapiens OX=9606 GN=HSD17B11 PE=1 SV=2;sp|Q8NBQ5|DHB11_HUMAN Estradiol 17-beta-dehydrogenase 11 OS=Homo sapiens OX=9606 GN=HSD17B11 PE=1 SV=3	Estradiol 17-beta-dehydrogenase 11	HSD17B11		0.424806	0.52602	1.56637	11	11	11	43.4	43.4	43.4	28.102	0	87.88	1081500000	48	D6RCD0;Q8NBQ5	D6RCD0;Q8NBQ5	27.6546	28.4019	28.012	28.2489	27.7701	23.3503
sp|Q8NCY6|MSD4_HUMAN Myb/SANT-like DNA-binding domain-containing protein 4 OS=Homo sapiens OX=9606 GN=MSANTD4 PE=1 SV=1;tr|A0A087WZP0|A0A087WZP0_HUMAN Myb/SANT-like DNA-binding domain-containing protein 4 OS=Homo sapiens OX=9606 GN=MSANTD4 PE=1 SV=1;tr|E9P	Myb/SANT-like DNA-binding domain-containing protein 4	MSANTD4	+	1.92206	0.00191635	1.5647	5	5	5	17.4	17.4	17.4	41.149	0	23.822	106000000	9	Q8NCY6;A0A087WZP0;E9PLV2;E9PKC8;E9PRK0	Q8NCY6;A0A087WZP0;E9PLV2	25.0873	25.5504	25.0074	23.0358	23.8334	24.0818
sp|Q5C9Z4|NOM1_HUMAN Nucleolar MIF4G domain-containing protein 1 OS=Homo sapiens OX=9606 GN=NOM1 PE=1 SV=1	Nucleolar MIF4G domain-containing protein 1	NOM1		0.410844	0.564986	1.56442	11	11	11	16.4	16.4	16.4	96.256	0	27.643	439690000	20	Q5C9Z4	Q5C9Z4	26.8035	25.6504	27.1445	26.4582	26.5843	21.8626
sp|Q92542-2|NICA_HUMAN Isoform 2 of Nicastrin OS=Homo sapiens OX=9606 GN=NCSTN;sp|Q92542|NICA_HUMAN Nicastrin OS=Homo sapiens OX=9606 GN=NCSTN PE=1 SV=2;tr|Q5T205|Q5T205_HUMAN Nicastrin (Fragment) OS=Homo sapiens OX=9606 GN=NCSTN PE=1 SV=1;tr|H0Y6T7|H0Y6T7	Nicastrin	NCSTN		0.425712	0.52355	1.56273	9	9	9	16.3	16.3	16.3	76.743	0	33.84	804260000	33	Q92542-2;Q92542;Q5T205;H0Y6T7;H0Y3Z4;Q5T209	Q92542-2;Q92542;Q5T205;H0Y6T7;H0Y3Z4	27.5043	27.8402	27.6181	27.5539	27.7558	22.9648
sp|Q53GQ0|DHB12_HUMAN Very-long-chain 3-oxoacyl-CoA reductase OS=Homo sapiens OX=9606 GN=HSD17B12 PE=1 SV=2;tr|A0A1B0GV93|A0A1B0GV93_HUMAN Very-long-chain 3-oxoacyl-CoA reductase OS=Homo sapiens OX=9606 GN=HSD17B12 PE=1 SV=1;tr|A0A1B0GVY6|A0A1B0GVY6_HUMAN	Very-long-chain 3-oxoacyl-CoA reductase	HSD17B12		0.637944	0.197559	1.56268	7	7	7	26.9	26.9	26.9	34.324	0	22.473	490020000	29	Q53GQ0;A0A1B0GV93;A0A1B0GVY6;E9PI21;Q53GQ0-2	Q53GQ0;A0A1B0GV93;A0A1B0GVY6	27.1846	26.7387	26.9388	27.0512	25.8048	23.318
tr|H0YD75|H0YD75_HUMAN Mitogen-activated protein kinase (Fragment) OS=Homo sapiens OX=9606 GN=NLK PE=1 SV=1;sp|Q9UBE8|NLK_HUMAN Serine/threonine-protein kinase NLK OS=Homo sapiens OX=9606 GN=NLK PE=1 SV=2	Mitogen-activated protein kinase;Serine/threonine-protein kinase NLK	NLK		0.325693	0.711729	1.55964	12	12	12	21.7	21.7	21.7	52.569	0	92.108	1999500000	47	H0YD75;Q9UBE8	H0YD75;Q9UBE8	28.8718	28.7867	28.975	29.286	29.2846	23.3839
tr|J3KQ48|J3KQ48_HUMAN Peptidyl-tRNA hydrolase 2, mitochondrial OS=Homo sapiens OX=9606 GN=PTRH2 PE=1 SV=1;sp|Q9Y3E5|PTH2_HUMAN Peptidyl-tRNA hydrolase 2, mitochondrial OS=Homo sapiens OX=9606 GN=PTRH2 PE=1 SV=1	Peptidyl-tRNA hydrolase 2, mitochondrial	PTRH2		0.580583	0.249838	1.55899	5	5	5	45	45	45	19.325	0	93.071	861180000	46	J3KQ48;Q9Y3E5	J3KQ48;Q9Y3E5	27.8724	27.5903	27.978	27.4435	27.4483	23.872
sp|Q9C0E8-2|LNP_HUMAN Isoform 2 of Endoplasmic reticulum junction formation protein lunapark OS=Homo sapiens OX=9606 GN=LNPK;sp|Q9C0E8|LNP_HUMAN Endoplasmic reticulum junction formation protein lunapark OS=Homo sapiens OX=9606 GN=LNPK PE=1 SV=2;sp|Q9C0E8-4	Protein lunapark	LNP		0.477873	0.401395	1.55807	6	6	6	19.9	19.9	19.9	47.094	0	66.847	332020000	21	Q9C0E8-2;Q9C0E8;Q9C0E8-4;Q9C0E8-3;C9JL94;C9JM95	Q9C0E8-2;Q9C0E8;Q9C0E8-4;Q9C0E8-3	26.5442	26.444	26.0577	26.3495	26.0411	21.9811
sp|Q8TBZ8|ZN564_HUMAN Zinc finger protein 564 OS=Homo sapiens OX=9606 GN=ZNF564 PE=1 SV=1	Zinc finger protein 564	ZNF564	+	2.05086	0.001632	1.55704	6	6	6	12.3	12.3	12.3	63.735	0	9.1571	108870000	11	Q8TBZ8	Q8TBZ8	25.3291	25.0013	25.1502	23.4796	23.1335	24.1963
sp|Q9UI12-2|VATH_HUMAN Isoform 2 of V-type proton ATPase subunit H OS=Homo sapiens OX=9606 GN=ATP6V1H;sp|Q9UI12|VATH_HUMAN V-type proton ATPase subunit H OS=Homo sapiens OX=9606 GN=ATP6V1H PE=1 SV=1;tr|G3V126|G3V126_HUMAN V-type proton ATPase subunit H OS=	V-type proton ATPase subunit H	ATP6V1H		0.526998	0.317454	1.55524	14	14	14	36.6	36.6	36.6	54.151	0	97.723	965520000	39	Q9UI12-2;Q9UI12;G3V126;E5RK31;E5RJG1;H0YB41;E5RG49;E5RHH0	Q9UI12-2;Q9UI12;G3V126	27.9356	28.1051	27.8546	27.7452	27.6671	23.8173
sp|Q9BVI4|NOC4L_HUMAN Nucleolar complex protein 4 homolog OS=Homo sapiens OX=9606 GN=NOC4L PE=1 SV=1	Nucleolar complex protein 4 homolog	NOC4L		0.313015	0.736978	1.55523	17	17	17	50.2	50.2	50.2	58.467	0	139.58	2184500000	69	Q9BVI4;F5H303	Q9BVI4	28.8884	29.001	28.78	29.3614	29.3665	23.2758
sp|Q9Y639-1|NPTN_HUMAN Isoform 1 of Neuroplastin OS=Homo sapiens OX=9606 GN=NPTN;sp|Q9Y639|NPTN_HUMAN Neuroplastin OS=Homo sapiens OX=9606 GN=NPTN PE=1 SV=2;tr|Q9UFM8|Q9UFM8_HUMAN Neuroplastin (Fragment) OS=Homo sapiens OX=9606 GN=NPTN PE=1 SV=2;sp|Q9Y639-	Neuroplastin	NPTN;DKFZp566H1924		0.475121	0.40713	1.5536	4	4	4	17	17	17	31.291	0	12.727	829330000	32	Q9Y639-1;Q9Y639;Q9UFM8;Q9Y639-3;Q9Y639-4;Q9Y639-5;H3BU51;H3BQ94	Q9Y639-1;Q9Y639;Q9UFM8;Q9Y639-3;Q9Y639-4;Q9Y639-5;H3BU51	27.3566	27.8154	27.9043	27.9491	27.1012	23.3651
sp|P02786|TFR1_HUMAN Transferrin receptor protein 1 OS=Homo sapiens OX=9606 GN=TFRC PE=1 SV=2;tr|G3V0E5|G3V0E5_HUMAN Transferrin receptor (P90, CD71), isoform CRA_c OS=Homo sapiens OX=9606 GN=TFRC PE=1 SV=1	Transferrin receptor protein 1;Transferrin receptor protein 1, serum form	TFRC		0.350475	0.670153	1.5528	41	41	41	50.8	50.8	50.8	84.87	0	323.31	14070000000	235	P02786;G3V0E5;H7C3V5;F8WBE5;Q9UP52-2;Q9UP52-3;Q9UP52	P02786;G3V0E5	31.6397	31.7196	31.7982	32.0765	31.9339	26.4887
sp|P62701|RS4X_HUMAN 40S ribosomal protein S4, X isoform OS=Homo sapiens OX=9606 GN=RPS4X PE=1 SV=2	40S ribosomal protein S4, X isoform	RPS4X		0.573822	0.257064	1.55143	7	7	7	30.8	30.8	30.8	29.597	0	10.696	138510000	10	P62701;Q8TD47;C9JEH7;P22090	P62701	25.8054	22.4147	26.1248	23.5598	23.2527	22.8781
sp|Q9UBB9|TFP11_HUMAN Tuftelin-interacting protein 11 OS=Homo sapiens OX=9606 GN=TFIP11 PE=1 SV=1	Tuftelin-interacting protein 11	TFIP11		0.512504	0.340265	1.54836	20	20	20	26.3	26.3	26.3	96.819	0	68.965	804620000	56	Q9UBB9;Q9UBB9-2;F6SQZ1;F6XM96;H0Y4U8;F6UKU9	Q9UBB9	27.2972	28.0711	27.4797	27.4704	27.2694	23.4631
sp|P55265-5|DSRAD_HUMAN Isoform 5 of Double-stranded RNA-specific adenosine deaminase OS=Homo sapiens OX=9606 GN=ADAR;sp|P55265|DSRAD_HUMAN Double-stranded RNA-specific adenosine deaminase OS=Homo sapiens OX=9606 GN=ADAR PE=1 SV=4;sp|P55265-4|DSRAD_HUMAN I	Double-stranded RNA-specific adenosine deaminase	ADAR	+	1.35348	0.0102173	1.54835	7	7	7	8.9	8.9	8.9	103.64	0	15.172	121850000	10	P55265-5;P55265;P55265-4;A0A3B3IRQ9;H0YCK3;P55265-3;P55265-2;A0A3B3ISX1;A0A3B3ITG9;A0A3B3ISU1	P55265-5;P55265;P55265-4;A0A3B3IRQ9;H0YCK3;P55265-3;P55265-2;A0A3B3ISX1	24.9018	24.6077	25.7443	23.5839	22.7996	24.2252
sp|Q9H583|HEAT1_HUMAN HEAT repeat-containing protein 1 OS=Homo sapiens OX=9606 GN=HEATR1 PE=1 SV=3;tr|Q5T3Q7|Q5T3Q7_HUMAN HEAT repeat-containing protein 1 OS=Homo sapiens OX=9606 GN=HEATR1 PE=1 SV=1	HEAT repeat-containing protein 1;HEAT repeat-containing protein 1, N-terminally processed	HEATR1		0.469673	0.420201	1.54652	30	30	30	16	16	16	242.37	0	140.63	1203000000	76	Q9H583;Q5T3Q7;Q6P664	Q9H583;Q5T3Q7	28.1875	28.4497	28.2013	28.197	28.1153	23.8867
sp|P08574|CY1_HUMAN Cytochrome c1, heme protein, mitochondrial OS=Homo sapiens OX=9606 GN=CYC1 PE=1 SV=3	Cytochrome c1, heme protein, mitochondrial	CYC1		0.63385	0.202071	1.54562	3	3	3	8.9	8.9	8.9	35.422	0	13.277	253440000	15	P08574	P08574	26.2328	25.5339	26.0973	26.1341	22.4265	24.6665
sp|P30533|AMRP_HUMAN Alpha-2-macroglobulin receptor-associated protein OS=Homo sapiens OX=9606 GN=LRPAP1 PE=1 SV=1;tr|A0A3B3IRQ7|A0A3B3IRQ7_HUMAN Alpha-2-macroglobulin receptor-associated protein OS=Homo sapiens OX=9606 GN=LRPAP1 PE=1 SV=1	Alpha-2-macroglobulin receptor-associated protein	LRPAP1		0.280669	0.777543	1.54159	26	26	26	51.5	51.5	51.5	41.465	0	203.73	6899000000	143	P30533;A0A3B3IRQ7;D6REW6	P30533;A0A3B3IRQ7	30.7239	30.2091	30.6427	31.2036	31.1734	24.5739
sp|Q03936-3|ZNF92_HUMAN Isoform 3 of Zinc finger protein 92 OS=Homo sapiens OX=9606 GN=ZNF92;sp|Q03936|ZNF92_HUMAN Zinc finger protein 92 OS=Homo sapiens OX=9606 GN=ZNF92 PE=2 SV=2;tr|C9IZS8|C9IZS8_HUMAN Zinc finger protein 92 OS=Homo sapiens OX=9606 GN=ZN	Zinc finger protein 92	ZNF92		0.852794	0.0809956	1.53839	6	5	3	10.5	9	5.4	64.787	0	8.4507	86384000	9	Q03936-3;Q03936;C9IZS8;Q03936-2	Q03936-3;Q03936;C9IZS8;Q03936-2	24.6592	23.8694	25.4354	23.5437	21.7374	24.0676
tr|A0A2R8Y6I6|A0A2R8Y6I6_HUMAN Dual-specificity tyrosine-phosphorylation-regulated kinase 1A OS=Homo sapiens OX=9606 GN=DYRK1A PE=1 SV=1;tr|A0A2R8Y443|A0A2R8Y443_HUMAN Dual-specificity tyrosine-phosphorylation-regulated kinase 1A (Fragment) OS=Homo sapiens				0.359615	0.655009	1.53635	50	50	1	50.2	50.2	1.8	81.598	0	323.31	37012000000	402	A0A2R8Y6I6;A0A2R8Y443;Q9Y463-2;Q9Y463-3;Q9Y463;M0R131;M0R2X3;N0GVR9;Q92630-2;Q92630	A0A2R8Y6I6;A0A2R8Y443	33.0892	32.9192	33.2017	33.5024	33.1155	27.9832
sp|P51572|BAP31_HUMAN B-cell receptor-associated protein 31 OS=Homo sapiens OX=9606 GN=BCAP31 PE=1 SV=3;sp|P51572-2|BAP31_HUMAN Isoform 2 of B-cell receptor-associated protein 31 OS=Homo sapiens OX=9606 GN=BCAP31;tr|C9JSP1|C9JSP1_HUMAN B-cell receptor-asso	B-cell receptor-associated protein 31	BCAP31		0.321185	0.721903	1.53504	16	16	16	42.3	42.3	42.3	27.991	0	120.03	4138600000	91	P51572;P51572-2;C9JSP1;C9JQ75;C9J0M4;A0A2R8Y5M6;C9JMD7;C9JM14	P51572;P51572-2;C9JSP1;C9JQ75;C9J0M4;A0A2R8Y5M6	30.2133	29.0222	29.818	30.8042	29.2454	24.3987
tr|H0YEN5|H0YEN5_HUMAN 40S ribosomal protein S2 (Fragment) OS=Homo sapiens OX=9606 GN=RPS2 PE=1 SV=1;sp|P15880|RS2_HUMAN 40S ribosomal protein S2 OS=Homo sapiens OX=9606 GN=RPS2 PE=1 SV=2;tr|E9PQD7|E9PQD7_HUMAN 40S ribosomal protein S2 OS=Homo sapiens OX=9	40S ribosomal protein S2	RPS2	+	2.07635	0.00165182	1.53342	5	5	5	26.7	26.7	26.7	21.154	0	16.313	102740000	9	H0YEN5;P15880;E9PQD7;E9PPT0;E9PMM9;H3BNG3;H0YE27;I3L404;E9PM36	H0YEN5;P15880;E9PQD7	24.7815	25.5519	25.2901	23.2531	23.7654	24.0047
sp|Q7L8L6|FAKD5_HUMAN FAST kinase domain-containing protein 5, mitochondrial OS=Homo sapiens OX=9606 GN=FASTKD5 PE=1 SV=1	FAST kinase domain-containing protein 5	FASTKD5		0.392309	0.603849	1.53117	15	15	15	24.7	24.7	24.7	86.573	0	69.062	871920000	51	Q7L8L6	Q7L8L6	27.73	27.7509	27.6703	28.1751	27.4651	22.9174
sp|P62277|RS13_HUMAN 40S ribosomal protein S13 OS=Homo sapiens OX=9606 GN=RPS13 PE=1 SV=2;tr|J3KMX5|J3KMX5_HUMAN 40S ribosomal protein S13 OS=Homo sapiens OX=9606 GN=RPS13 PE=1 SV=1	40S ribosomal protein S13	RPS13		0.915387	0.0649909	1.52756	5	5	5	38.4	38.4	38.4	17.222	0	10.205	97620000	9	P62277;J3KMX5;E9PS50	P62277;J3KMX5	24.4343	25.5295	24.8796	22.1075	23.6014	24.5518
tr|E9PF10|E9PF10_HUMAN Nuclear pore complex protein Nup155 OS=Homo sapiens OX=9606 GN=NUP155 PE=1 SV=1;sp|O75694|NU155_HUMAN Nuclear pore complex protein Nup155 OS=Homo sapiens OX=9606 GN=NUP155 PE=1 SV=1;sp|O75694-2|NU155_HUMAN Isoform 2 of Nuclear pore c	Nuclear pore complex protein Nup155	NUP155		0.512447	0.340264	1.52705	16	16	16	17.1	17.1	17.1	148.09	0	69.5	531160000	42	E9PF10;O75694;O75694-2;D6RA13	E9PF10;O75694;O75694-2	27.1329	27.2111	26.9836	27.097	26.6644	22.9851
tr|H0YEX2|H0YEX2_HUMAN Transcription initiation factor TFIID subunit 2 (Fragment) OS=Homo sapiens OX=9606 GN=TAF2 PE=1 SV=1		TAF2		0.292018	0.761635	1.52368	21	11	11	49.6	28.8	28.8	42.145	0	162.34	1798100000	39	H0YEX2	H0YEX2	28.8661	28.4378	28.572	29.3941	29.0193	22.8915
tr|A2A2Q9|A2A2Q9_HUMAN Protein AAR2 homolog OS=Homo sapiens OX=9606 GN=AAR2 PE=1 SV=1;sp|Q9Y312|AAR2_HUMAN Protein AAR2 homolog OS=Homo sapiens OX=9606 GN=AAR2 PE=1 SV=2	Protein AAR2 homolog	AAR2		0.871617	0.0752178	1.52041	7	7	7	28.4	28.4	28.4	45.034	0	37.095	270430000	17	A2A2Q9;Q9Y312	A2A2Q9;Q9Y312	26.0586	26.224	26.0723	25.3234	25.4897	22.9805
sp|Q86UV5-2|UBP48_HUMAN Isoform 2 of Ubiquitin carboxyl-terminal hydrolase 48 OS=Homo sapiens OX=9606 GN=USP48;sp|Q86UV5|UBP48_HUMAN Ubiquitin carboxyl-terminal hydrolase 48 OS=Homo sapiens OX=9606 GN=USP48 PE=1 SV=1;sp|Q86UV5-8|UBP48_HUMAN Isoform 8 of Ub	Ubiquitin carboxyl-terminal hydrolase 48	USP48	+	1.11876	0.0278404	1.51311	6	6	6	8.6	8.6	8.6	112.96	0	28.024	100030000	12	Q86UV5-2;Q86UV5;Q86UV5-8;Q86UV5-3;Q86UV5-4;Q86UV5-7;E9PJH5;A0A0A0MRS6;Q86UV5-5;E9PJ93	Q86UV5-2;Q86UV5;Q86UV5-8;Q86UV5-3;Q86UV5-4;Q86UV5-7	25.5386	24.321	25.0956	24.1883	23.7838	22.4437
sp|P42704|LPPRC_HUMAN Leucine-rich PPR motif-containing protein, mitochondrial OS=Homo sapiens OX=9606 GN=LRPPRC PE=1 SV=3	Leucine-rich PPR motif-containing protein, mitochondrial	LRPPRC		0.298003	0.752269	1.50674	38	38	38	32.9	32.9	32.9	157.9	0	146.65	1497400000	125	P42704;B8ZZ38;A0A0C4DG06;C9JCA9;H7C3W8;A0A0C4DG51;Q9NP80-3;Q9NP80-2;Q9NP80	P42704	28.3586	28.4582	28.3719	28.7791	29.0993	22.7902
sp|O14980|XPO1_HUMAN Exportin-1 OS=Homo sapiens OX=9606 GN=XPO1 PE=1 SV=1	Exportin-1	XPO1		0.601186	0.230727	1.50593	29	29	29	28.5	28.5	28.5	123.38	0	240.95	4643700000	139	O14980;C9J673;C9JKM9;C9IZS4;C9JQ02;C9JV99;F8WF71;C9IYM2;H7BZC5;C9JF49	O14980	30.2586	30.218	30.3295	30.0629	29.6947	26.5306
sp|Q8IX21|SLF2_HUMAN SMC5-SMC6 complex localization factor protein 2 OS=Homo sapiens OX=9606 GN=SLF2 PE=1 SV=2;sp|Q8IX21-2|SLF2_HUMAN Isoform 2 of SMC5-SMC6 complex localization factor protein 2 OS=Homo sapiens OX=9606 GN=SLF2;tr|A0A3B3IRS8|A0A3B3IRS8_HUMA	Protein FAM178A	FAM178A	+	1.06849	0.0343024	1.50384	7	7	7	9.1	9.1	9.1	131.87	0	12.342	115060000	6	Q8IX21;Q8IX21-2;A0A3B3IRS8;B1AL16	Q8IX21;Q8IX21-2;A0A3B3IRS8;B1AL16	25.1023	25.4949	24.8838	23.0575	24.9295	22.9825
tr|H3BV80|H3BV80_HUMAN RNA-binding protein with serine-rich domain 1 OS=Homo sapiens OX=9606 GN=RNPS1 PE=1 SV=2;tr|H3BMM9|H3BMM9_HUMAN RNA-binding protein with serine-rich domain 1 (Fragment) OS=Homo sapiens OX=9606 GN=RNPS1 PE=1 SV=1;tr|H3BTC0|H3BTC0_HUMA	RNA-binding protein with serine-rich domain 1	RNPS1	+	1.11016	0.0288458	1.50138	5	5	5	22.7	22.7	22.7	24.561	0	15.835	283430000	14	H3BV80;H3BMM9;H3BTC0;Q15287-3;Q15287-2;Q15287;H3BMS0;H3BPG5	H3BV80;H3BMM9;H3BTC0;Q15287-3;Q15287-2;Q15287;H3BMS0;H3BPG5	26.4085	26.9885	25.9895	24.7565	26.0275	24.0983
sp|P20340-2|RAB6A_HUMAN Isoform 2 of Ras-related protein Rab-6A OS=Homo sapiens OX=9606 GN=RAB6A;sp|P20340|RAB6A_HUMAN Ras-related protein Rab-6A OS=Homo sapiens OX=9606 GN=RAB6A PE=1 SV=3;sp|P20340-4|RAB6A_HUMAN Isoform 4 of Ras-related protein Rab-6A OS=	Ras-related protein Rab-6A	RAB6A		0.364423	0.646532	1.49974	11	11	5	51	51	23.1	23.548	0	26.379	1520800000	26	P20340-2;P20340;P20340-4;F5H3K7;P20340-3;F5GX61;Q53S08	P20340-2;P20340;P20340-4	28.3132	28.2801	28.6012	28.878	28.3356	23.4817
sp|P55060-3|XPO2_HUMAN Isoform 3 of Exportin-2 OS=Homo sapiens OX=9606 GN=CSE1L;sp|P55060|XPO2_HUMAN Exportin-2 OS=Homo sapiens OX=9606 GN=CSE1L PE=1 SV=3;sp|P55060-4|XPO2_HUMAN Isoform 4 of Exportin-2 OS=Homo sapiens OX=9606 GN=CSE1L	Exportin-2	CSE1L		0.715405	0.146216	1.49942	26	26	26	28.4	28.4	28.4	107.78	0	260.44	6219600000	123	P55060-3;P55060;P55060-4;P55060-2	P55060-3;P55060;P55060-4	30.2171	31.0845	30.7867	30.2841	29.946	27.36
sp|P11166|GTR1_HUMAN Solute carrier family 2, facilitated glucose transporter member 1 OS=Homo sapiens OX=9606 GN=SLC2A1 PE=1 SV=2	Solute carrier family 2, facilitated glucose transporter member 1	SLC2A1		0.808491	0.097966	1.49628	4	4	4	7.5	7.5	7.5	54.083	0	21.257	224130000	13	P11166	P11166	25.7392	26.1409	25.8305	26.0817	23.797	23.3431
sp|Q9BXY0|MAK16_HUMAN Protein MAK16 homolog OS=Homo sapiens OX=9606 GN=MAK16 PE=1 SV=2	Protein MAK16 homolog	MAK16	+	1.30004	0.0131924	1.49528	4	4	4	21.7	21.7	21.7	35.368	0	17.239	74582000	7	Q9BXY0;H0YBV6	Q9BXY0	24.5618	24.8932	24.7118	22.5491	22.8592	24.2726
sp|Q8NHW3|MAFA_HUMAN Transcription factor MafA OS=Homo sapiens OX=9606 GN=MAFA PE=1 SV=2	Transcription factor MafA	MAFA		0.299442	0.753517	1.49471	8	8	8	21.8	21.8	21.8	36.982	0	99.891	2220000000	35	Q8NHW3;Q9Y5Q3	Q8NHW3	28.8698	28.9621	28.5953	29.3301	29.347	23.266
sp|Q9BQG0|MBB1A_HUMAN Myb-binding protein 1A OS=Homo sapiens OX=9606 GN=MYBBP1A PE=1 SV=2;sp|Q9BQG0-2|MBB1A_HUMAN Isoform 2 of Myb-binding protein 1A OS=Homo sapiens OX=9606 GN=MYBBP1A;tr|I3L1L3|I3L1L3_HUMAN Myb-binding protein 1A (Fragment) OS=Homo sapien	Myb-binding protein 1A	MYBBP1A		0.397526	0.60081	1.48986	31	31	31	28.6	28.6	28.6	148.85	0	142.23	1464800000	90	Q9BQG0;Q9BQG0-2;I3L1L3;I3L2H8;I3L311	Q9BQG0;Q9BQG0-2;I3L1L3	28.3551	28.8213	28.3449	28.6084	28.5799	23.8634
sp|O00264|PGRC1_HUMAN Membrane-associated progesterone receptor component 1 OS=Homo sapiens OX=9606 GN=PGRMC1 PE=1 SV=3;sp|O00264-2|PGRC1_HUMAN Isoform 2 of Membrane-associated progesterone receptor component 1 OS=Homo sapiens OX=9606 GN=PGRMC1	Membrane-associated progesterone receptor component 1	PGRMC1		0.503644	0.36074	1.48946	8	8	8	21.5	21.5	21.5	21.671	0	16.428	667340000	28	O00264;O00264-2	O00264;O00264-2	27.4476	27.6423	27.2984	27.3892	27.1319	23.3988
sp|P04899|GNAI2_HUMAN Guanine nucleotide-binding protein G(i) subunit alpha-2 OS=Homo sapiens OX=9606 GN=GNAI2 PE=1 SV=3;sp|P04899-4|GNAI2_HUMAN Isoform sGi2 of Guanine nucleotide-binding protein G(i) subunit alpha-2 OS=Homo sapiens OX=9606 GN=GNAI2;sp|P04	Guanine nucleotide-binding protein G(i) subunit alpha-2	GNAI2		0.570514	0.261667	1.48685	8	7	5	28.2	25.1	19.4	40.45	0	56.929	800190000	31	P04899;P04899-4;P04899-6;P04899-3;P04899-5;P04899-2;P11488;P09471-2;P09471;P19087;A8MTJ3;H3BTM2;A0A1W2PP38;P38405-3	P04899;P04899-4;P04899-6;P04899-3;P04899-5;P04899-2	27.7958	27.5552	27.6438	27.7725	26.8329	23.9288
sp|Q5VTL8|PR38B_HUMAN Pre-mRNA-splicing factor 38B OS=Homo sapiens OX=9606 GN=PRPF38B PE=1 SV=1;tr|A0A0A0MRN0|A0A0A0MRN0_HUMAN PRP38 pre-mRNA processing factor 38 (Yeast) domain containing B, isoform CRA_b OS=Homo sapiens OX=9606 GN=PRPF38B PE=1 SV=1;sp|Q5	Pre-mRNA-splicing factor 38B	PRPF38B	+	1.33936	0.0112548	1.48656	7	7	7	10.4	10.4	10.4	64.467	0	18.053	233770000	21	Q5VTL8;A0A0A0MRN0;Q5VTL8-2	Q5VTL8;A0A0A0MRN0;Q5VTL8-2	26.1052	26.2124	25.9649	25.575	23.8216	24.4262
tr|F8VPD4|F8VPD4_HUMAN CAD protein OS=Homo sapiens OX=9606 GN=CAD PE=1 SV=1;sp|P27708|PYR1_HUMAN CAD protein OS=Homo sapiens OX=9606 GN=CAD PE=1 SV=3	CAD protein;Glutamine-dependent carbamoyl-phosphate synthase;Aspartate carbamoyltransferase;Dihydroorotase	CAD	+	1.40098	0.00890028	1.48443	5	5	5	2.5	2.5	2.5	236.02	0	9.7734	71160000	12	F8VPD4;P27708;H7BZB3;H7C2E4	F8VPD4;P27708	24.2406	24.3216	24.3515	23.7528	22.6297	22.0779
sp|Q92688-2|AN32B_HUMAN Isoform 2 of Acidic leucine-rich nuclear phosphoprotein 32 family member B OS=Homo sapiens OX=9606 GN=ANP32B;sp|Q92688|AN32B_HUMAN Acidic leucine-rich nuclear phosphoprotein 32 family member B OS=Homo sapiens OX=9606 GN=ANP32B PE=1	Acidic leucine-rich nuclear phosphoprotein 32 family member B	ANP32B	+	1.58624	0.0041625	1.4832	5	5	4	22.1	22.1	18.5	22.276	0	8.9239	157150000	12	Q92688-2;Q92688	Q92688-2;Q92688	24.9139	25.689	25.8148	24.1115	23.3774	24.4792
sp|Q9UJL9|ZF69B_HUMAN Zinc finger protein 69 homolog B OS=Homo sapiens OX=9606 GN=ZFP69B PE=1 SV=2	Zinc finger protein ZFP69B	ZFP69B	+	2.64098	0.000475248	1.48107	5	5	5	12.9	12.9	12.9	61.481	0	12.012	66495000	9	Q9UJL9;E9PS66;Q9UJL9-2	Q9UJL9	24.3691	24.8933	24.4324	23.0764	23.3229	22.8521
sp|P55196|AFAD_HUMAN Afadin OS=Homo sapiens OX=9606 GN=AFDN PE=1 SV=3;sp|P55196-5|AFAD_HUMAN Isoform 5 of Afadin OS=Homo sapiens OX=9606 GN=AFDN;tr|J3KN01|J3KN01_HUMAN Afadin OS=Homo sapiens OX=9606 GN=AFDN PE=1 SV=1;sp|P55196-3|AFAD_HUMAN Isoform 3 of Afa	Afadin	MLLT4		0.535647	0.306225	1.48052	22	22	1	15.6	15.6	0.7	206.8	0	84.021	645180000	48	P55196;P55196-5;J3KN01;P55196-3;P55196-1;Q5TIG5;P55196-2;P55196-6	P55196;P55196-5;J3KN01;P55196-3;P55196-1;Q5TIG5;P55196-2;P55196-6	27.4203	27.5393	27.2366	27.4274	26.8146	23.5126
sp|P00403|COX2_HUMAN Cytochrome c oxidase subunit 2 OS=Homo sapiens OX=9606 GN=MT-CO2 PE=1 SV=1	Cytochrome c oxidase subunit 2	MT-CO2		0.372049	0.634064	1.47386	6	6	6	27.8	27.8	27.8	25.565	0	53.844	1168600000	31	P00403	P00403	27.9264	28.2329	28.2432	28.3661	28.2659	23.349
tr|B0QYD3|B0QYD3_HUMAN DNA dC->dU-editing enzyme APOBEC-3B OS=Homo sapiens OX=9606 GN=APOBEC3B PE=1 SV=1;sp|Q9UH17-2|ABC3B_HUMAN Isoform 2 of DNA dC->dU-editing enzyme APOBEC-3B OS=Homo sapiens OX=9606 GN=APOBEC3B	DNA dC->dU-editing enzyme APOBEC-3B	APOBEC3B		0.599227	0.234664	1.46852	13	13	1	25.1	25.1	2.4	57.208	0	154.51	3038000000	77	B0QYD3;Q9UH17-2;Q6ICH2;Q96AK3	B0QYD3;Q9UH17-2	29.6559	29.5039	29.9603	29.3646	29.2886	26.0615
sp|P22681|CBL_HUMAN E3 ubiquitin-protein ligase CBL OS=Homo sapiens OX=9606 GN=CBL PE=1 SV=2;tr|A0A0U1RR39|A0A0U1RR39_HUMAN E3 ubiquitin-protein ligase CBL OS=Homo sapiens OX=9606 GN=CBL PE=1 SV=1;tr|A0A1B0GW38|A0A1B0GW38_HUMAN E3 ubiquitin-protein ligase	E3 ubiquitin-protein ligase CBL	CBL		0.601016	0.231778	1.46684	13	13	13	20.8	20.8	20.8	99.632	0	38.149	322590000	25	P22681;A0A0U1RR39;A0A1B0GW38;A0A0U1RQX8;A0A2R8YDW4;C9JU85;A0A2R8Y7I2;B5MC15;A0A2R8Y8D8;A0A2R8Y5E1;A0A2R8YFD4;H0Y3L9;Q13191-3;Q13191-2;Q13191	P22681;A0A0U1RR39;A0A1B0GW38;A0A0U1RQX8	26.3076	26.3259	26.1282	26.6846	24.7709	22.9057
tr|A0A0G2JJD3|A0A0G2JJD3_HUMAN HLA-B associated transcript 5, isoform CRA_b OS=Homo sapiens OX=9606 GN=ABHD16A PE=1 SV=1;sp|O95870|ABHGA_HUMAN Phosphatidylserine lipase ABHD16A OS=Homo sapiens OX=9606 GN=ABHD16A PE=1 SV=3;sp|O95870-2|ABHGA_HUMAN Isoform 2	Abhydrolase domain-containing protein 16A	ABHD16A		0.490984	0.384276	1.46377	14	14	14	30.6	30.6	30.6	67.518	0	41.366	744500000	36	A0A0G2JJD3;O95870;O95870-2;A0A0G2JI89;F2Z3H2	A0A0G2JJD3;O95870;O95870-2;A0A0G2JI89	27.639	27.4475	27.6417	27.7225	27.0696	23.5448
sp|P14921-4|ETS1_HUMAN Isoform Ets-1 p27 of Protein C-ets-1 OS=Homo sapiens OX=9606 GN=ETS1;sp|P14921-2|ETS1_HUMAN Isoform c-ETS-1B of Protein C-ets-1 OS=Homo sapiens OX=9606 GN=ETS1;sp|P14921|ETS1_HUMAN Protein C-ets-1 OS=Homo sapiens OX=9606 GN=ETS1 PE=1	Protein C-ets-1	ETS1		0.265048	0.795082	1.45962	3	3	3	8.9	8.9	8.9	25.697	0	7.7196	358770000	6	P14921-4;P14921-2;P14921;P14921-3;P15036	P14921-4;P14921-2;P14921;P14921-3	28.3844	21.8321	22.3652	24.0031	21.8521	22.3477
sp|Q10469|MGAT2_HUMAN Alpha-1,6-mannosyl-glycoprotein 2-beta-N-acetylglucosaminyltransferase OS=Homo sapiens OX=9606 GN=MGAT2 PE=1 SV=1	Alpha-1,6-mannosyl-glycoprotein 2-beta-N-acetylglucosaminyltransferase	MGAT2		0.652414	0.188455	1.45503	7	7	7	16.6	16.6	16.6	51.55	0	21.311	276710000	22	Q10469	Q10469	26.2567	26.213	26.2626	26.2795	25.221	22.8667
sp|Q9UGP8|SEC63_HUMAN Translocation protein SEC63 homolog OS=Homo sapiens OX=9606 GN=SEC63 PE=1 SV=2	Translocation protein SEC63 homolog	SEC63		0.377772	0.62813	1.45021	22	22	22	30	30	30	87.996	0	85.089	968700000	69	Q9UGP8;A6PVC9	Q9UGP8	27.7943	27.8632	28.0128	28.0776	28.0222	23.2199
sp|Q96HR9-2|REEP6_HUMAN Isoform 2 of Receptor expression-enhancing protein 6 OS=Homo sapiens OX=9606 GN=REEP6;sp|Q96HR9|REEP6_HUMAN Receptor expression-enhancing protein 6 OS=Homo sapiens OX=9606 GN=REEP6 PE=1 SV=2;tr|A8MXN1|A8MXN1_HUMAN Receptor expressio	Receptor expression-enhancing protein 6;Receptor expression-enhancing protein	REEP6		0.446789	0.481538	1.44863	5	5	5	26.6	26.6	26.6	20.733	0	17.771	426690000	17	Q96HR9-2;Q96HR9;A8MXN1;A8MWX0	Q96HR9-2;Q96HR9;A8MXN1;A8MWX0	26.7993	26.5916	26.998	26.8694	26.6	22.5736
sp|Q92522|H1X_HUMAN Histone H1x OS=Homo sapiens OX=9606 GN=H1FX PE=1 SV=1	Histone H1x	H1FX	+	1.2721	0.0164278	1.43696	5	5	5	26.8	26.8	26.8	22.487	0	17.919	212720000	12	Q92522	Q92522	25.9236	25.8517	25.8604	24.7828	25.1391	23.4029
sp|P62820|RAB1A_HUMAN Ras-related protein Rab-1A OS=Homo sapiens OX=9606 GN=RAB1A PE=1 SV=3;tr|E7END7|E7END7_HUMAN Ras-related protein Rab-1A OS=Homo sapiens OX=9606 GN=RAB1A PE=1 SV=1;sp|P62820-2|RAB1A_HUMAN Isoform 2 of Ras-related protein Rab-1A OS=Homo	Ras-related protein Rab-1A	RAB1A		0.368434	0.641522	1.43609	14	7	7	72.7	42.9	42.9	22.677	0	57.417	741930000	34	P62820;E7END7;P62820-2;P62820-3	P62820;E7END7;P62820-2;P62820-3	27.6141	27.2735	27.3931	27.4217	27.8067	22.744
sp|Q9NRG9|AAAS_HUMAN Aladin OS=Homo sapiens OX=9606 GN=AAAS PE=1 SV=1;tr|F8VZ44|F8VZ44_HUMAN Aladin OS=Homo sapiens OX=9606 GN=AAAS PE=1 SV=1;sp|Q9NRG9-2|AAAS_HUMAN Isoform 2 of Aladin OS=Homo sapiens OX=9606 GN=AAAS;tr|H3BU82|H3BU82_HUMAN Aladin (Fragment	Aladin	AAAS		0.351217	0.672676	1.43486	13	13	13	33.7	33.7	33.7	59.573	0	100.11	1058500000	46	Q9NRG9;F8VZ44;Q9NRG9-2;H3BU82;F8VUB6	Q9NRG9;F8VZ44;Q9NRG9-2;H3BU82	27.9221	28.0172	27.9817	28.2553	28.2159	23.1453
sp|O95169-3|NDUB8_HUMAN Isoform 3 of NADH dehydrogenase [ubiquinone] 1 beta subcomplex subunit 8, mitochondrial OS=Homo sapiens OX=9606 GN=NDUFB8;sp|O95169|NDUB8_HUMAN NADH dehydrogenase [ubiquinone] 1 beta subcomplex subunit 8, mitochondrial OS=Homo sapie	NADH dehydrogenase [ubiquinone] 1 beta subcomplex subunit 8, mitochondrial	NDUFB8		0.430334	0.520827	1.43282	6	6	6	49	49	49	18.479	0	20.841	777040000	22	O95169-3;O95169;K9J7I2;E9PQ68;O95169-2;E9PIZ8	O95169-3;O95169;K9J7I2;E9PQ68;O95169-2	27.6105	27.6871	27.4926	27.8376	27.3202	23.3339
sp|Q14315-2|FLNC_HUMAN Isoform 2 of Filamin-C OS=Homo sapiens OX=9606 GN=FLNC;sp|Q14315|FLNC_HUMAN Filamin-C OS=Homo sapiens OX=9606 GN=FLNC PE=1 SV=3	Filamin-C	FLNC		0.7309	0.138044	1.42511	18	15	14	7.9	7.4	6.9	287.28	0	29.904	168610000	17	Q14315-2;Q14315	Q14315-2;Q14315	25.4162	25.1736	25.8757	25.6642	23.8497	22.6763
sp|P27105|STOM_HUMAN Erythrocyte band 7 integral membrane protein OS=Homo sapiens OX=9606 GN=STOM PE=1 SV=3	Erythrocyte band 7 integral membrane protein	STOM		0.261733	0.800223	1.42291	15	15	15	62.5	62.5	62.5	31.73	0	202.39	1416600000	54	P27105;P27105-2;F8VSL7	P27105	28.4237	27.8858	28.2497	29.0502	28.7976	22.4427
sp|Q86WZ6-2|ZN227_HUMAN Isoform 2 of Zinc finger protein 227 OS=Homo sapiens OX=9606 GN=ZNF227;sp|Q86WZ6|ZN227_HUMAN Zinc finger protein 227 OS=Homo sapiens OX=9606 GN=ZNF227 PE=1 SV=1	Zinc finger protein 227	ZNF227	+	1.22642	0.0193701	1.42212	6	5	5	14.7	7.5	7.5	85.888	0	9.3166	105500000	7	Q86WZ6-2;Q86WZ6;K7EIR9;K7ELS1	Q86WZ6-2;Q86WZ6	25.0133	23.9467	25.5944	23.9338	23.2083	23.1459
tr|F5GX09|F5GX09_HUMAN Protein FAM76B OS=Homo sapiens OX=9606 GN=FAM76B PE=1 SV=1		FAM76B	+	2.15508	0.00167213	1.42085	22	3	3	50.6	11.5	11.5	38.62	0	9.6902	93572000	9	F5GX09;Q5HYJ3-3;Q5HYJ3-2;F5H5F4	F5GX09	23.879	24.7877	24.2592	22.7608	23.0644	22.8381
sp|Q70CQ2|UBP34_HUMAN Ubiquitin carboxyl-terminal hydrolase 34 OS=Homo sapiens OX=9606 GN=USP34 PE=1 SV=2;sp|Q70CQ2-2|UBP34_HUMAN Isoform 2 of Ubiquitin carboxyl-terminal hydrolase 34 OS=Homo sapiens OX=9606 GN=USP34;sp|Q70CQ2-3|UBP34_HUMAN Isoform 3 of Ub	Ubiquitin carboxyl-terminal hydrolase 34	USP34		0.309793	0.743313	1.41602	51	51	51	18	18	18	404.23	0	223.22	1786500000	139	Q70CQ2;Q70CQ2-2;Q70CQ2-3;A0A0C4DG73;H7C183;H7C150;H7BZ73	Q70CQ2;Q70CQ2-2;Q70CQ2-3	28.5814	28.4847	28.8585	29.05	29.1244	23.5022
sp|P07099|HYEP_HUMAN Epoxide hydrolase 1 OS=Homo sapiens OX=9606 GN=EPHX1 PE=1 SV=1	Epoxide hydrolase 1	EPHX1		0.494529	0.381239	1.41388	26	26	26	42.4	42.4	42.4	52.948	0	204.39	4167500000	109	P07099;B1AQP8;B1AQP9	P07099	29.9376	30.0641	30.0966	30.2877	29.3875	26.1814
sp|Q969Z0|FAKD4_HUMAN FAST kinase domain-containing protein 4 OS=Homo sapiens OX=9606 GN=TBRG4 PE=1 SV=1;sp|Q969Z0-2|FAKD4_HUMAN Isoform 2 of FAST kinase domain-containing protein 4 OS=Homo sapiens OX=9606 GN=TBRG4	Protein TBRG4	TBRG4		0.39676	0.600493	1.41378	14	14	14	31.4	31.4	31.4	70.737	0	37.451	463370000	35	Q969Z0;Q969Z0-2;C9J7P5;C9IZN7;H7C4R5;C9J5A2;C9J347	Q969Z0;Q969Z0-2	26.8184	26.5914	26.8201	26.9238	26.7421	22.3225
tr|D6RDV0|D6RDV0_HUMAN Tumor suppressor candidate 3 OS=Homo sapiens OX=9606 GN=TUSC3 PE=1 SV=1;tr|D6RA37|D6RA37_HUMAN Tumor suppressor candidate 3 OS=Homo sapiens OX=9606 GN=TUSC3 PE=1 SV=1;tr|D6RIY7|D6RIY7_HUMAN Tumor suppressor candidate 3 OS=Homo sapien	Tumor suppressor candidate 3	TUSC3		0.549755	0.290586	1.41278	6	6	6	18.8	18.8	18.8	31.869	0	13.849	398980000	15	D6RDV0;D6RA37;D6RIY7;Q13454-2;Q13454;A0A0A0MTC2	D6RDV0;D6RA37;D6RIY7;Q13454-2;Q13454;A0A0A0MTC2	26.3835	27.092	26.5086	26.5085	26.2144	23.0228
sp|Q7L2J0|MEPCE_HUMAN 7SK snRNA methylphosphate capping enzyme OS=Homo sapiens OX=9606 GN=MEPCE PE=1 SV=1	7SK snRNA methylphosphate capping enzyme	MEPCE		0.311942	0.740703	1.40814	12	12	12	26.6	26.6	26.6	74.354	0	43.789	836700000	52	Q7L2J0;Q7L2J0-2	Q7L2J0	27.8437	26.877	27.6867	28.0415	27.7142	22.4273
sp|O15173|PGRC2_HUMAN Membrane-associated progesterone receptor component 2 OS=Homo sapiens OX=9606 GN=PGRMC2 PE=1 SV=1;sp|O15173-2|PGRC2_HUMAN Isoform 2 of Membrane-associated progesterone receptor component 2 OS=Homo sapiens OX=9606 GN=PGRMC2	Membrane-associated progesterone receptor component 2	PGRMC2		0.38704	0.621007	1.40009	8	8	8	39.9	39.9	39.9	23.818	0	25.87	567250000	27	O15173;O15173-2;D3DNX8;U3KQM0	O15173;O15173-2	27.1658	27.1032	27.1119	27.3179	27.1821	22.6806
sp|Q8NF37|PCAT1_HUMAN Lysophosphatidylcholine acyltransferase 1 OS=Homo sapiens OX=9606 GN=LPCAT1 PE=1 SV=2;tr|A0A0G2JQ62|A0A0G2JQ62_HUMAN Lysophosphatidylcholine acyltransferase 1 (Fragment) OS=Homo sapiens OX=9606 GN=LPCAT1 PE=1 SV=1;tr|A0A0G2JRI7|A0A0G2	Lysophosphatidylcholine acyltransferase 1	LPCAT1		0.362747	0.653048	1.39946	7	7	7	12.9	12.9	12.9	59.151	0	85.987	901750000	22	Q8NF37;A0A0G2JQ62;A0A0G2JRI7	Q8NF37;A0A0G2JQ62;A0A0G2JRI7	27.6657	28.2035	27.6751	27.7054	28.3692	23.2714
tr|Q5JWT2|Q5JWT2_HUMAN Mediator of RNA polymerase II transcription subunit 23 OS=Homo sapiens OX=9606 GN=MED23 PE=1 SV=1;sp|Q9ULK4-4|MED23_HUMAN Isoform 4 of Mediator of RNA polymerase II transcription subunit 23 OS=Homo sapiens OX=9606 GN=MED23;sp|Q9ULK4-	Mediator of RNA polymerase II transcription subunit 23	MED23		0.82482	0.0944786	1.39936	11	11	11	9.1	9.1	9.1	157.11	0	36.514	401060000	25	Q5JWT2;Q9ULK4-4;Q9ULK4-5;Q9ULK4-3;Q9ULK4;Q9ULK4-2;Q9ULK4-6	Q5JWT2;Q9ULK4-4;Q9ULK4-5;Q9ULK4-3;Q9ULK4;Q9ULK4-2	26.8683	26.8611	26.6547	26.4745	25.8386	23.8729
sp|Q9NWT1|PK1IP_HUMAN p21-activated protein kinase-interacting protein 1 OS=Homo sapiens OX=9606 GN=PAK1IP1 PE=1 SV=2	p21-activated protein kinase-interacting protein 1	PAK1IP1		0.551077	0.29006	1.39666	6	6	6	21.9	21.9	21.9	43.963	0	19.007	193270000	17	Q9NWT1	Q9NWT1	25.5924	25.0664	25.7516	26.1242	22.3455	23.7508
sp|P59923|ZN445_HUMAN Zinc finger protein 445 OS=Homo sapiens OX=9606 GN=ZNF445 PE=1 SV=1	Zinc finger protein 445	ZNF445	+	1.37078	0.0106813	1.39603	8	6	6	9.8	8.1	8.1	118.96	0	14.782	110470000	12	P59923;A0A087X0J9	P59923	25.1089	25.4296	24.8149	23.2939	24.604	23.2674
sp|P60468|SC61B_HUMAN Protein transport protein Sec61 subunit beta OS=Homo sapiens OX=9606 GN=SEC61B PE=1 SV=2	Protein transport protein Sec61 subunit beta	SEC61B		0.267921	0.795008	1.39051	3	3	3	37.5	37.5	37.5	9.9743	0	17.864	2125400000	20	P60468;S4R3B5	P60468	29.0148	28.3383	29.1295	29.4896	29.5064	23.3151
sp|Q15008|PSMD6_HUMAN 26S proteasome non-ATPase regulatory subunit 6 OS=Homo sapiens OX=9606 GN=PSMD6 PE=1 SV=1;sp|Q15008-4|PSMD6_HUMAN Isoform 4 of 26S proteasome non-ATPase regulatory subunit 6 OS=Homo sapiens OX=9606 GN=PSMD6;sp|Q15008-3|PSMD6_HUMAN Iso	26S proteasome non-ATPase regulatory subunit 6	PSMD6		0.525775	0.325398	1.38756	15	15	15	39.6	39.6	39.6	45.531	0	57.702	708000000	47	Q15008;Q15008-4;Q15008-3;Q15008-2;C9J0E9;C9J7B7;H7C531	Q15008;Q15008-4;Q15008-3;Q15008-2	27.397	27.0792	27.6321	27.6315	26.5444	23.7696
sp|Q9BTW9-4|TBCD_HUMAN Isoform 4 of Tubulin-specific chaperone D OS=Homo sapiens OX=9606 GN=TBCD;sp|Q9BTW9|TBCD_HUMAN Tubulin-specific chaperone D OS=Homo sapiens OX=9606 GN=TBCD PE=1 SV=2;tr|J3KR97|J3KR97_HUMAN Tubulin-specific chaperone D OS=Homo sapiens	Tubulin-specific chaperone D	TBCD	+	1.54119	0.00487009	1.38539	8	8	8	8.3	8.3	8.3	138.67	0	20.087	165850000	17	Q9BTW9-4;Q9BTW9;J3KR97;Q9BTW9-5;A0A0J9YVR1;A0A0J9YWI5;I3L0V3;I3L439;I3L500;A0A0J9YXU4;I3L120;A0A0J9YVU1;I3L4D2;I3L143;I3L131;I3L3H4;I3L1S3;Q9BTW9-3;I3L163	Q9BTW9-4;Q9BTW9;J3KR97;Q9BTW9-5	25.6738	25.5306	25.4285	24.9136	23.5114	24.0517
sp|Q5SRE5|NU188_HUMAN Nucleoporin NUP188 homolog OS=Homo sapiens OX=9606 GN=NUP188 PE=1 SV=1;sp|Q5SRE5-2|NU188_HUMAN Isoform 2 of Nucleoporin NUP188 homolog OS=Homo sapiens OX=9606 GN=NUP188	Nucleoporin NUP188 homolog	NUP188		0.580405	0.256506	1.38423	21	21	21	14.1	14.1	14.1	196.04	0	93.426	998710000	68	Q5SRE5;Q5SRE5-2;H7C4K7	Q5SRE5;Q5SRE5-2	27.7846	28.2486	27.9073	27.6544	27.6453	24.4881
sp|P48449|ERG7_HUMAN Lanosterol synthase OS=Homo sapiens OX=9606 GN=LSS PE=1 SV=1;sp|P48449-3|ERG7_HUMAN Isoform 3 of Lanosterol synthase OS=Homo sapiens OX=9606 GN=LSS;sp|P48449-2|ERG7_HUMAN Isoform 2 of Lanosterol synthase OS=Homo sapiens OX=9606 GN=LSS;	Lanosterol synthase	LSS		0.369417	0.640828	1.38068	29	29	29	40.2	40.2	40.2	83.308	0	143.83	2896200000	129	P48449;P48449-3;P48449-2;A0A0G2JQD0;C9J315;A0A0G2JS81;H7C3A5	P48449;P48449-3;P48449-2;A0A0G2JQD0	29.6274	29.285	29.6378	29.8721	29.512	25.024
sp|Q8TED1|GPX8_HUMAN Probable glutathione peroxidase 8 OS=Homo sapiens OX=9606 GN=GPX8 PE=1 SV=2;tr|E7ETY7|E7ETY7_HUMAN Glutathione peroxidase OS=Homo sapiens OX=9606 GN=GPX8 PE=1 SV=1	Probable glutathione peroxidase 8;Glutathione peroxidase	GPX8		0.499285	0.374353	1.37482	10	10	10	35.4	35.4	35.4	23.881	0	26.035	1165100000	41	Q8TED1;E7ETY7;J3KNB5	Q8TED1;E7ETY7	28.1221	28.2445	28.033	28.2391	27.6562	24.3799
sp|Q8NFZ8|CADM4_HUMAN Cell adhesion molecule 4 OS=Homo sapiens OX=9606 GN=CADM4 PE=1 SV=1	Cell adhesion molecule 4	CADM4		0.568149	0.269129	1.37194	6	6	6	19.6	19.6	19.6	42.785	0	52.147	396960000	17	Q8NFZ8	Q8NFZ8	27.063	26.6572	26.549	26.4343	26.4583	23.2608
tr|A6NNI4|A6NNI4_HUMAN Tetraspanin OS=Homo sapiens OX=9606 GN=CD9 PE=1 SV=1;tr|A0A2R8Y478|A0A2R8Y478_HUMAN Tetraspanin OS=Homo sapiens OX=9606 GN=CD9 PE=1 SV=1;tr|G8JLH6|G8JLH6_HUMAN Tetraspanin OS=Homo sapiens OX=9606 GN=CD9 PE=1 SV=2;sp|P21926|CD9_HUMAN	Tetraspanin;CD9 antigen	CD9		0.498416	0.376857	1.3668	5	5	5	25.2	25.2	25.2	17.764	0	29.222	772610000	17	A6NNI4;A0A2R8Y478;G8JLH6;P21926;A0A087WU13	A6NNI4;A0A2R8Y478;G8JLH6;P21926;A0A087WU13	27.7032	27.4427	27.6357	27.909	26.8564	23.9158
sp|P18850|ATF6A_HUMAN Cyclic AMP-dependent transcription factor ATF-6 alpha OS=Homo sapiens OX=9606 GN=ATF6 PE=1 SV=3	Cyclic AMP-dependent transcription factor ATF-6 alpha;Processed cyclic AMP-dependent transcription factor ATF-6 alpha	ATF6	+	1.57173	0.00494479	1.3665	8	8	8	14.5	14.5	14.5	74.584	0	18.877	123290000	14	P18850	P18850	25.5378	24.3218	25.2815	23.9252	23.7114	23.4049
sp|O00567|NOP56_HUMAN Nucleolar protein 56 OS=Homo sapiens OX=9606 GN=NOP56 PE=1 SV=4;tr|H0Y653|H0Y653_HUMAN Nucleolar protein 56 (Fragment) OS=Homo sapiens OX=9606 GN=NOP56 PE=1 SV=1;tr|H0YDU4|H0YDU4_HUMAN Nucleolar protein 56 (Fragment) OS=Homo sapiens O	Nucleolar protein 56	NOP56		0.513119	0.351318	1.36103	13	13	13	28.6	28.6	28.6	66.049	0	43.743	539880000	43	O00567;H0Y653;H0YDU4;Q5JXT2	O00567;H0Y653;H0YDU4	26.9447	27.0019	27.2617	26.6534	27.0686	23.4032
sp|Q8TCJ2|STT3B_HUMAN Dolichyl-diphosphooligosaccharide--protein glycosyltransferase subunit STT3B OS=Homo sapiens OX=9606 GN=STT3B PE=1 SV=1	Dolichyl-diphosphooligosaccharide--protein glycosyltransferase subunit STT3B	STT3B		0.229395	0.832394	1.35979	15	15	14	16.6	16.6	15.7	93.673	0	84.603	1549400000	64	Q8TCJ2	Q8TCJ2	28.4572	27.6526	28.4873	29.2749	29.0139	22.229
sp|Q9NYY8|FAKD2_HUMAN FAST kinase domain-containing protein 2, mitochondrial OS=Homo sapiens OX=9606 GN=FASTKD2 PE=1 SV=1;sp|Q9NYY8-2|FAKD2_HUMAN Isoform 2 of FAST kinase domain-containing protein 2, mitochondrial OS=Homo sapiens OX=9606 GN=FASTKD2	FAST kinase domain-containing protein 2	FASTKD2		0.400101	0.599787	1.35645	14	14	14	23.8	23.8	23.8	81.462	0	81.855	1014200000	51	Q9NYY8;Q9NYY8-2	Q9NYY8;Q9NYY8-2	27.9038	28.1641	27.9891	28.2278	27.9588	23.8011
sp|Q9UG63|ABCF2_HUMAN ATP-binding cassette sub-family F member 2 OS=Homo sapiens OX=9606 GN=ABCF2 PE=1 SV=2;sp|Q9UG63-2|ABCF2_HUMAN Isoform 2 of ATP-binding cassette sub-family F member 2 OS=Homo sapiens OX=9606 GN=ABCF2	ATP-binding cassette sub-family F member 2	ABCF2		0.716841	0.149336	1.35297	8	8	8	14	14	14	71.289	0	24.813	227800000	20	Q9UG63;Q9UG63-2;C9JHK9;C9JZV3	Q9UG63;Q9UG63-2	25.8148	25.9428	26.0481	25.5599	25.3193	22.8675
tr|A0A0A0MSA9|A0A0A0MSA9_HUMAN Poliovirus receptor OS=Homo sapiens OX=9606 GN=PVR PE=1 SV=1;tr|A0A0C4DG49|A0A0C4DG49_HUMAN Poliovirus receptor OS=Homo sapiens OX=9606 GN=PVR PE=1 SV=1;sp|P15151-3|PVR_HUMAN Isoform Gamma of Poliovirus receptor OS=Homo sapie	Poliovirus receptor	PVR		0.606784	0.231799	1.35291	3	3	3	8.2	8.2	8.2	42.882	0	10.76	241730000	11	A0A0A0MSA9;A0A0C4DG49;P15151-3;P15151-2;P15151-4;P15151	A0A0A0MSA9;A0A0C4DG49;P15151-3;P15151-2;P15151-4;P15151	26.1378	25.351	25.7919	26.3483	23.3106	23.5631
sp|P68400|CSK21_HUMAN Casein kinase II subunit alpha OS=Homo sapiens OX=9606 GN=CSNK2A1 PE=1 SV=1;tr|E7EU96|E7EU96_HUMAN Casein kinase II subunit alpha OS=Homo sapiens OX=9606 GN=CSNK2A1 PE=1 SV=1;tr|A0A2R8YD58|A0A2R8YD58_HUMAN Casein kinase II subunit alp	Casein kinase II subunit alpha;Casein kinase II subunit alpha 3	CSNK2A1;CSNK2A3		0.702853	0.158874	1.35133	10	10	10	41.4	41.4	41.4	45.143	0	33.177	348750000	20	P68400;E7EU96;A0A2R8YD58;A0A2R8YF43;Q8NEV1;A0A2R8Y5A0;A0A2R8Y4D6;A0A2R8YFU2;A0A2R8YDP2;A0A2R8Y4H0;V9GYA2;A0A2R8YEW1;A0A2R8YDY7;P68400-2;A0A2R8Y3W6;A0A2R8Y7T1;A0A2R8YCK2;A0A2R8YF47;V9GY80;A0A2R8YEL7;A0A2R8Y797;A0A087WY74;A0A2R8YCC9	P68400;E7EU96;A0A2R8YD58;A0A2R8YF43;Q8NEV1;A0A2R8Y5A0;A0A2R8Y4D6;A0A2R8YFU2;A0A2R8YDP2;A0A2R8Y4H0;V9GYA2;A0A2R8YEW1;A0A2R8YDY7	26.5032	26.2333	26.7766	26.2142	25.801	23.4438
sp|Q86XK2-6|FBX11_HUMAN Isoform 6 of F-box only protein 11 OS=Homo sapiens OX=9606 GN=FBXO11;sp|Q86XK2|FBX11_HUMAN F-box only protein 11 OS=Homo sapiens OX=9606 GN=FBXO11 PE=1 SV=3;sp|Q86XK2-5|FBX11_HUMAN Isoform 5 of F-box only protein 11 OS=Homo sapiens	F-box only protein 11	FBXO11		0.885145	0.0758049	1.34933	9	9	9	14.2	14.2	14.2	94.055	0	22.808	167810000	15	Q86XK2-6;Q86XK2;Q86XK2-5;Q86XK2-3;H0YAV3;Q86XK2-2;C9IYF0;Q86XK2-4	Q86XK2-6;Q86XK2;Q86XK2-5;Q86XK2-3	25.3814	25.4668	25.3838	25.4546	23.1297	23.5997
sp|O60870|KIN17_HUMAN DNA/RNA-binding protein KIN17 OS=Homo sapiens OX=9606 GN=KIN PE=1 SV=2;sp|O60870-2|KIN17_HUMAN Isoform 2 of DNA/RNA-binding protein KIN17 OS=Homo sapiens OX=9606 GN=KIN	DNA/RNA-binding protein KIN17	KIN	+	1.46805	0.00859824	1.34833	4	4	4	8.9	8.9	8.9	45.373	0	8.7655	91409000	7	O60870;O60870-2;S4R357	O60870;O60870-2	24.8065	25.4328	24.6912	23.7248	24.1954	22.9652
tr|A0A0U1RQH7|A0A0U1RQH7_HUMAN RNA-binding protein 39 (Fragment) OS=Homo sapiens OX=9606 GN=RBM39 PE=1 SV=1;tr|H0Y4X3|H0Y4X3_HUMAN RNA-binding protein 39 (Fragment) OS=Homo sapiens OX=9606 GN=RBM39 PE=1 SV=8;tr|G3XAC6|G3XAC6_HUMAN RNA-binding protein 39 OS	RNA-binding protein 39	RBM39	+	1.70077	0.00405246	1.34774	4	4	4	21.6	21.6	21.6	26.698	0	7.8882	66841000	5	A0A0U1RQH7;H0Y4X3;G3XAC6;Q14498-3;Q14498-2;Q14498;A0A0U1RQW2;Q5QP23;A0A087X122;Q5QP22	A0A0U1RQH7;H0Y4X3;G3XAC6;Q14498-3;Q14498-2;Q14498;A0A0U1RQW2;Q5QP23	24.3697	24.8081	24.3848	22.6549	23.7841	23.0805
tr|E9PDF6|E9PDF6_HUMAN Unconventional myosin-Ib OS=Homo sapiens OX=9606 GN=MYO1B PE=1 SV=1;sp|O43795-2|MYO1B_HUMAN Isoform 2 of Unconventional myosin-Ib OS=Homo sapiens OX=9606 GN=MYO1B;sp|O43795|MYO1B_HUMAN Unconventional myosin-Ib OS=Homo sapiens OX=9606	Unconventional myosin-Ib	MYO1B		0.717213	0.149222	1.34539	12	12	12	14.7	14.7	14.7	128.48	0	34.204	162560000	23	E9PDF6;O43795-2;O43795;E7EQD9;H7C2Y7;C9JUP5;C9JYW1;C9K0I9;A0A0U1RRI3;G3V342;Q9UBC5	E9PDF6;O43795-2;O43795	25.4634	25.7171	25.1769	25.7879	23.1465	23.3868
sp|Q9NRR4-2|RNC_HUMAN Isoform 2 of Ribonuclease 3 OS=Homo sapiens OX=9606 GN=DROSHA;sp|Q9NRR4-4|RNC_HUMAN Isoform 4 of Ribonuclease 3 OS=Homo sapiens OX=9606 GN=DROSHA;sp|Q9NRR4|RNC_HUMAN Ribonuclease 3 OS=Homo sapiens OX=9606 GN=DROSHA PE=1 SV=2;sp|Q9NRR4	Ribonuclease 3	DROSHA		0.815729	0.099222	1.34378	8	8	8	7.9	7.9	7.9	151.29	0	15.172	142160000	13	Q9NRR4-2;Q9NRR4-4;Q9NRR4;Q9NRR4-3;H7C5U6	Q9NRR4-2;Q9NRR4-4;Q9NRR4;Q9NRR4-3	25.6064	25.2123	25.1665	25.3807	23.7605	22.8127
sp|Q13356|PPIL2_HUMAN RING-type E3 ubiquitin-protein ligase PPIL2 OS=Homo sapiens OX=9606 GN=PPIL2 PE=1 SV=1;sp|Q13356-2|PPIL2_HUMAN Isoform 2 of RING-type E3 ubiquitin-protein ligase PPIL2 OS=Homo sapiens OX=9606 GN=PPIL2	Peptidyl-prolyl cis-trans isomerase-like 2	PPIL2	+	1.6902	0.00435294	1.34132	5	5	5	15	15	15	58.823	0	18.717	65642000	8	Q13356;Q13356-2	Q13356;Q13356-2	23.9598	24.7926	24.7755	23.3807	23.4205	22.7027
sp|Q13423|NNTM_HUMAN NAD(P) transhydrogenase, mitochondrial OS=Homo sapiens OX=9606 GN=NNT PE=1 SV=3;tr|E9PCX7|E9PCX7_HUMAN NAD(P) transhydrogenase, mitochondrial OS=Homo sapiens OX=9606 GN=NNT PE=1 SV=1	NAD(P) transhydrogenase, mitochondrial	NNT		0.385758	0.625019	1.34056	35	35	35	37	37	37	113.89	0	288.96	3313100000	135	Q13423;E9PCX7;D6RAI5;D6RHU2;H0Y8P5;D6RCR6	Q13423;E9PCX7	29.7215	29.5604	29.4848	29.9829	29.4184	25.3437
sp|P26641|EF1G_HUMAN Elongation factor 1-gamma OS=Homo sapiens OX=9606 GN=EEF1G PE=1 SV=3;sp|P26641-2|EF1G_HUMAN Isoform 2 of Elongation factor 1-gamma OS=Homo sapiens OX=9606 GN=EEF1G	Elongation factor 1-gamma	EEF1G		0.591323	0.248522	1.33995	8	8	8	19.2	19.2	19.2	50.118	0	35.836	744750000	33	P26641;P26641-2	P26641;P26641-2	27.6102	27.7248	27.5952	27.2604	27.3688	24.2812
tr|G5E9D5|G5E9D5_HUMAN ElaC homolog 2 (E. coli), isoform CRA_a OS=Homo sapiens OX=9606 GN=ELAC2 PE=1 SV=1;sp|Q9BQ52-4|RNZ2_HUMAN Isoform 4 of Zinc phosphodiesterase ELAC protein 2 OS=Homo sapiens OX=9606 GN=ELAC2;sp|Q9BQ52|RNZ2_HUMAN Zinc phosphodiesterase	Zinc phosphodiesterase ELAC protein 2	ELAC2		0.879928	0.0775364	1.33683	5	5	5	9.3	9.3	9.3	90.036	0	15.429	124290000	13	G5E9D5;Q9BQ52-4;Q9BQ52;E7ES68;Q9BQ52-3;Q9BQ52-2;H7C2I4;J3QRS2;V9GYU5;J3QL08;J3QLK4;V9GZ72;V9GYS7	G5E9D5;Q9BQ52-4;Q9BQ52;E7ES68;Q9BQ52-3;Q9BQ52-2	24.9429	25.5642	24.6973	24.7881	22.5212	23.8846
tr|A0A2R8Y484|A0A2R8Y484_HUMAN Leukocyte surface antigen CD47 (Fragment) OS=Homo sapiens OX=9606 GN=CD47 PE=1 SV=1;sp|Q08722-2|CD47_HUMAN Isoform OA3-293 of Leukocyte surface antigen CD47 OS=Homo sapiens OX=9606 GN=CD47;sp|Q08722-3|CD47_HUMAN Isoform OA3-3	Leukocyte surface antigen CD47	CD47		0.509565	0.35853	1.3355	3	3	3	13.7	13.7	13.7	20.313	0	8.8045	506640000	9	A0A2R8Y484;Q08722-2;Q08722-3;Q08722-4;Q08722	A0A2R8Y484;Q08722-2;Q08722-3;Q08722-4;Q08722	26.3678	27.0234	26.5086	27.5107	23.7894	24.5932
tr|A0A3B3ITZ9|A0A3B3ITZ9_HUMAN Thyroid hormone receptor-associated protein 3 OS=Homo sapiens OX=9606 GN=THRAP3 PE=1 SV=1;sp|Q9Y2W1|TR150_HUMAN Thyroid hormone receptor-associated protein 3 OS=Homo sapiens OX=9606 GN=THRAP3 PE=1 SV=2	Thyroid hormone receptor-associated protein 3	THRAP3	+	1.30005	0.0153978	1.33313	6	6	6	9.1	9.1	9.1	103.52	0	14.858	162490000	7	A0A3B3ITZ9;Q9Y2W1	A0A3B3ITZ9;Q9Y2W1	25.4974	25.1658	25.7848	24.969	23.4346	24.045
sp|O75319|DUS11_HUMAN RNA/RNP complex-1-interacting phosphatase OS=Homo sapiens OX=9606 GN=DUSP11 PE=1 SV=2	RNA/RNP complex-1-interacting phosphatase	DUSP11		0.435666	0.513773	1.33008	9	9	9	32.9	32.9	32.9	43.71	0	43.306	478670000	35	O75319;H7C0E6;O75319-2	O75319	26.6707	27.0647	27.2157	27.022	26.8797	23.0591
sp|Q09161|NCBP1_HUMAN Nuclear cap-binding protein subunit 1 OS=Homo sapiens OX=9606 GN=NCBP1 PE=1 SV=1	Nuclear cap-binding protein subunit 1	NCBP1		0.351137	0.674358	1.32936	11	11	11	13.7	13.7	13.7	91.838	0	44.993	1249100000	54	Q09161;X6R941	Q09161	28.1439	27.9538	28.125	28.348	28.2843	23.6023
sp|Q9UIG0-2|BAZ1B_HUMAN Isoform 2 of Tyrosine-protein kinase BAZ1B OS=Homo sapiens OX=9606 GN=BAZ1B;sp|Q9UIG0|BAZ1B_HUMAN Tyrosine-protein kinase BAZ1B OS=Homo sapiens OX=9606 GN=BAZ1B PE=1 SV=2	Tyrosine-protein kinase BAZ1B	BAZ1B		0.578957	0.260172	1.32699	19	19	19	13.8	13.8	13.8	170.45	0	48.171	382270000	38	Q9UIG0-2;Q9UIG0	Q9UIG0-2;Q9UIG0	26.6614	26.7538	26.5859	26.9562	25.6105	23.4535
tr|A0A087WU02|A0A087WU02_HUMAN Endoplasmic reticulum-Golgi intermediate compartment protein 2 OS=Homo sapiens OX=9606 GN=ERGIC2 PE=1 SV=1;sp|Q96RQ1|ERGI2_HUMAN Endoplasmic reticulum-Golgi intermediate compartment protein 2 OS=Homo sapiens OX=9606 GN=ERGIC2	Endoplasmic reticulum-Golgi intermediate compartment protein 2	ERGIC2		0.48948	0.395522	1.32437	8	8	8	25.1	25.1	25.1	43.432	0	65.062	1020200000	40	A0A087WU02;Q96RQ1;H0YI50;H0YI58;F8VPA6;F8W0R1;F8VR88;F8VUZ2;H0YHJ8	A0A087WU02;Q96RQ1;H0YI50;H0YI58;F8VPA6	27.9969	28.1169	28.0264	28.058	27.7352	24.3739
sp|Q8WWM7|ATX2L_HUMAN Ataxin-2-like protein OS=Homo sapiens OX=9606 GN=ATXN2L PE=1 SV=2;sp|Q8WWM7-6|ATX2L_HUMAN Isoform 6 of Ataxin-2-like protein OS=Homo sapiens OX=9606 GN=ATXN2L;sp|Q8WWM7-8|ATX2L_HUMAN Isoform 8 of Ataxin-2-like protein OS=Homo sapiens	Ataxin-2-like protein	ATXN2L		0.473863	0.427399	1.31977	15	15	15	21.1	21.1	21.1	113.37	0	51.518	657070000	48	Q8WWM7;Q8WWM7-6;Q8WWM7-8;Q8WWM7-5;Q8WWM7-4;Q8WWM7-9;Q8WWM7-2;Q8WWM7-3;H3BUF6;Q8WWM7-7;H3BSK9;H3BRB0;A0A0C4DGL7;H3BUE3;H3BSQ5	Q8WWM7;Q8WWM7-6;Q8WWM7-8;Q8WWM7-5;Q8WWM7-4;Q8WWM7-9;Q8WWM7-2;Q8WWM7-3;H3BUF6	27.7133	26.6531	27.3932	27.2668	26.9238	23.6097
tr|A0A0C4DFL7|A0A0C4DFL7_HUMAN Lanosterol 14-alpha demethylase OS=Homo sapiens OX=9606 GN=CYP51A1 PE=1 SV=1;sp|Q16850|CP51A_HUMAN Lanosterol 14-alpha demethylase OS=Homo sapiens OX=9606 GN=CYP51A1 PE=1 SV=3;sp|Q16850-2|CP51A_HUMAN Isoform 2 of Lanosterol 1	Lanosterol 14-alpha demethylase	CYP51A1		0.430917	0.525739	1.31951	15	15	15	28.7	28.7	28.7	57.278	0	36.339	604800000	37	A0A0C4DFL7;Q16850;Q16850-2;H7C0D0;A0A3B3ITR4;C9IYR8	A0A0C4DFL7;Q16850;Q16850-2	27.149	27.473	27.1013	27.3507	27.0977	23.3164
sp|Q86UE4|LYRIC_HUMAN Protein LYRIC OS=Homo sapiens OX=9606 GN=MTDH PE=1 SV=2;tr|E5RJU9|E5RJU9_HUMAN Protein LYRIC OS=Homo sapiens OX=9606 GN=MTDH PE=1 SV=1	Protein LYRIC	MTDH		0.379982	0.627761	1.31926	14	14	14	32	32	32	63.836	0	80.782	783890000	48	Q86UE4;E5RJU9;H0YB56;H0YBJ8	Q86UE4;E5RJU9	27.6342	27.4734	27.7521	27.9498	27.5552	23.3969
sp|Q9BZG1|RAB34_HUMAN Ras-related protein Rab-34 OS=Homo sapiens OX=9606 GN=RAB34 PE=1 SV=1;tr|C9JY26|C9JY26_HUMAN Ras-related protein Rab-34, isoform NARR (Fragment) OS=Homo sapiens OX=9606 GN=RAB34 PE=1 SV=9;sp|Q9BZG1-4|RAB34_HUMAN Isoform 4 of Ras-relat	Ras-related protein Rab-34	RAB34		0.492876	0.390118	1.31894	8	8	8	34	34	34	29.044	0	48.323	649780000	31	Q9BZG1;C9JY26;Q9BZG1-4;C9JBG0;Q9BZG1-2;Q96PJ7;E7ES60;J3QLC6;K7EIF2;H7C0Y7;V9GY61;K7EJW7	Q9BZG1;C9JY26;Q9BZG1-4;C9JBG0;Q9BZG1-2;Q96PJ7;E7ES60	26.923	27.7826	27.5162	27.5249	26.9004	23.8397
sp|P49761-1|CLK3_HUMAN Isoform 1 of Dual specificity protein kinase CLK3 OS=Homo sapiens OX=9606 GN=CLK3;sp|P49761|CLK3_HUMAN Dual specificity protein kinase CLK3 OS=Homo sapiens OX=9606 GN=CLK3 PE=1 SV=3;sp|P49761-3|CLK3_HUMAN Isoform 3 of Dual specificit	Dual specificity protein kinase CLK3	CLK3		0.859266	0.084833	1.31504	13	13	13	26.7	26.7	26.7	58.588	0	106.76	1619200000	43	P49761-1;P49761;P49761-3;H3BUL5;H3BVF8;H3BQG1;H3BNQ5;H3BRW2;H3BRE4;H3BRT8;H3BQR7;H3BV35;H3BRK0;P49761-2	P49761-1;P49761;P49761-3	28.6325	28.6755	28.9031	28.4751	27.7115	26.0795
sp|Q14865|ARI5B_HUMAN AT-rich interactive domain-containing protein 5B OS=Homo sapiens OX=9606 GN=ARID5B PE=1 SV=3;sp|Q14865-2|ARI5B_HUMAN Isoform 2 of AT-rich interactive domain-containing protein 5B OS=Homo sapiens OX=9606 GN=ARID5B	AT-rich interactive domain-containing protein 5B	ARID5B		0.589429	0.251121	1.31464	20	20	20	22.9	22.9	22.9	132.37	0	85.961	832330000	55	Q14865;Q14865-2;A0A2R8Y5F2;Q14865-3	Q14865;Q14865-2	27.8318	27.7756	27.6001	27.5785	27.2417	24.4434
sp|Q15021|CND1_HUMAN Condensin complex subunit 1 OS=Homo sapiens OX=9606 GN=NCAPD2 PE=1 SV=3;tr|E7EN77|E7EN77_HUMAN Condensin complex subunit 1 (Fragment) OS=Homo sapiens OX=9606 GN=NCAPD2 PE=1 SV=2	Condensin complex subunit 1	NCAPD2		0.55743	0.286707	1.30771	21	21	21	21.1	21.1	21.1	157.18	0	66.775	500530000	40	Q15021;E7EN77;F5GZK7;F5H431;REV__Q02790	Q15021;E7EN77	26.6686	27.3242	27.0845	26.711	26.7695	23.6737
sp|Q9Y673|ALG5_HUMAN Dolichyl-phosphate beta-glucosyltransferase OS=Homo sapiens OX=9606 GN=ALG5 PE=1 SV=1;sp|Q9Y673-2|ALG5_HUMAN Isoform 2 of Dolichyl-phosphate beta-glucosyltransferase OS=Homo sapiens OX=9606 GN=ALG5	Dolichyl-phosphate beta-glucosyltransferase	ALG5		0.320691	0.727587	1.30718	12	12	12	32.7	32.7	32.7	36.946	0	73.784	797870000	39	Q9Y673;Q9Y673-2	Q9Y673;Q9Y673-2	27.4985	27.3867	27.4601	27.8395	27.785	22.7992
sp|Q9NP72|RAB18_HUMAN Ras-related protein Rab-18 OS=Homo sapiens OX=9606 GN=RAB18 PE=1 SV=1;sp|Q9NP72-2|RAB18_HUMAN Isoform 2 of Ras-related protein Rab-18 OS=Homo sapiens OX=9606 GN=RAB18;tr|A0A087X163|A0A087X163_HUMAN Ras-related protein Rab-18 OS=Homo s	Ras-related protein Rab-18	RAB18		0.304298	0.751232	1.30435	9	9	9	48.1	48.1	48.1	22.977	0	34.715	413790000	23	Q9NP72;Q9NP72-2;A0A087X163;H0Y6T8;Q5W0J0;Q9NP72-3	Q9NP72;Q9NP72-2;A0A087X163;H0Y6T8	26.6139	26.5901	26.5951	27.2507	26.8204	21.8148
sp|Q7Z2E3-7|APTX_HUMAN Isoform 7 of Aprataxin OS=Homo sapiens OX=9606 GN=APTX;sp|Q7Z2E3|APTX_HUMAN Aprataxin OS=Homo sapiens OX=9606 GN=APTX PE=1 SV=2;sp|Q7Z2E3-3|APTX_HUMAN Isoform 3 of Aprataxin OS=Homo sapiens OX=9606 GN=APTX;sp|Q7Z2E3-9|APTX_HUMAN Isof	Aprataxin	APTX		0.613769	0.22852	1.29721	8	8	8	26.6	26.6	26.6	39.104	0	22.091	327220000	22	Q7Z2E3-7;Q7Z2E3;Q7Z2E3-3;Q7Z2E3-9;Q7Z2E3-11;Q7Z2E3-8;F8W6G5;A0A0A0MRW7;Q7Z2E3-4;Q7Z2E3-5;Q7Z2E3-10;C9JZ40;Q7Z2E3-2;Q7Z2E3-6;Q7Z2E3-13;C9J8U3	Q7Z2E3-7;Q7Z2E3;Q7Z2E3-3;Q7Z2E3-9;Q7Z2E3-11;Q7Z2E3-8;F8W6G5;A0A0A0MRW7;Q7Z2E3-4;Q7Z2E3-5;Q7Z2E3-10;C9JZ40;Q7Z2E3-2;Q7Z2E3-6	26.6316	26.1964	26.38	26.132	25.957	23.2274
sp|Q86XI2|CNDG2_HUMAN Condensin-2 complex subunit G2 OS=Homo sapiens OX=9606 GN=NCAPG2 PE=1 SV=1;sp|Q86XI2-2|CNDG2_HUMAN Isoform 2 of Condensin-2 complex subunit G2 OS=Homo sapiens OX=9606 GN=NCAPG2;tr|H0Y6U5|H0Y6U5_HUMAN Condensin-2 complex subunit G2 (Fr	Condensin-2 complex subunit G2	NCAPG2		0.883926	0.0773656	1.29622	8	8	8	10.4	10.4	10.4	130.96	0	11.533	103860000	14	Q86XI2;Q86XI2-2;H0Y6U5;F8WE06	Q86XI2;Q86XI2-2;H0Y6U5;F8WE06	24.8647	24.8487	25.1988	24.5927	24.0691	22.3617
sp|Q96AG4|LRC59_HUMAN Leucine-rich repeat-containing protein 59 OS=Homo sapiens OX=9606 GN=LRRC59 PE=1 SV=1	Leucine-rich repeat-containing protein 59	LRRC59		0.394505	0.611392	1.29496	16	16	16	39.1	39.1	39.1	34.93	0	240.3	8994400000	124	Q96AG4;I3L223	Q96AG4	31.1625	31.486	30.9477	31.2349	31.3273	27.1491
sp|Q969P0-3|IGSF8_HUMAN Isoform 3 of Immunoglobulin superfamily member 8 OS=Homo sapiens OX=9606 GN=IGSF8;sp|Q969P0|IGSF8_HUMAN Immunoglobulin superfamily member 8 OS=Homo sapiens OX=9606 GN=IGSF8 PE=1 SV=1;tr|C9J8Z4|C9J8Z4_HUMAN Immunoglobulin superfamily	Immunoglobulin superfamily member 8	IGSF8		0.957964	0.0592403	1.29151	8	8	8	18.6	18.6	18.6	55.807	0	17.829	262640000	18	Q969P0-3;Q969P0;C9J8Z4;Q969P0-2	Q969P0-3;Q969P0;C9J8Z4	26.3763	25.9809	26.2341	25.4164	25.6296	23.6707
sp|Q9H0H0|INT2_HUMAN Integrator complex subunit 2 OS=Homo sapiens OX=9606 GN=INTS2 PE=1 SV=2;tr|J3KMZ7|J3KMZ7_HUMAN Integrator complex subunit 2 OS=Homo sapiens OX=9606 GN=INTS2 PE=1 SV=1	Integrator complex subunit 2	INTS2	+	1.26478	0.0184063	1.2825	10	10	10	12.2	12.2	12.2	134.32	0	38.078	294870000	22	Q9H0H0;J3KMZ7;A0A2R8Y4Z6	Q9H0H0;J3KMZ7	26.373	26.4598	26.3573	25.6959	25.4732	24.1735
tr|B4DT28|B4DT28_HUMAN Heterogeneous nuclear ribonucleoprotein R OS=Homo sapiens OX=9606 GN=HNRNPR PE=1 SV=1;sp|O43390-4|HNRPR_HUMAN Isoform 4 of Heterogeneous nuclear ribonucleoprotein R OS=Homo sapiens OX=9606 GN=HNRNPR;sp|O43390-3|HNRPR_HUMAN Isoform 3	Heterogeneous nuclear ribonucleoprotein R	HNRNPR	+	1.23428	0.020456	1.28221	2	2	2	5.3	5.3	5.3	55.717	0	6.9837	52015000	6	B4DT28;O43390-4;O43390-3;O43390;O43390-2	B4DT28;O43390-4;O43390-3;O43390;O43390-2	23.6671	25.0917	23.9212	23.0988	22.5225	23.2121
sp|P84077|ARF1_HUMAN ADP-ribosylation factor 1 OS=Homo sapiens OX=9606 GN=ARF1 PE=1 SV=2;sp|P61204|ARF3_HUMAN ADP-ribosylation factor 3 OS=Homo sapiens OX=9606 GN=ARF3 PE=1 SV=2;tr|F5H423|F5H423_HUMAN Uncharacterized protein OS=Homo sapiens OX=9606 PE=3 SV	ADP-ribosylation factor 1;ADP-ribosylation factor 3	ARF1;ARF3		0.581489	0.260622	1.28035	8	4	4	57.5	27.6	27.6	20.697	0	34.331	349770000	13	P84077;P61204;F5H423;P61204-2;H0YGG7	P84077;P61204;F5H423;P61204-2	25.8111	27.1955	26.2813	25.878	26.1975	23.3714
sp|Q13505-3|MTX1_HUMAN Isoform 3 of Metaxin-1 OS=Homo sapiens OX=9606 GN=MTX1;sp|Q13505|MTX1_HUMAN Metaxin-1 OS=Homo sapiens OX=9606 GN=MTX1 PE=1 SV=3;tr|A0A0C4DFQ1|A0A0C4DFQ1_HUMAN Metaxin-1 OS=Homo sapiens OX=9606 GN=MTX1 PE=1 SV=1;sp|Q13505-2|MTX1_HUMAN	Metaxin-1	MTX1		0.400527	0.601027	1.28034	9	9	9	35.3	35.3	35.3	35.777	0	31.054	341680000	24	Q13505-3;Q13505;A0A0C4DFQ1;Q13505-2	Q13505-3;Q13505;A0A0C4DFQ1;Q13505-2	25.9034	26.748	26.1736	26.5107	26.1296	22.3437
sp|P63000|RAC1_HUMAN Ras-related C3 botulinum toxin substrate 1 OS=Homo sapiens OX=9606 GN=RAC1 PE=1 SV=1;sp|P63000-2|RAC1_HUMAN Isoform B of Ras-related C3 botulinum toxin substrate 1 OS=Homo sapiens OX=9606 GN=RAC1	Ras-related C3 botulinum toxin substrate 1	RAC1		0.392249	0.615711	1.28022	5	5	5	22.4	22.4	22.4	21.45	0	17.927	602200000	21	P63000;P63000-2;J3KSC4;J3QLK0;B1AH77;B1AH80;P60763;P15153;B1AH78	P63000;P63000-2	27.2797	27.0202	27.1827	27.7677	26.6703	23.2039
sp|Q96E22|NGBR_HUMAN Dehydrodolichyl diphosphate synthase complex subunit NUS1 OS=Homo sapiens OX=9606 GN=NUS1 PE=1 SV=1	Dehydrodolichyl diphosphate syntase complex subunit NUS1	NUS1		0.644902	0.203777	1.27936	3	3	3	15	15	15	33.224	0	13.491	53473000	7	Q96E22	Q96E22	23.7826	24.5338	24.2894	24.6327	21.8063	22.3287
sp|P56589|PEX3_HUMAN Peroxisomal biogenesis factor 3 OS=Homo sapiens OX=9606 GN=PEX3 PE=1 SV=1;tr|Q7Z6V3|Q7Z6V3_HUMAN Peroxisomal biogenesis factor 3 (Fragment) OS=Homo sapiens OX=9606 GN=PEX3 PE=1 SV=1	Peroxisomal biogenesis factor 3	PEX3	+	1.19654	0.0220103	1.27869	4	4	4	20.1	20.1	20.1	42.139	0	48.975	136930000	12	P56589;Q7Z6V3	P56589;Q7Z6V3	24.7918	26.05	25.3094	24.3458	24.5447	23.4247
sp|P53985|MOT1_HUMAN Monocarboxylate transporter 1 OS=Homo sapiens OX=9606 GN=SLC16A1 PE=1 SV=3	Monocarboxylate transporter 1	SLC16A1		0.301358	0.752146	1.27644	6	6	6	8.2	8.2	8.2	53.944	0	49.446	1567400000	34	P53985;Q5T8R3;Q5T8R5;P53985-2	P53985	28.6514	28.2988	28.4464	28.7605	29.0509	23.7559
sp|P52948-6|NUP98_HUMAN Isoform 6 of Nuclear pore complex protein Nup98-Nup96 OS=Homo sapiens OX=9606 GN=NUP98;sp|P52948-2|NUP98_HUMAN Isoform 2 of Nuclear pore complex protein Nup98-Nup96 OS=Homo sapiens OX=9606 GN=NUP98;sp|P52948-5|NUP98_HUMAN Isoform 5	Nuclear pore complex protein Nup98-Nup96;Nuclear pore complex protein Nup98;Nuclear pore complex protein Nup96	NUP98	+	1.64674	0.00420189	1.27491	8	8	8	5.3	5.3	5.3	186.27	0	16.58	165790000	17	P52948-6;P52948-2;P52948-5;P52948;A0A3B3ITD8;H7C3P6;P52948-4;P52948-3;H0YEN4	P52948-6;P52948-2;P52948-5;P52948;A0A3B3ITD8;H7C3P6	25.887	25.8553	25.2583	24.9435	24.2595	23.9729
sp|Q9H1A4|APC1_HUMAN Anaphase-promoting complex subunit 1 OS=Homo sapiens OX=9606 GN=ANAPC1 PE=1 SV=1;tr|H0Y564|H0Y564_HUMAN Anaphase-promoting complex subunit 1 (Fragment) OS=Homo sapiens OX=9606 GN=ANAPC1 PE=1 SV=1	Anaphase-promoting complex subunit 1	ANAPC1		0.826173	0.0975508	1.27376	17	17	17	11.2	11.2	11.2	216.5	0	41.573	302440000	31	Q9H1A4;H0Y564;A0A2R8YF63;F8WAS1	Q9H1A4;H0Y564	26.1892	26.7817	26.1294	25.6344	25.9094	23.7352
sp|O95573|ACSL3_HUMAN Long-chain-fatty-acid--CoA ligase 3 OS=Homo sapiens OX=9606 GN=ACSL3 PE=1 SV=3	Long-chain-fatty-acid--CoA ligase 3	ACSL3		0.479664	0.41614	1.27351	34	34	34	48.5	48.5	48.5	80.419	0	323.31	8055600000	193	O95573;F5GWH2;O60488-2;O60488;C9JC11;F5H062	O95573	31.0226	31.2632	30.8163	30.7237	31.0799	27.478
sp|Q9NX47|MARH5_HUMAN E3 ubiquitin-protein ligase MARCH5 OS=Homo sapiens OX=9606 GN=MARCH5 PE=1 SV=1	E3 ubiquitin-protein ligase MARCH5	2005-03-01		0.564686	0.280351	1.27235	3	3	3	14	14	14	31.231	0	30.663	354470000	14	Q9NX47	Q9NX47	26.4847	26.5595	26.4954	26.6934	25.7062	23.3228
tr|J3QRG5|J3QRG5_HUMAN Cytochrome b-245 chaperone 1 OS=Homo sapiens OX=9606 GN=CYBC1 PE=1 SV=1;tr|J3KSJ5|J3KSJ5_HUMAN Cytochrome b-245 chaperone 1 OS=Homo sapiens OX=9606 GN=CYBC1 PE=1 SV=1;sp|Q9BQA9-2|CYBC1_HUMAN Isoform 2 of Cytochrome b-245 chaperone 1	Uncharacterized protein C17orf62	C17orf62		0.693783	0.168187	1.26794	5	5	5	38.5	38.5	38.5	16.754	0	11.121	350950000	17	J3QRG5;J3KSJ5;Q9BQA9-2;Q9BQA9;J3KTF4;J3QKS6;J3QLB7;J3QQQ4;J3QRZ2;J3QKZ6;H0Y2X1;J3KTI1;J3KSB6;J3KS78;J3QS53	J3QRG5;J3KSJ5;Q9BQA9-2;Q9BQA9;J3KTF4;J3QKS6;J3QLB7	26.0406	26.8515	26.3682	26.0968	25.7948	23.5647
sp|Q53EU6|GPAT3_HUMAN Glycerol-3-phosphate acyltransferase 3 OS=Homo sapiens OX=9606 GN=GPAT3 PE=1 SV=2	Glycerol-3-phosphate acyltransferase 3	AGPAT9		0.504692	0.371235	1.26609	7	7	7	21.9	21.9	21.9	48.705	0	22.063	237110000	16	Q53EU6	Q53EU6	25.8035	26.2395	25.7085	26.4633	24.7789	22.711
tr|F8VVA7|F8VVA7_HUMAN Coatomer subunit zeta-1 OS=Homo sapiens OX=9606 GN=COPZ1 PE=1 SV=1;sp|P61923|COPZ1_HUMAN Coatomer subunit zeta-1 OS=Homo sapiens OX=9606 GN=COPZ1 PE=1 SV=1;tr|F8VXB1|F8VXB1_HUMAN Coatomer subunit zeta-1 (Fragment) OS=Homo sapiens OX=	Coatomer subunit zeta-1	COPZ1		0.414605	0.573082	1.2637	5	5	5	31.3	31.3	31.3	22.34	0	31.66	327610000	15	F8VVA7;P61923;F8VXB1;F8VUC5;F8W156;F8W651;F8VYZ4;P61923-5;P61923-4;F8VXR1;F8VYK5;P61923-2;P61923-3	F8VVA7;P61923;F8VXB1;F8VUC5;F8W156;F8W651;F8VYZ4;P61923-5;P61923-4;F8VXR1	26.6186	26.4712	26.098	26.3899	26.449	22.5578
sp|Q99613|EIF3C_HUMAN Eukaryotic translation initiation factor 3 subunit C OS=Homo sapiens OX=9606 GN=EIF3C PE=1 SV=1;sp|Q99613-2|EIF3C_HUMAN Isoform 2 of Eukaryotic translation initiation factor 3 subunit C OS=Homo sapiens OX=9606 GN=EIF3C;sp|B5ME19|EIFCL	Eukaryotic translation initiation factor 3 subunit C;Eukaryotic translation initiation factor 3 subunit C-like protein	EIF3C;EIF3CL		0.381035	0.627839	1.262	19	19	19	25.5	25.5	25.5	105.34	0	93.805	815140000	55	Q99613;Q99613-2;B5ME19;H3BPE3;H3BPE4;H3BTY8	Q99613;Q99613-2;B5ME19	27.5851	27.4972	27.6604	28.0346	27.358	23.5641
sp|Q9BSJ8-2|ESYT1_HUMAN Isoform 2 of Extended synaptotagmin-1 OS=Homo sapiens OX=9606 GN=ESYT1;sp|Q9BSJ8|ESYT1_HUMAN Extended synaptotagmin-1 OS=Homo sapiens OX=9606 GN=ESYT1 PE=1 SV=1	Extended synaptotagmin-1	ESYT1		0.293297	0.765401	1.25595	38	38	38	35.9	35.9	35.9	124	0	323.31	3839900000	146	Q9BSJ8-2;Q9BSJ8;F8VZB1	Q9BSJ8-2;Q9BSJ8	29.7987	29.8863	29.7437	30.2763	30.298	25.0865
sp|Q15084-3|PDIA6_HUMAN Isoform 3 of Protein disulfide-isomerase A6 OS=Homo sapiens OX=9606 GN=PDIA6;sp|Q15084|PDIA6_HUMAN Protein disulfide-isomerase A6 OS=Homo sapiens OX=9606 GN=PDIA6 PE=1 SV=1;sp|Q15084-4|PDIA6_HUMAN Isoform 4 of Protein disulfide-isom	Protein disulfide-isomerase A6	PDIA6		0.862252	0.0858575	1.25512	5	5	5	13.5	13.5	13.5	47.837	0	21.566	194740000	16	Q15084-3;Q15084;Q15084-4;Q15084-5;Q15084-2	Q15084-3;Q15084;Q15084-4;Q15084-5;Q15084-2	25.6106	25.9748	25.3705	25.27	24.8031	23.1175
tr|H0Y360|H0Y360_HUMAN AMP deaminase 2 (Fragment) OS=Homo sapiens OX=9606 GN=AMPD2 PE=1 SV=1;sp|Q01433-3|AMPD2_HUMAN Isoform Ex1A-3 of AMP deaminase 2 OS=Homo sapiens OX=9606 GN=AMPD2;sp|Q01433-5|AMPD2_HUMAN Isoform 5 of AMP deaminase 2 OS=Homo sapiens OX=	AMP deaminase 2	AMPD2		0.41329	0.575878	1.25195	6	6	6	7.2	7.2	7.2	98.401	0	13.283	198180000	12	H0Y360;Q01433-3;Q01433-5;Q01433-2;Q01433-4;Q01433;E9PIJ1;E9PJF6;H0YCL9;H0YF16	H0Y360;Q01433-3;Q01433-5;Q01433-2;Q01433-4;Q01433	26.2242	23.7301	25.7471	26.0469	23.1124	22.7864
sp|Q9UHG3|PCYOX_HUMAN Prenylcysteine oxidase 1 OS=Homo sapiens OX=9606 GN=PCYOX1 PE=1 SV=3;sp|Q9UHG3-2|PCYOX_HUMAN Isoform 2 of Prenylcysteine oxidase 1 OS=Homo sapiens OX=9606 GN=PCYOX1;tr|F8W8W4|F8W8W4_HUMAN Prenylcysteine oxidase 1 OS=Homo sapiens OX=96	Prenylcysteine oxidase 1	PCYOX1		0.529613	0.329776	1.24833	10	10	10	28.1	28.1	28.1	56.639	0	44.411	390460000	33	Q9UHG3;Q9UHG3-2;F8W8W4;C9K055;C9JM55	Q9UHG3;Q9UHG3-2;F8W8W4	26.628	26.6777	26.8146	26.5689	26.4189	23.3875
tr|A0A087X295|A0A087X295_HUMAN WD repeat-containing protein 6 OS=Homo sapiens OX=9606 GN=WDR6 PE=1 SV=1;sp|Q9NNW5|WDR6_HUMAN WD repeat-containing protein 6 OS=Homo sapiens OX=9606 GN=WDR6 PE=1 SV=1;tr|E9PDU5|E9PDU5_HUMAN WD repeat-containing protein 6 OS=H	WD repeat-containing protein 6	WDR6	+	1.24202	0.0205091	1.24442	7	7	7	7.2	7.2	7.2	125	0	15.927	86250000	11	A0A087X295;Q9NNW5;E9PDU5;E9PBK6;Q6PKC6;C9K020	A0A087X295;Q9NNW5;E9PDU5;E9PBK6	24.3962	24.4666	24.9014	23.9575	22.4831	23.5904
sp|Q969X5-2|ERGI1_HUMAN Isoform 2 of Endoplasmic reticulum-Golgi intermediate compartment protein 1 OS=Homo sapiens OX=9606 GN=ERGIC1;sp|Q969X5|ERGI1_HUMAN Endoplasmic reticulum-Golgi intermediate compartment protein 1 OS=Homo sapiens OX=9606 GN=ERGIC1 PE=	Endoplasmic reticulum-Golgi intermediate compartment protein 1	ERGIC1		0.34009	0.690734	1.24157	9	9	9	43.9	43.9	43.9	22.16	0	39.993	925150000	39	Q969X5-2;Q969X5	Q969X5-2;Q969X5	27.5994	27.75	27.7468	27.7463	28.1752	23.45
sp|P50990|TCPQ_HUMAN T-complex protein 1 subunit theta OS=Homo sapiens OX=9606 GN=CCT8 PE=1 SV=4;sp|P50990-2|TCPQ_HUMAN Isoform 2 of T-complex protein 1 subunit theta OS=Homo sapiens OX=9606 GN=CCT8;sp|P50990-3|TCPQ_HUMAN Isoform 3 of T-complex protein 1 s	T-complex protein 1 subunit theta	CCT8	+	1.26332	0.0188526	1.23816	7	7	7	16.1	16.1	16.1	59.62	0	13.054	122510000	9	P50990;P50990-2;P50990-3;H7C4C8	P50990;P50990-2;P50990-3	24.9125	24.8346	24.9152	24.5377	23.4063	23.0038
tr|B9A018|B9A018_HUMAN U4/U6.U5 tri-snRNP-associated protein 2 OS=Homo sapiens OX=9606 GN=USP39 PE=1 SV=1;sp|Q53GS9|SNUT2_HUMAN U4/U6.U5 tri-snRNP-associated protein 2 OS=Homo sapiens OX=9606 GN=USP39 PE=1 SV=2;tr|A0A087X1B2|A0A087X1B2_HUMAN U4/U6.U5 tri-s	U4/U6.U5 tri-snRNP-associated protein 2	USP39		0.888365	0.0779123	1.23635	8	8	8	20	20	20	62.043	0	28.309	364390000	22	B9A018;Q53GS9;A0A087X1B2;Q53GS9-2;Q53GS9-3;A0A087WW31;F8WC91	B9A018;Q53GS9;A0A087X1B2;Q53GS9-2;Q53GS9-3	26.6858	26.5321	26.5105	26.2142	25.7269	24.0783
sp|P00338|LDHA_HUMAN L-lactate dehydrogenase A chain OS=Homo sapiens OX=9606 GN=LDHA PE=1 SV=2;sp|P00338-3|LDHA_HUMAN Isoform 3 of L-lactate dehydrogenase A chain OS=Homo sapiens OX=9606 GN=LDHA;tr|F5GYU2|F5GYU2_HUMAN L-lactate dehydrogenase A chain (Fragm	L-lactate dehydrogenase A chain	LDHA	+	1.13698	0.0304198	1.23584	5	5	5	17.8	17.8	17.8	36.688	0	17.158	239870000	10	P00338;P00338-3;F5GYU2;F5GXY2;P00338-5;P00338-2;P00338-4;F5GXH2;F5H8H6;F5GXC7;F5GWW2;F5GXU1;F5GZQ4;F5H5J4;F5H6W8	P00338;P00338-3;F5GYU2;F5GXY2;P00338-5;P00338-2;P00338-4	26.0887	25.9401	25.8771	25.2916	25.1868	23.72
tr|J3KPX7|J3KPX7_HUMAN Prohibitin-2 OS=Homo sapiens OX=9606 GN=PHB2 PE=1 SV=2;sp|Q99623|PHB2_HUMAN Prohibitin-2 OS=Homo sapiens OX=9606 GN=PHB2 PE=1 SV=2;tr|F5GY37|F5GY37_HUMAN Prohibitin-2 OS=Homo sapiens OX=9606 GN=PHB2 PE=1 SV=1;sp|Q99623-2|PHB2_HUMAN I	Prohibitin-2	PHB2	+	1.24624	0.0203125	1.23488	7	7	7	32.6	32.6	32.6	33.239	0	29.011	117830000	7	J3KPX7;Q99623;F5GY37;Q99623-2;F5H3X6;F5GWA7;F5H2D2;F5H0C5	J3KPX7;Q99623;F5GY37;Q99623-2;F5H3X6;F5GWA7	24.8976	25.0857	24.8759	24.5968	23.5177	23.0401
tr|F8VYE8|F8VYE8_HUMAN Serine/threonine-protein phosphatase OS=Homo sapiens OX=9606 GN=PPP1CC PE=1 SV=1;sp|P36873|PP1G_HUMAN Serine/threonine-protein phosphatase PP1-gamma catalytic subunit OS=Homo sapiens OX=9606 GN=PPP1CC PE=1 SV=1;sp|P36873-2|PP1G_HUMAN	Serine/threonine-protein phosphatase;Serine/threonine-protein phosphatase PP1-gamma catalytic subunit	PPP1CC	+	1.45076	0.00884986	1.23403	6	2	2	22	7.9	7.9	34.95	0	6.8114	53797000	4	F8VYE8;P36873;P36873-2;F8W0W8;A0A087WYY5;F8VR82;E7ETD8;F8WE71	F8VYE8;P36873;P36873-2;F8W0W8;A0A087WYY5;F8VR82	24.4523	23.3115	24.4356	22.793	22.653	23.0513
sp|Q9Y3T9|NOC2L_HUMAN Nucleolar complex protein 2 homolog OS=Homo sapiens OX=9606 GN=NOC2L PE=1 SV=4	Nucleolar complex protein 2 homolog	NOC2L		0.45541	0.477161	1.22315	22	22	22	24.6	24.6	24.6	84.918	0	146.23	5527700000	123	Q9Y3T9	Q9Y3T9	30.528	30.4549	30.3351	30.6596	30.0601	26.929
sp|O15014|ZN609_HUMAN Zinc finger protein 609 OS=Homo sapiens OX=9606 GN=ZNF609 PE=1 SV=2	Zinc finger protein 609	ZNF609		0.352893	0.674489	1.21886	13	13	13	13.5	13.5	13.5	151.19	0	51.558	409980000	32	O15014;E7ERY8;O15014-2	O15014	27.1734	25.9488	26.3637	27.0976	26.1847	22.547
sp|Q16795|NDUA9_HUMAN NADH dehydrogenase [ubiquinone] 1 alpha subcomplex subunit 9, mitochondrial OS=Homo sapiens OX=9606 GN=NDUFA9 PE=1 SV=2;tr|A0A3B3ISG8|A0A3B3ISG8_HUMAN Uncharacterized protein OS=Homo sapiens OX=9606 PE=4 SV=1	NADH dehydrogenase [ubiquinone] 1 alpha subcomplex subunit 9, mitochondrial	NDUFA9		0.361453	0.661808	1.21831	15	15	15	46.9	46.9	46.9	42.509	0	74.371	614880000	53	Q16795;A0A3B3ISG8;F5H0J3;F5GY40;H3BRM9	Q16795;A0A3B3ISG8	27.3267	27.2915	27.1098	27.6041	27.2455	23.2235
tr|C9J5X1|C9J5X1_HUMAN Tyrosine-protein kinase receptor OS=Homo sapiens OX=9606 GN=IGF1R PE=1 SV=1;sp|P08069|IGF1R_HUMAN Insulin-like growth factor 1 receptor OS=Homo sapiens OX=9606 GN=IGF1R PE=1 SV=1	Tyrosine-protein kinase receptor;Insulin-like growth factor 1 receptor;Insulin-like growth factor 1 receptor alpha chain;Insulin-like growth factor 1 receptor beta chain	IGF1R		0.712292	0.159552	1.21754	8	8	8	7.3	7.3	7.3	154.79	0	16.463	180870000	20	C9J5X1;P08069;H3BSZ8;H0YMJ5;H0YNR0;P14616;P06213-2;P06213	C9J5X1;P08069	25.8753	25.0331	25.6127	25.7579	23.7175	23.393
sp|Q9UNX4|WDR3_HUMAN WD repeat-containing protein 3 OS=Homo sapiens OX=9606 GN=WDR3 PE=1 SV=1	WD repeat-containing protein 3	WDR3		0.473601	0.434197	1.21212	21	21	21	27.9	27.9	27.9	106.1	0	90.988	787440000	57	Q9UNX4;Q6PDA5	Q9UNX4	27.3743	28.0879	27.4734	27.607	27.4306	24.2616
sp|P35579|MYH9_HUMAN Myosin-9 OS=Homo sapiens OX=9606 GN=MYH9 PE=1 SV=4;sp|P35579-2|MYH9_HUMAN Isoform 2 of Myosin-9 OS=Homo sapiens OX=9606 GN=MYH9	Myosin-9	MYH9		0.64407	0.207771	1.208	11	11	11	9.3	9.3	9.3	226.53	0	34.497	181560000	20	P35579;P35579-2;A0A2R8Y4C3;M0QY43;Q7Z406-5;Q7Z406-4;P35749-4;P35749-3;P35749;P35749-2;Q7Z406;Q7Z406-6;Q7Z406-2	P35579;P35579-2	25.1475	26.0707	25.4037	25.6693	24.4292	22.8994
sp|Q9Y4B6|DCAF1_HUMAN DDB1- and CUL4-associated factor 1 OS=Homo sapiens OX=9606 GN=DCAF1 PE=1 SV=3;sp|Q9Y4B6-2|DCAF1_HUMAN Isoform 2 of DDB1- and CUL4-associated factor 1 OS=Homo sapiens OX=9606 GN=DCAF1;sp|Q9Y4B6-3|DCAF1_HUMAN Isoform 3 of DDB1- and CUL4	Protein VPRBP	VPRBP		0.588439	0.257003	1.20597	14	14	14	12.7	12.7	12.7	169.01	0	44.144	353640000	31	Q9Y4B6;Q9Y4B6-2;Q9Y4B6-3	Q9Y4B6;Q9Y4B6-2;Q9Y4B6-3	26.5888	25.8117	26.6755	25.8074	26.227	23.4237
sp|Q15637-4|SF01_HUMAN Isoform 4 of Splicing factor 1 OS=Homo sapiens OX=9606 GN=SF1;sp|Q15637-6|SF01_HUMAN Isoform 6 of Splicing factor 1 OS=Homo sapiens OX=9606 GN=SF1;sp|Q15637-3|SF01_HUMAN Isoform 3 of Splicing factor 1 OS=Homo sapiens OX=9606 GN=SF1;s	Splicing factor 1	SF1		0.392253	0.620624	1.20436	13	13	13	26.5	26.5	26.5	59.711	0	50.867	532350000	32	Q15637-4;Q15637-6;Q15637-3;Q15637-2;Q15637;Q15637-5;Q15637-7;F8WEV5;C9J792	Q15637-4;Q15637-6;Q15637-3;Q15637-2;Q15637;Q15637-5;Q15637-7	26.9061	27.1494	26.6411	27.2209	26.7272	23.1355
sp|Q16531|DDB1_HUMAN DNA damage-binding protein 1 OS=Homo sapiens OX=9606 GN=DDB1 PE=1 SV=1;tr|F5GY55|F5GY55_HUMAN DNA damage-binding protein 1 OS=Homo sapiens OX=9606 GN=DDB1 PE=1 SV=1;sp|Q16531-2|DDB1_HUMAN Isoform 2 of DNA damage-binding protein 1 OS=Ho	DNA damage-binding protein 1	DDB1		0.628858	0.222084	1.19746	17	17	17	21.6	21.6	21.6	126.97	0	50.827	459450000	28	Q16531;F5GY55;Q16531-2;F5GWI0;F5H2L3;F5GYG8;F5GZY8;F5H198	Q16531;F5GY55;Q16531-2	26.6334	26.6486	26.9317	26.6235	26.1379	23.8598
sp|Q9NVV4|PAPD1_HUMAN Poly(A) RNA polymerase, mitochondrial OS=Homo sapiens OX=9606 GN=MTPAP PE=1 SV=1;sp|Q9NVV4-2|PAPD1_HUMAN Isoform 2 of Poly(A) RNA polymerase, mitochondrial OS=Homo sapiens OX=9606 GN=MTPAP	Poly(A) RNA polymerase, mitochondrial	MTPAP		0.402397	0.599854	1.19639	12	12	12	28.4	28.4	28.4	66.171	0	41.679	431850000	31	Q9NVV4;Q9NVV4-2;Q5T851;Q5T852	Q9NVV4;Q9NVV4-2	26.6295	27.1936	26.5591	26.7407	26.9385	23.1138
sp|O00116|ADAS_HUMAN Alkyldihydroxyacetonephosphate synthase, peroxisomal OS=Homo sapiens OX=9606 GN=AGPS PE=1 SV=1;tr|A0A1B0GWA2|A0A1B0GWA2_HUMAN Alkylglycerone-phosphate synthase (Fragment) OS=Homo sapiens OX=9606 GN=AGPS PE=1 SV=1;tr|A0A2R8YEL0|A0A2R8YE	Alkyldihydroxyacetonephosphate synthase, peroxisomal	AGPS		0.363571	0.657835	1.1953	15	15	15	30.7	30.7	30.7	72.911	0	54.291	637630000	44	O00116;A0A1B0GWA2;A0A2R8YEL0;B8ZZ81	O00116;A0A1B0GWA2;A0A2R8YEL0	27.1977	27.4221	27.2219	27.6438	27.2589	23.3531
sp|Q9H0A0|NAT10_HUMAN RNA cytidine acetyltransferase OS=Homo sapiens OX=9606 GN=NAT10 PE=1 SV=2;sp|Q9H0A0-2|NAT10_HUMAN Isoform 2 of RNA cytidine acetyltransferase OS=Homo sapiens OX=9606 GN=NAT10;tr|A0A087WV29|A0A087WV29_HUMAN RNA cytidine acetyltransfera	N-acetyltransferase 10	NAT10		0.34368	0.687831	1.19398	17	17	17	22.3	22.3	22.3	115.73	0	54.206	596680000	47	Q9H0A0;Q9H0A0-2;A0A087WV29;E9PMU0;E9PJN6	Q9H0A0;Q9H0A0-2;A0A087WV29	27.0084	27.2738	26.9062	27.268	27.3382	23.0002
sp|Q6P9B9|INT5_HUMAN Integrator complex subunit 5 OS=Homo sapiens OX=9606 GN=INTS5 PE=1 SV=1	Integrator complex subunit 5	INTS5		0.490324	0.401631	1.19194	8	8	8	12.2	12.2	12.2	107.99	0	19.856	347770000	21	Q6P9B9	Q6P9B9	26.4791	26.4577	26.5014	26.1972	26.4889	23.1761
tr|A0A0B4J2E5|A0A0B4J2E5_HUMAN Uncharacterized protein OS=Homo sapiens OX=9606 GN=LOC102724159 PE=1 SV=1;sp|Q15269|PWP2_HUMAN Periodic tryptophan protein 2 homolog OS=Homo sapiens OX=9606 GN=PWP2 PE=2 SV=2	Periodic tryptophan protein 2 homolog	PWP2		0.368775	0.650169	1.19137	13	13	13	16	16	16	102.45	0	46.955	472210000	34	A0A0B4J2E5;Q15269;C9J544;A0A0J9YX21;A0A096LPI6	A0A0B4J2E5;Q15269	26.4965	26.9767	26.6231	26.8622	26.84	22.82
sp|P53007|TXTP_HUMAN Tricarboxylate transport protein, mitochondrial OS=Homo sapiens OX=9606 GN=SLC25A1 PE=1 SV=2	Tricarboxylate transport protein, mitochondrial	SLC25A1		0.827757	0.101019	1.18814	4	4	4	13.8	13.8	13.8	34.012	0	12.14	123260000	14	P53007;B4DP62	P53007	25.0242	25.3718	24.9085	25.1739	23.5623	23.0037
sp|P49736|MCM2_HUMAN DNA replication licensing factor MCM2 OS=Homo sapiens OX=9606 GN=MCM2 PE=1 SV=4;tr|H0Y8E6|H0Y8E6_HUMAN DNA helicase (Fragment) OS=Homo sapiens OX=9606 GN=MCM2 PE=1 SV=1	DNA replication licensing factor MCM2	MCM2		0.92117	0.0712377	1.18769	14	14	14	22.5	22.5	22.5	101.89	0	56.706	316460000	27	P49736;H0Y8E6;H7C4N9;C9J013;C9JZ21;F8WDM3	P49736;H0Y8E6	26.6787	25.4862	26.5921	25.8404	25.1183	24.2353
sp|Q9Y6M5|ZNT1_HUMAN Zinc transporter 1 OS=Homo sapiens OX=9606 GN=SLC30A1 PE=1 SV=3	Zinc transporter 1	SLC30A1		0.3026	0.751518	1.18541	5	5	5	10.5	10.5	10.5	55.299	0	38.882	503410000	19	Q9Y6M5;REV__Q8IUX4;REV__Q96AK3	Q9Y6M5	27.0155	26.3329	27.0141	27.2917	27.0637	22.451
sp|Q9H116|GZF1_HUMAN GDNF-inducible zinc finger protein 1 OS=Homo sapiens OX=9606 GN=GZF1 PE=1 SV=1	GDNF-inducible zinc finger protein 1	GZF1	+	1.03528	0.0471868	1.18428	4	4	4	7.6	7.6	7.6	80.491	0	17.418	113380000	10	Q9H116;Q5JXG1;Q9H116-4	Q9H116	25.1359	24.7731	25.0402	24.4582	22.7589	24.1793
tr|B4DY09|B4DY09_HUMAN Interleukin enhancer-binding factor 2 OS=Homo sapiens OX=9606 GN=ILF2 PE=1 SV=1;sp|Q12905|ILF2_HUMAN Interleukin enhancer-binding factor 2 OS=Homo sapiens OX=9606 GN=ILF2 PE=1 SV=2	Interleukin enhancer-binding factor 2	ILF2		0.378614	0.635574	1.18367	12	12	12	41.8	41.8	41.8	38.91	0	64.355	831640000	50	B4DY09;Q12905;X6R6Z1;A0A0A0MRL0	B4DY09;Q12905	27.7632	27.877	27.398	27.979	27.6134	23.8948
sp|Q9BUY5|ZN426_HUMAN Zinc finger protein 426 OS=Homo sapiens OX=9606 GN=ZNF426 PE=1 SV=1;tr|K7ER43|K7ER43_HUMAN Zinc finger protein 426 OS=Homo sapiens OX=9606 GN=ZNF426 PE=1 SV=1	Zinc finger protein 426	ZNF426	+	1.67056	0.00414953	1.18171	4	4	4	11.4	11.4	11.4	63.105	0	16.486	64949000	8	Q9BUY5;K7ER43;K7EME3	Q9BUY5;K7ER43	24.2302	25.0127	24.2192	23.047	23.6662	23.2037
sp|Q6PCB7|S27A1_HUMAN Long-chain fatty acid transport protein 1 OS=Homo sapiens OX=9606 GN=SLC27A1 PE=1 SV=1;sp|Q6PCB7-2|S27A1_HUMAN Isoform 2 of Long-chain fatty acid transport protein 1 OS=Homo sapiens OX=9606 GN=SLC27A1	Long-chain fatty acid transport protein 1	SLC27A1		0.532199	0.330932	1.18115	12	11	11	26.3	24.1	24.1	71.107	0	40.931	498280000	37	Q6PCB7;Q6PCB7-2;M0QZC9;B7Z225	Q6PCB7;Q6PCB7-2	27.2408	26.9205	26.6225	26.8889	26.5155	23.836
sp|O75844|FACE1_HUMAN CAAX prenyl protease 1 homolog OS=Homo sapiens OX=9606 GN=ZMPSTE24 PE=1 SV=2	CAAX prenyl protease 1 homolog	ZMPSTE24		0.230588	0.831048	1.17557	10	10	10	23.6	23.6	23.6	54.812	0	37.032	856040000	48	O75844	O75844	27.581	27.4503	27.4189	28.5033	28.102	22.3181
sp|Q15102|PA1B3_HUMAN Platelet-activating factor acetylhydrolase IB subunit gamma OS=Homo sapiens OX=9606 GN=PAFAH1B3 PE=1 SV=1;tr|M0R389|M0R389_HUMAN Platelet-activating factor acetylhydrolase IB subunit gamma (Fragment) OS=Homo sapiens OX=9606 GN=PAFAH1B	Platelet-activating factor acetylhydrolase IB subunit gamma	PAFAH1B3		0.620189	0.230249	1.17131	6	6	6	32.9	32.9	32.9	25.734	0	19.972	323200000	20	Q15102;M0R389;M0R1K3;M0QXS6;M0R323;M0QZT2	Q15102;M0R389;M0R1K3	26.6094	26.17	26.0818	26.1171	25.7684	23.4617
sp|Q9HBL7|PLRKT_HUMAN Plasminogen receptor (KT) OS=Homo sapiens OX=9606 GN=PLGRKT PE=1 SV=1	Plasminogen receptor (KT)	PLGRKT	+	1.17625	0.0269548	1.17112	4	4	4	29.3	29.3	29.3	17.201	0	6.0446	105140000	9	Q9HBL7	Q9HBL7	25.2386	24.4201	24.5463	24.1523	22.8185	23.7209
sp|Q53FV1|ORML2_HUMAN ORM1-like protein 2 OS=Homo sapiens OX=9606 GN=ORMDL2 PE=1 SV=2;tr|F8VXD5|F8VXD5_HUMAN ORM1-like protein 2 OS=Homo sapiens OX=9606 GN=ORMDL2 PE=1 SV=1	ORM1-like protein 2	ORMDL2		0.422463	0.561189	1.16783	4	4	2	33.3	33.3	16.3	17.363	0	54.523	546100000	13	Q53FV1;F8VXD5;F8VWV8	Q53FV1;F8VXD5	27.0993	26.9977	27.016	27.1139	26.982	23.5136
tr|J3QR07|J3QR07_HUMAN YTH domain-containing protein 1 OS=Homo sapiens OX=9606 GN=YTHDC1 PE=1 SV=1;sp|Q96MU7-2|YTDC1_HUMAN Isoform 2 of YTH domain-containing protein 1 OS=Homo sapiens OX=9606 GN=YTHDC1;sp|Q96MU7|YTDC1_HUMAN YTH domain-containing protein 1	YTH domain-containing protein 1	YTHDC1		0.357191	0.672173	1.16205	19	19	19	29.4	29.4	29.4	85.586	0	56.589	1119100000	65	J3QR07;Q96MU7-2;Q96MU7;J3KS01;J3KRG5	J3QR07;Q96MU7-2;Q96MU7	28.1387	27.3642	27.9867	27.9155	28.0859	24.0021
sp|Q9Y3E0|GOT1B_HUMAN Vesicle transport protein GOT1B OS=Homo sapiens OX=9606 GN=GOLT1B PE=1 SV=1;tr|G3V1U5|G3V1U5_HUMAN Golgi transport 1 homolog B (S. cerevisiae), isoform CRA_c OS=Homo sapiens OX=9606 GN=GOLT1B PE=1 SV=1;tr|F5H6U7|F5H6U7_HUMAN Vesicle t	Vesicle transport protein GOT1B	GOLT1B		0.270963	0.795885	1.15913	4	4	4	26.8	26.8	26.8	15.425	0	38.091	1494500000	38	Q9Y3E0;G3V1U5;F5H6U7;F5GWD8;F5GXH6	Q9Y3E0;G3V1U5;F5H6U7	28.0393	28.22	28.4351	28.8733	28.6891	23.6546
tr|H0Y886|H0Y886_HUMAN NADH dehydrogenase [ubiquinone] 1 beta subcomplex subunit 5, mitochondrial (Fragment) OS=Homo sapiens OX=9606 GN=NDUFB5 PE=1 SV=1;sp|O43674|NDUB5_HUMAN NADH dehydrogenase [ubiquinone] 1 beta subcomplex subunit 5, mitochondrial OS=Hom	NADH dehydrogenase [ubiquinone] 1 beta subcomplex subunit 5, mitochondrial	NDUFB5		0.367048	0.655121	1.15897	4	4	4	25.2	25.2	25.2	23.434	0	16.806	360620000	18	H0Y886;O43674;E7EWP0;O43674-2;H7C568;A0A087WYD0	H0Y886;O43674;E7EWP0;O43674-2	26.6882	26.2278	26.1	26.7588	26.1959	22.5844
sp|Q68E01-2|INT3_HUMAN Isoform 2 of Integrator complex subunit 3 OS=Homo sapiens OX=9606 GN=INTS3;sp|Q68E01|INT3_HUMAN Integrator complex subunit 3 OS=Homo sapiens OX=9606 GN=INTS3 PE=1 SV=1;sp|Q68E01-3|INT3_HUMAN Isoform 3 of Integrator complex subunit 3	Integrator complex subunit 3	INTS3		0.355801	0.675946	1.15611	15	15	15	14.9	14.9	14.9	118.01	0	95.65	734760000	56	Q68E01-2;Q68E01;Q68E01-3;A0A096LNW8;Q68E01-4	Q68E01-2;Q68E01;Q68E01-3	27.6668	27.2021	27.358	27.6616	27.5337	23.5632
sp|P08754|GNAI3_HUMAN Guanine nucleotide-binding protein G(k) subunit alpha OS=Homo sapiens OX=9606 GN=GNAI3 PE=1 SV=3	Guanine nucleotide-binding protein G(k) subunit alpha	GNAI3		0.409432	0.593088	1.15266	8	5	5	25.7	16.9	16.9	40.532	0	31.595	306500000	16	P08754	P08754	26.4885	26.1982	26.0608	26.5744	25.9705	22.7446
sp|Q8WWC4|MAIP1_HUMAN m-AAA protease-interacting protein 1, mitochondrial OS=Homo sapiens OX=9606 GN=MAIP1 PE=1 SV=1	Uncharacterized protein C2orf47, mitochondrial	C2orf47		0.385478	0.627766	1.14981	4	4	4	16.2	16.2	16.2	32.544	0	18.686	270850000	10	Q8WWC4;H7C0V0	Q8WWC4	25.8334	26.0541	25.8519	26.4886	25.4763	22.325
sp|P18085|ARF4_HUMAN ADP-ribosylation factor 4 OS=Homo sapiens OX=9606 GN=ARF4 PE=1 SV=3;tr|C9JPM4|C9JPM4_HUMAN ADP-ribosylation factor 4 (Fragment) OS=Homo sapiens OX=9606 GN=ARF4 PE=1 SV=1;tr|C9JAK5|C9JAK5_HUMAN ADP-ribosylation factor 4 OS=Homo sapiens	ADP-ribosylation factor 4	ARF4		0.54391	0.31709	1.14975	9	9	5	53.3	53.3	23.3	20.511	0	31.805	627580000	25	P18085;C9JPM4;C9JAK5;U3KQF2;F5H0C7;F5H1V1;F5H6T5;F8WDB3	P18085;C9JPM4;C9JAK5	27.068	27.5604	27.3371	27.163	27.026	24.3273
sp|Q08AM6|VAC14_HUMAN Protein VAC14 homolog OS=Homo sapiens OX=9606 GN=VAC14 PE=1 SV=1;tr|H3BUU8|H3BUU8_HUMAN Protein VAC14 homolog OS=Homo sapiens OX=9606 GN=VAC14 PE=1 SV=1	Protein VAC14 homolog	VAC14		0.586143	0.261826	1.14618	6	6	6	9.6	9.6	9.6	87.972	0	19.325	112610000	10	Q08AM6;H3BUU8;Q08AM6-2	Q08AM6;H3BUU8	24.8849	24.9597	24.693	25.3907	23.2022	22.5061
sp|O60481-2|ZIC3_HUMAN Isoform 2 of Zinc finger protein ZIC 3 OS=Homo sapiens OX=9606 GN=ZIC3	Zinc finger protein ZIC 3	ZIC3		0.290543	0.771509	1.14487	8	8	1	31.1	31.1	2.6	50.045	0	148.64	1144700000	42	O60481-2	O60481-2	28.0036	27.8873	28.5092	28.6895	28.4487	23.8274
sp|P08195-2|4F2_HUMAN Isoform 2 of 4F2 cell-surface antigen heavy chain OS=Homo sapiens OX=9606 GN=SLC3A2	4F2 cell-surface antigen heavy chain	SLC3A2		0.359009	0.670305	1.14413	31	31	1	53.1	53.1	7.2	57.944	0	323.31	23313000000	205	P08195-2;F5H0E2;F5H867	P08195-2	32.441	32.551	32.5103	32.7678	32.5988	28.7033
sp|Q06210-2|GFPT1_HUMAN Isoform 2 of Glutamine--fructose-6-phosphate aminotransferase [isomerizing] 1 OS=Homo sapiens OX=9606 GN=GFPT1;sp|Q06210|GFPT1_HUMAN Glutamine--fructose-6-phosphate aminotransferase [isomerizing] 1 OS=Homo sapiens OX=9606 GN=GFPT1 P	Glutamine--fructose-6-phosphate aminotransferase [isomerizing] 1	GFPT1		0.85541	0.0923769	1.14338	4	4	4	8.4	8.4	8.4	76.758	0	20.086	78021000	7	Q06210-2;Q06210	Q06210-2;Q06210	24.4509	23.7094	24.9651	24.1172	22.3753	23.2027
tr|A0A087WVR3|A0A087WVR3_HUMAN E3 ubiquitin-protein ligase UHRF1 OS=Homo sapiens OX=9606 GN=UHRF1 PE=1 SV=1;tr|A0A087WTW0|A0A087WTW0_HUMAN E3 ubiquitin-protein ligase UHRF1 OS=Homo sapiens OX=9606 GN=UHRF1 PE=1 SV=1;sp|Q96T88|UHRF1_HUMAN E3 ubiquitin-prote	E3 ubiquitin-protein ligase UHRF1	UHRF1	+	1.40859	0.0115191	1.14197	5	5	5	6.8	6.8	6.8	91.099	0	9.1488	76448000	11	A0A087WVR3;A0A087WTW0;Q96T88;Q96T88-2;A0A087WWG9	A0A087WVR3;A0A087WTW0;Q96T88;Q96T88-2;A0A087WWG9	24.9537	24.2605	24.8159	22.9591	24.0342	23.6109
sp|Q99808|S29A1_HUMAN Equilibrative nucleoside transporter 1 OS=Homo sapiens OX=9606 GN=SLC29A1 PE=1 SV=3;sp|Q99808-2|S29A1_HUMAN Isoform 2 of Equilibrative nucleoside transporter 1 OS=Homo sapiens OX=9606 GN=SLC29A1	Equilibrative nucleoside transporter 1	SLC29A1		0.608126	0.243102	1.14021	4	4	4	11.6	11.6	11.6	50.219	0	18.109	247250000	20	Q99808;Q99808-2	Q99808;Q99808-2	26.2011	25.626	26.0965	25.936	25.3401	23.2269
sp|O94973-2|AP2A2_HUMAN Isoform 2 of AP-2 complex subunit alpha-2 OS=Homo sapiens OX=9606 GN=AP2A2;sp|O94973|AP2A2_HUMAN AP-2 complex subunit alpha-2 OS=Homo sapiens OX=9606 GN=AP2A2 PE=1 SV=2;tr|A0A0G2JS82|A0A0G2JS82_HUMAN AP-2 complex subunit alpha-2 (Fr	AP-2 complex subunit alpha-2	AP2A2		0.374379	0.642604	1.13981	24	16	16	32.8	24	24	104.09	0	70.962	374300000	22	O94973-2;O94973;A0A0G2JS82;O94973-3;A0A0G2JQM1;E9PR62;A0A0G2JRF9;A0A0G2JQA4;A0A0G2JQT9;H0YEG0;A0A0G2JS17;H0YDE9;A0A0G2JRS3;E9PQP4;E9PNC4	O94973-2;O94973;A0A0G2JS82;O94973-3;A0A0G2JQM1	26.4159	27.1331	26.1417	26.7839	26.5428	22.9444
tr|M0QY25|M0QY25_HUMAN Prostate tumor-overexpressed gene 1 protein OS=Homo sapiens OX=9606 GN=PTOV1 PE=1 SV=1;sp|Q86YD1-3|PTOV1_HUMAN Isoform 3 of Prostate tumor-overexpressed gene 1 protein OS=Homo sapiens OX=9606 GN=PTOV1;sp|Q86YD1|PTOV1_HUMAN Prostate t	Prostate tumor-overexpressed gene 1 protein	PTOV1	+	1.9219	0.00287143	1.13918	3	3	3	7.8	7.8	7.8	43.263	0	11.121	39390000	5	M0QY25;Q86YD1-3;Q86YD1;M0QYH6;M0QZB9;M0QYQ4;M0QYH7;A0A0C4DGR2;Q86YD1-2	M0QY25;Q86YD1-3;Q86YD1;M0QYH6	23.3206	23.9277	24.0582	22.4014	22.8431	22.6445
tr|A0A0A0MR02|A0A0A0MR02_HUMAN Voltage-dependent anion-selective channel protein 2 (Fragment) OS=Homo sapiens OX=9606 GN=VDAC2 PE=1 SV=1;sp|P45880-2|VDAC2_HUMAN Isoform 2 of Voltage-dependent anion-selective channel protein 2 OS=Homo sapiens OX=9606 GN=VDA	Voltage-dependent anion-selective channel protein 2	VDAC2		0.470595	0.447796	1.13883	7	7	7	33.7	33.7	33.7	30.348	0	30.314	459230000	25	A0A0A0MR02;P45880-2;P45880;P45880-1;Q5JSD2;Q5JSD1;A2A3S1	A0A0A0MR02;P45880-2;P45880;P45880-1	27.0376	26.7038	26.7062	26.9618	26.4565	23.6128
sp|Q13257|MD2L1_HUMAN Mitotic spindle assembly checkpoint protein MAD2A OS=Homo sapiens OX=9606 GN=MAD2L1 PE=1 SV=1	Mitotic spindle assembly checkpoint protein MAD2A	MAD2L1		0.386596	0.626947	1.13548	5	5	5	18.5	18.5	18.5	23.51	0	10.032	397670000	14	Q13257;Q13257-2	Q13257	26.4325	26.5989	26.6747	26.4803	26.8469	22.9725
sp|P05023|AT1A1_HUMAN Sodium/potassium-transporting ATPase subunit alpha-1 OS=Homo sapiens OX=9606 GN=ATP1A1 PE=1 SV=1;sp|P05023-4|AT1A1_HUMAN Isoform 4 of Sodium/potassium-transporting ATPase subunit alpha-1 OS=Homo sapiens OX=9606 GN=ATP1A1;sp|P05023-3|A	Sodium/potassium-transporting ATPase subunit alpha-1	ATP1A1		0.46783	0.456686	1.13296	24	24	16	27.5	27.5	18.4	112.89	0	101.95	2041300000	77	P05023;P05023-4;P05023-3;P05023-2;A0A2R8YEY8;M0R116;P13637-3;P13637-2;P13637;A0A0A0MT26;H0Y7C1;P20648;Q13733;M0QXF2;Q5TC01;E9PRA5;Q5TC02	P05023;P05023-4;P05023-3;P05023-2	29.2013	28.1076	29.0483	29.1034	28.0965	25.7584
sp|Q15029-2|U5S1_HUMAN Isoform 2 of 116 kDa U5 small nuclear ribonucleoprotein component OS=Homo sapiens OX=9606 GN=EFTUD2;sp|Q15029-3|U5S1_HUMAN Isoform 3 of 116 kDa U5 small nuclear ribonucleoprotein component OS=Homo sapiens OX=9606 GN=EFTUD2;sp|Q15029|	116 kDa U5 small nuclear ribonucleoprotein component	EFTUD2		0.576464	0.276169	1.11896	15	15	14	23.2	23.2	22.1	105.38	0	34.573	204750000	25	Q15029-2;Q15029-3;Q15029;K7EP67;K7EJ74	Q15029-2;Q15029-3;Q15029	25.7156	25.4424	25.8984	25.1667	25.6516	22.8812
tr|A0A0A0MTB8|A0A0A0MTB8_HUMAN WD repeat-containing protein 36 OS=Homo sapiens OX=9606 GN=WDR36 PE=1 SV=1;sp|Q8NI36|WDR36_HUMAN WD repeat-containing protein 36 OS=Homo sapiens OX=9606 GN=WDR36 PE=1 SV=1	WD repeat-containing protein 36	WDR36		0.376496	0.640713	1.11751	17	17	17	24	24	24	99.365	0	61.905	480530000	47	A0A0A0MTB8;Q8NI36	A0A0A0MTB8;Q8NI36	27.0066	27.1241	26.7174	26.9875	27.1532	23.3548
sp|O15083|ERC2_HUMAN ERC protein 2 OS=Homo sapiens OX=9606 GN=ERC2 PE=1 SV=3;tr|H7C4G9|H7C4G9_HUMAN ERC protein 2 (Fragment) OS=Homo sapiens OX=9606 GN=ERC2 PE=1 SV=1	ERC protein 2	ERC2		0.248758	0.817778	1.11566	71	71	71	58.4	58.4	58.4	110.56	0	323.31	6352100000	229	O15083;H7C4G9;X6RM00;G8JLD3;X6RLX0;Q8IUD2-4;Q8IUD2-2;Q8IUD2-3;Q8IUD2;K7EPP6;A0A0U1RQM4;Q8IUD2-5;K7EPD6;A0A0U1RQN0	O15083;H7C4G9	30.7946	30.5396	29.8936	31.1595	30.9366	25.7848
sp|P52655|TF2AA_HUMAN Transcription initiation factor IIA subunit 1 OS=Homo sapiens OX=9606 GN=GTF2A1 PE=1 SV=1;tr|J3KNC0|J3KNC0_HUMAN Transcription initiation factor IIA subunit 1 OS=Homo sapiens OX=9606 GN=GTF2A1 PE=1 SV=1	Transcription initiation factor IIA subunit 1;Transcription initiation factor IIA alpha chain;Transcription initiation factor IIA beta chain	GTF2A1		0.236199	0.827849	1.11322	5	5	5	22.6	22.6	22.6	41.513	0	40.299	671820000	14	P52655;J3KNC0;P52655-2	P52655;J3KNC0	26.8974	27.0874	27.0276	27.4525	28.0203	22.1999
sp|Q6ZRP7|QSOX2_HUMAN Sulfhydryl oxidase 2 OS=Homo sapiens OX=9606 GN=QSOX2 PE=1 SV=3;tr|H0Y430|H0Y430_HUMAN Sulfhydryl oxidase (Fragment) OS=Homo sapiens OX=9606 GN=QSOX2 PE=1 SV=1	Sulfhydryl oxidase 2;Sulfhydryl oxidase	QSOX2		0.637953	0.219758	1.1121	10	10	10	21.1	21.1	21.1	77.528	0	36.566	259480000	32	Q6ZRP7;H0Y430	Q6ZRP7;H0Y430	25.9364	26.143	26.008	25.8254	25.5696	23.356
sp|Q9H582|ZN644_HUMAN Zinc finger protein 644 OS=Homo sapiens OX=9606 GN=ZNF644 PE=1 SV=2;sp|Q9H582-2|ZN644_HUMAN Isoform 2 of Zinc finger protein 644 OS=Homo sapiens OX=9606 GN=ZNF644	Zinc finger protein 644	ZNF644		0.69726	0.175035	1.11096	9	9	9	8.9	8.9	8.9	149.56	0	22.754	231670000	22	Q9H582;Q9H582-2;A0A087WZL9;Q9H582-3	Q9H582;Q9H582-2	26.245	25.707	25.8246	24.8308	26.032	23.581
tr|E5RI99|E5RI99_HUMAN 60S ribosomal protein L30 (Fragment) OS=Homo sapiens OX=9606 GN=RPL30 PE=1 SV=1;sp|P62888|RL30_HUMAN 60S ribosomal protein L30 OS=Homo sapiens OX=9606 GN=RPL30 PE=1 SV=2	60S ribosomal protein L30	RPL30		0.975487	0.0619043	1.11053	2	2	2	10.5	10.5	10.5	12.656	0	6.9102	95996000	5	E5RI99;P62888	E5RI99;P62888	25.5432	24.6818	24.1056	24.3293	23.3122	23.3575
tr|G5E9X3|G5E9X3_HUMAN Fibronectin type III domain containing 3A, isoform CRA_f OS=Homo sapiens OX=9606 GN=FNDC3A PE=1 SV=1;sp|Q9Y2H6-2|FND3A_HUMAN Isoform 2 of Fibronectin type-III domain-containing protein 3A OS=Homo sapiens OX=9606 GN=FNDC3A;sp|Q9Y2H6|F	Fibronectin type-III domain-containing protein 3A	FNDC3A		0.366326	0.65834	1.10886	5	5	5	14	14	14	74.717	0	17.432	183070000	12	G5E9X3;Q9Y2H6-2;Q9Y2H6;A0A087X1M6	G5E9X3;Q9Y2H6-2;Q9Y2H6	25.5813	25.1073	25.4763	25.6105	25.4605	21.7674
sp|Q96IX5|ATPMD_HUMAN ATP synthase membrane subunit DAPIT, mitochondrial OS=Homo sapiens OX=9606 GN=ATP5MD PE=1 SV=1	Up-regulated during skeletal muscle growth protein 5	USMG5		0.863801	0.0915794	1.1073	3	3	3	44.8	44.8	44.8	6.4575	0	16.844	148700000	8	Q96IX5	Q96IX5	25.2313	25.3852	25.4167	25.3931	23.4262	23.8919
sp|Q07812-5|BAX_HUMAN Isoform Epsilon of Apoptosis regulator BAX OS=Homo sapiens OX=9606 GN=BAX;sp|Q07812-8|BAX_HUMAN Isoform Sigma of Apoptosis regulator BAX OS=Homo sapiens OX=9606 GN=BAX;sp|Q07812|BAX_HUMAN Apoptosis regulator BAX OS=Homo sapiens OX=960	Apoptosis regulator BAX	BAX		0.6177	0.235836	1.10368	8	8	8	48.8	48.8	48.8	18.129	0	85.436	1637300000	48	Q07812-5;Q07812-8;Q07812;Q07812-2;Q07812-7;K4JQN1;Q07812-4;I6LPK7;Q07812-3;Q07812-6	Q07812-5;Q07812-8;Q07812;Q07812-2;Q07812-7;K4JQN1	28.7469	28.2286	28.6983	28.5056	27.9396	25.9175
tr|H3BNC9|H3BNC9_HUMAN Uncharacterized protein OS=Homo sapiens OX=9606 PE=3 SV=2;sp|P08708|RS17_HUMAN 40S ribosomal protein S17 OS=Homo sapiens OX=9606 GN=RPS17 PE=1 SV=2;tr|H0YN88|H0YN88_HUMAN 40S ribosomal protein S17 OS=Homo sapiens OX=9606 GN=RPS17 PE=	40S ribosomal protein S17	RPS17		0.78849	0.122555	1.10081	2	2	2	5.5	5.5	5.5	64.532	0	9.4491	61057000	8	H3BNC9;P08708;H0YN88;A0A075B716	H3BNC9;P08708;H0YN88;A0A075B716	23.9201	25.0703	24.2605	23.0241	22.5498	24.3746
sp|Q9Y566-3|SHAN1_HUMAN Isoform 3 of SH3 and multiple ankyrin repeat domains protein 1 OS=Homo sapiens OX=9606 GN=SHANK1;tr|H9KV90|H9KV90_HUMAN SH3 and multiple ankyrin repeat domains protein 1 OS=Homo sapiens OX=9606 GN=SHANK1 PE=1 SV=1;sp|Q9Y566|SHAN1_HU	SH3 and multiple ankyrin repeat domains protein 1	SHANK1		0.262708	0.801767	1.10074	25	25	25	19.6	19.6	19.6	224.13	0	83.681	654210000	61	Q9Y566-3;H9KV90;Q9Y566;Q9Y566-2;M0QYB5;A0A0U1RR93;A0A0U1RQS4;Q9UPX8;Q9BYB0-3;Q9BYB0;Q9UPX8-3	Q9Y566-3;H9KV90;Q9Y566;Q9Y566-2	27.2577	26.943	27.1387	27.6063	27.7549	22.676
sp|P23246|SFPQ_HUMAN Splicing factor, proline- and glutamine-rich OS=Homo sapiens OX=9606 GN=SFPQ PE=1 SV=2;sp|P23246-2|SFPQ_HUMAN Isoform Short of Splicing factor, proline- and glutamine-rich OS=Homo sapiens OX=9606 GN=SFPQ	Splicing factor, proline- and glutamine-rich	SFPQ		0.237495	0.826459	1.09671	18	17	17	27.4	26.3	26.3	76.149	0	65.028	1117300000	51	P23246;P23246-2;H0Y9K7;H0Y9U2	P23246;P23246-2	28.0477	27.7776	27.9688	28.3208	28.961	23.2221
tr|A0A0G2JMZ8|A0A0G2JMZ8_HUMAN Occludin OS=Homo sapiens OX=9606 GN=OCLN PE=1 SV=1;sp|Q16625-4|OCLN_HUMAN Isoform 4 of Occludin OS=Homo sapiens OX=9606 GN=OCLN;sp|Q16625-3|OCLN_HUMAN Isoform 3 of Occludin OS=Homo sapiens OX=9606 GN=OCLN;sp|Q16625|OCLN_HUMAN	Occludin	OCLN		0.59983	0.254348	1.09599	6	6	6	19.7	19.7	19.7	59.129	0	13.463	87866000	13	A0A0G2JMZ8;Q16625-4;Q16625-3;Q16625;Q16625-2;Q16625-5	A0A0G2JMZ8;Q16625-4;Q16625-3;Q16625;Q16625-2;Q16625-5	24.7255	24.6076	24.2909	25.0579	22.5614	22.7167
sp|Q9Y394-2|DHRS7_HUMAN Isoform 2 of Dehydrogenase/reductase SDR family member 7 OS=Homo sapiens OX=9606 GN=DHRS7;sp|Q9Y394|DHRS7_HUMAN Dehydrogenase/reductase SDR family member 7 OS=Homo sapiens OX=9606 GN=DHRS7 PE=1 SV=1;tr|A0A087X0Z7|A0A087X0Z7_HUMAN De	Dehydrogenase/reductase SDR family member 7	DHRS7		0.325762	0.728975	1.09243	9	9	9	29.8	29.8	29.8	32.267	0	45.058	975900000	28	Q9Y394-2;Q9Y394;A0A087X0Z7;H0YJ66;H0YJE4;H0YJR8	Q9Y394-2;Q9Y394;A0A087X0Z7;H0YJ66;H0YJE4	27.9295	27.8532	28.0613	28.1739	28.29	24.1028
sp|P00918|CAH2_HUMAN Carbonic anhydrase 2 OS=Homo sapiens OX=9606 GN=CA2 PE=1 SV=2;tr|E5RID5|E5RID5_HUMAN Carbonic anhydrase 2 OS=Homo sapiens OX=9606 GN=CA2 PE=1 SV=1;tr|E5RK37|E5RK37_HUMAN Carbonic anhydrase 2 OS=Homo sapiens OX=9606 GN=CA2 PE=1 SV=1	Carbonic anhydrase 2	CA2		0.386398	0.626982	1.07154	4	4	4	19.2	19.2	19.2	29.246	0	9.7808	217630000	11	P00918;E5RID5;E5RK37	P00918;E5RID5;E5RK37	25.2841	25.4219	25.8883	25.9013	25.2989	22.1794
tr|E9PKN9|E9PKN9_HUMAN Tumor protein p53-inducible protein 11 (Fragment) OS=Homo sapiens OX=9606 GN=TP53I11 PE=1 SV=1;tr|E9PS55|E9PS55_HUMAN Tumor protein p53-inducible protein 11 (Fragment) OS=Homo sapiens OX=9606 GN=TP53I11 PE=1 SV=1;tr|E9PMW4|E9PMW4_HUM	Tumor protein p53-inducible protein 11	TP53I11		0.413641	0.58904	1.07113	5	5	5	52.1	52.1	52.1	8.1985	0	44.086	396150000	22	E9PKN9;E9PS55;E9PMW4;E9PQ46;E9PIN5;E9PIK4;U3KQ32;E9PKZ4;E9PPM1;O14683;E9PN66;E9PNB3;E9PMY0	E9PKN9;E9PS55;E9PMW4;E9PQ46;E9PIN5;E9PIK4;U3KQ32;E9PKZ4;E9PPM1;O14683;E9PN66	26.9892	25.8416	26.7967	27.0265	25.8965	23.4911
sp|P50895|BCAM_HUMAN Basal cell adhesion molecule OS=Homo sapiens OX=9606 GN=BCAM PE=1 SV=2;tr|A0A087WXM8|A0A087WXM8_HUMAN Basal cell adhesion molecule OS=Homo sapiens OX=9606 GN=BCAM PE=1 SV=1;tr|K7ENU8|K7ENU8_HUMAN Basal cell adhesion molecule (Fragment)	Basal cell adhesion molecule	BCAM		0.263922	0.801033	1.06808	13	13	13	29.8	29.8	29.8	67.404	0	66.767	865470000	39	P50895;A0A087WXM8;K7ENU8;K7ERB7	P50895;A0A087WXM8;K7ENU8	27.8184	27.0652	27.6295	28.1727	27.8945	23.2417
sp|Q8IV08|PLD3_HUMAN Phospholipase D3 OS=Homo sapiens OX=9606 GN=PLD3 PE=1 SV=1	Phospholipase D3	PLD3		0.691853	0.18249	1.06795	5	5	5	10.2	10.2	10.2	54.705	0	10.668	106960000	12	Q8IV08;M0R3G9;M0R2W7;E2QRG1;M0R1F7	Q8IV08	24.4257	24.4425	25.4795	23.5002	24.8627	22.7809
sp|Q6IN85-2|P4R3A_HUMAN Isoform 2 of Serine/threonine-protein phosphatase 4 regulatory subunit 3A OS=Homo sapiens OX=9606 GN=PPP4R3A;sp|Q6IN85|P4R3A_HUMAN Serine/threonine-protein phosphatase 4 regulatory subunit 3A OS=Homo sapiens OX=9606 GN=PPP4R3A PE=1	Serine/threonine-protein phosphatase 4 regulatory subunit 3A	SMEK1		0.381789	0.634619	1.06562	8	8	5	11.7	11.7	7.8	93.895	0	21.161	267740000	19	Q6IN85-2;Q6IN85;G3V5Z3;Q6IN85-4;H0YIY8;Q6IN85-5;H0YJN6	Q6IN85-2;Q6IN85;G3V5Z3;Q6IN85-4;H0YIY8;Q6IN85-5	26.3325	25.5682	25.9539	26.4422	25.5802	22.6354
sp|P61009|SPCS3_HUMAN Signal peptidase complex subunit 3 OS=Homo sapiens OX=9606 GN=SPCS3 PE=1 SV=1	Signal peptidase complex subunit 3	SPCS3		0.339607	0.703164	1.0651	7	7	7	29.4	29.4	29.4	20.313	0	18.979	525760000	16	P61009	P61009	26.9367	26.795	27.1424	27.338	27.0269	23.314
sp|Q9NZ43|USE1_HUMAN Vesicle transport protein USE1 OS=Homo sapiens OX=9606 GN=USE1 PE=1 SV=2;tr|G8JLK1|G8JLK1_HUMAN Vesicle transport protein USE1 OS=Homo sapiens OX=9606 GN=USE1 PE=1 SV=2;tr|M0QYT5|M0QYT5_HUMAN Vesicle transport protein USE1 (Fragment) O	Vesicle transport protein USE1	USE1	+	1.14089	0.034219	1.06118	6	6	6	27	27	27	29.371	0	14.6	109250000	13	Q9NZ43;G8JLK1;M0QYT5;Q9NZ43-2;M0QZE0;Q9NZ43-3;M0QZZ6	Q9NZ43;G8JLK1;M0QYT5;Q9NZ43-2	24.9771	25.3184	24.4286	24.5332	23.3651	23.6422
sp|Q96JG8-2|MAGD4_HUMAN Isoform 2 of Melanoma-associated antigen D4 OS=Homo sapiens OX=9606 GN=MAGED4;sp|Q96JG8|MAGD4_HUMAN Melanoma-associated antigen D4 OS=Homo sapiens OX=9606 GN=MAGED4 PE=1 SV=3;sp|Q96JG8-4|MAGD4_HUMAN Isoform 4 of Melanoma-associated	Melanoma-associated antigen D4	MAGED4	+	1.7671	0.00425559	1.06094	9	7	7	15.8	14.2	14.2	81.083	0	13.73	104530000	9	Q96JG8-2;Q96JG8;Q96JG8-4;Q96JG8-3;D6RBW3	Q96JG8-2;Q96JG8;Q96JG8-4	25.3119	24.5065	24.6878	23.751	23.5871	23.9853
tr|A0A087WZR3|A0A087WZR3_HUMAN Lys-63-specific deubiquitinase BRCC36 OS=Homo sapiens OX=9606 GN=BRCC3 PE=1 SV=1;tr|H9KVA9|H9KVA9_HUMAN Lys-63-specific deubiquitinase BRCC36 OS=Homo sapiens OX=9606 GN=BRCC3 PE=1 SV=2;tr|A0A0D9SF50|A0A0D9SF50_HUMAN Lys-63-sp	Lys-63-specific deubiquitinase BRCC36	BRCC3	+	1.04746	0.0495363	1.05928	3	3	3	12.3	12.3	12.3	33.404	0	7.2591	90213000	4	A0A087WZR3;H9KVA9;A0A0D9SF50;P46736-2;P46736-3;P46736;P46736-4;X6RJS7;P46736-5	A0A087WZR3;H9KVA9;A0A0D9SF50;P46736-2;P46736-3;P46736;P46736-4	25.0421	24.6849	24.8593	22.9636	23.8803	24.5646
sp|Q8IUW5|RELL1_HUMAN RELT-like protein 1 OS=Homo sapiens OX=9606 GN=RELL1 PE=1 SV=1;tr|D6RBN9|D6RBN9_HUMAN RELT-like protein 1 (Fragment) OS=Homo sapiens OX=9606 GN=RELL1 PE=1 SV=1	RELT-like protein 1	RELL1		0.82663	0.109002	1.05702	4	4	4	19.6	19.6	19.6	29.34	0	9.9096	95402000	9	Q8IUW5;D6RBN9	Q8IUW5;D6RBN9	24.4296	24.8377	24.5841	24.3393	22.4249	23.916
sp|Q9H1E5|TMX4_HUMAN Thioredoxin-related transmembrane protein 4 OS=Homo sapiens OX=9606 GN=TMX4 PE=1 SV=1	Thioredoxin-related transmembrane protein 4	TMX4		0.650052	0.214272	1.05482	5	5	5	18.3	18.3	18.3	38.952	0	19.622	116410000	13	Q9H1E5;E9PIN7	Q9H1E5	24.6286	25.3168	25.0474	24.7271	24.5669	22.5343
sp|Q14008-2|CKAP5_HUMAN Isoform 2 of Cytoskeleton-associated protein 5 OS=Homo sapiens OX=9606 GN=CKAP5;sp|Q14008|CKAP5_HUMAN Cytoskeleton-associated protein 5 OS=Homo sapiens OX=9606 GN=CKAP5 PE=1 SV=3;sp|Q14008-3|CKAP5_HUMAN Isoform 3 of Cytoskeleton-ass	Cytoskeleton-associated protein 5	CKAP5		0.789454	0.124626	1.05296	25	25	25	18.8	18.8	18.8	218.52	0	70.867	506030000	46	Q14008-2;Q14008;Q14008-3;H0YDX5;E9PQH5	Q14008-2;Q14008;Q14008-3	26.9722	26.8446	27.2644	26.7813	26.3464	24.7945
sp|P50281|MMP14_HUMAN Matrix metalloproteinase-14 OS=Homo sapiens OX=9606 GN=MMP14 PE=1 SV=3	Matrix metalloproteinase-14	MMP14		0.41325	0.592274	1.05279	14	14	14	24.7	24.7	24.7	65.893	0	36.551	674260000	45	P50281;F8W1B7;Q9Y5R2;P51511	P50281	27.4429	27.0273	27.4579	27.9008	26.6316	24.2374
sp|Q92572|AP3S1_HUMAN AP-3 complex subunit sigma-1 OS=Homo sapiens OX=9606 GN=AP3S1 PE=1 SV=1	AP-3 complex subunit sigma-1	AP3S1	+	1.13545	0.0355459	1.05027	5	5	5	27.5	27.5	27.5	21.732	0	20.477	176760000	12	Q92572;F5H459	Q92572	25.448	25.6911	25.4774	25.2268	23.7435	24.4954
sp|P61019|RAB2A_HUMAN Ras-related protein Rab-2A OS=Homo sapiens OX=9606 GN=RAB2A PE=1 SV=1;sp|P61019-2|RAB2A_HUMAN Isoform 2 of Ras-related protein Rab-2A OS=Homo sapiens OX=9606 GN=RAB2A;tr|E9PKL7|E9PKL7_HUMAN Ras-related protein Rab-2A OS=Homo sapiens O	Ras-related protein Rab-2A	RAB2A		0.307508	0.754023	1.04787	16	16	16	74.1	74.1	74.1	23.545	0	121.99	1355100000	64	P61019;P61019-2;E9PKL7;H7C125;A0A3B3ITL1;Q8WUD1;H0YD31;Q8WUD1-2;E9PE37;A0A1D5RMT4;Q6PIK3	P61019;P61019-2;E9PKL7	28.1352	28.3324	28.3211	28.8646	28.3229	24.4576
sp|P11387|TOP1_HUMAN DNA topoisomerase 1 OS=Homo sapiens OX=9606 GN=TOP1 PE=1 SV=2	DNA topoisomerase 1	TOP1		0.409644	0.599771	1.0456	52	52	52	49.8	49.8	49.8	90.725	0	323.31	16029000000	304	P11387;Q969P6-2;Q969P6;E5RIC7;E5RJ95;E5RFS0;E5RJ33;H0YBR3;H0YAR3;H0YC03;E5RGE7;E5RGR4;E5RFE3;E5RGR2	P11387	32.1741	32.031	31.74	31.876	32.1435	28.7888
tr|A0A087WVQ6|A0A087WVQ6_HUMAN Clathrin heavy chain OS=Homo sapiens OX=9606 GN=CLTC PE=1 SV=1;sp|Q00610-2|CLH1_HUMAN Isoform 2 of Clathrin heavy chain 1 OS=Homo sapiens OX=9606 GN=CLTC;sp|Q00610|CLH1_HUMAN Clathrin heavy chain 1 OS=Homo sapiens OX=9606 GN=	Clathrin heavy chain;Clathrin heavy chain 1	CLTC		0.501512	0.395487	1.04385	60	60	60	38.9	38.9	38.9	192.06	0	323.31	8466000000	270	A0A087WVQ6;Q00610-2;Q00610;J3KS13;P53675-2;P53675;A0A087WX41;J3KSQ2;K7EJJ5;J3QL20;A0A087WV74;A0A087WXH4;J3KRF5;F5H5N6	A0A087WVQ6;Q00610-2;Q00610	30.9777	31.1099	31.2087	31.2533	30.6356	28.276
sp|Q14126|DSG2_HUMAN Desmoglein-2 OS=Homo sapiens OX=9606 GN=DSG2 PE=1 SV=2	Desmoglein-2	DSG2		0.26174	0.805099	1.03764	20	20	20	28	28	28	122.29	0	74.737	640790000	52	Q14126;J3KSI6	Q14126	27.1533	27.1362	27.0522	27.6718	27.6411	22.9158
tr|H7BY10|H7BY10_HUMAN 60S ribosomal protein L23a (Fragment) OS=Homo sapiens OX=9606 GN=RPL23A PE=1 SV=1;tr|K7EJV9|K7EJV9_HUMAN 60S ribosomal protein L23a (Fragment) OS=Homo sapiens OX=9606 GN=RPL23A PE=1 SV=1;tr|K7ERT8|K7ERT8_HUMAN 60S ribosomal protein L	60S ribosomal protein L23a	RPL23A		0.849739	0.0999072	1.03735	4	4	4	27.2	27.2	27.2	17.692	0	7.7959	291330000	14	H7BY10;K7EJV9;K7ERT8;A8MUS3;P62750;K7EMA7	H7BY10;K7EJV9;K7ERT8;A8MUS3;P62750;K7EMA7	25.7831	26.5535	26.286	25.7638	25.6132	24.1335
sp|Q14534|ERG1_HUMAN Squalene monooxygenase OS=Homo sapiens OX=9606 GN=SQLE PE=1 SV=3;tr|E7EVQ6|E7EVQ6_HUMAN Squalene monooxygenase OS=Homo sapiens OX=9606 GN=SQLE PE=1 SV=1	Squalene monooxygenase	SQLE		0.359194	0.675685	1.03343	18	18	18	41.8	41.8	41.8	63.922	0	105.97	1961500000	100	Q14534;E7EVQ6;H0YBN7;E5RJH9	Q14534;E7EVQ6	28.8214	29.0835	28.7646	29.0686	29.034	25.4667
sp|Q12981|SEC20_HUMAN Vesicle transport protein SEC20 OS=Homo sapiens OX=9606 GN=BNIP1 PE=1 SV=3;sp|Q12981-1|SEC20_HUMAN Isoform 3 of Vesicle transport protein SEC20 OS=Homo sapiens OX=9606 GN=BNIP1;sp|Q12981-2|SEC20_HUMAN Isoform 2 of Vesicle transport pr	Vesicle transport protein SEC20	BNIP1		0.284461	0.780058	1.03333	8	8	8	42.5	42.5	42.5	26.132	0	71.55	411560000	34	Q12981;Q12981-1;Q12981-2;Q12981-3	Q12981;Q12981-1;Q12981-2;Q12981-3	26.689	26.6619	26.1803	26.8631	27.0008	22.5673
sp|Q92973-2|TNPO1_HUMAN Isoform 2 of Transportin-1 OS=Homo sapiens OX=9606 GN=TNPO1;sp|Q92973|TNPO1_HUMAN Transportin-1 OS=Homo sapiens OX=9606 GN=TNPO1 PE=1 SV=2;sp|Q92973-3|TNPO1_HUMAN Isoform 3 of Transportin-1 OS=Homo sapiens OX=9606 GN=TNPO1	Transportin-1	TNPO1		0.313619	0.747095	1.0286	13	13	13	18.3	18.3	18.3	101.31	0	70.461	689220000	31	Q92973-2;Q92973;Q92973-3;S4R398;O14787-2;O14787;E7EW37;K7ESG1;A0A075B780	Q92973-2;Q92973;Q92973-3	27.3831	27.0684	27.502	27.8618	27.3702	23.6356
sp|P16435|NCPR_HUMAN NADPH--cytochrome P450 reductase OS=Homo sapiens OX=9606 GN=POR PE=1 SV=2;tr|H0Y4R2|H0Y4R2_HUMAN NADPH--cytochrome P450 reductase (Fragment) OS=Homo sapiens OX=9606 GN=POR PE=1 SV=1;tr|E7EMD0|E7EMD0_HUMAN NADPH--cytochrome P450 reducta	NADPH--cytochrome P450 reductase	POR		0.359005	0.675857	1.02772	26	26	26	41.7	41.7	41.7	76.689	0	231.16	3860200000	132	P16435;H0Y4R2;E7EMD0;E7EWU0;C9JU80	P16435;H0Y4R2;E7EMD0	29.8279	29.6553	29.9215	30.1567	29.7607	26.4042
sp|Q9NTJ5|SAC1_HUMAN Phosphatidylinositide phosphatase SAC1 OS=Homo sapiens OX=9606 GN=SACM1L PE=1 SV=2;tr|E9PGZ4|E9PGZ4_HUMAN Phosphatidylinositide phosphatase SAC1 OS=Homo sapiens OX=9606 GN=SACM1L PE=1 SV=1;sp|Q9NTJ5-2|SAC1_HUMAN Isoform 2 of Phosphatid	Phosphatidylinositide phosphatase SAC1	SACM1L		0.261372	0.804828	1.02509	22	22	22	37.1	37.1	37.1	66.966	0	79.241	1208000000	77	Q9NTJ5;E9PGZ4;Q9NTJ5-2;F8WDN7;C9JV50;F8WCQ2;C9J3E3	Q9NTJ5;E9PGZ4;Q9NTJ5-2	28.0397	27.8463	28.0676	28.581	28.4607	23.8367
sp|Q9UNN8|EPCR_HUMAN Endothelial protein C receptor OS=Homo sapiens OX=9606 GN=PROCR PE=1 SV=1;tr|A0A0U1RQQ4|A0A0U1RQQ4_HUMAN Endothelial protein C receptor (Fragment) OS=Homo sapiens OX=9606 GN=PROCR PE=1 SV=1	Endothelial protein C receptor	PROCR		0.357333	0.675966	1.02411	3	3	3	15.1	15.1	15.1	26.671	0	15.564	435030000	16	Q9UNN8;A0A0U1RQQ4	Q9UNN8;A0A0U1RQQ4	26.7862	26.4915	26.9538	26.9648	26.8452	23.3492
sp|P22670|RFX1_HUMAN MHC class II regulatory factor RFX1 OS=Homo sapiens OX=9606 GN=RFX1 PE=1 SV=2	MHC class II regulatory factor RFX1	RFX1		0.420736	0.57904	1.02184	10	10	10	14.6	14.6	14.6	104.76	0	27.078	356740000	32	P22670;P48378-2;P48378;P48380-2;P48380;H0Y7W5;K7EQA0;F6USP3	P22670	26.5557	26.1885	26.4858	26.2465	26.5793	23.3387
sp|Q96S52|PIGS_HUMAN GPI transamidase component PIG-S OS=Homo sapiens OX=9606 GN=PIGS PE=1 SV=3;sp|Q96S52-2|PIGS_HUMAN Isoform 2 of GPI transamidase component PIG-S OS=Homo sapiens OX=9606 GN=PIGS	GPI transamidase component PIG-S	PIGS		0.366939	0.662582	1.0216	10	10	10	26.3	26.3	26.3	61.655	0	40.819	512100000	28	Q96S52;Q96S52-2;K7EN97	Q96S52;Q96S52-2	26.997	26.6686	26.9623	27.3524	26.6375	23.5732
sp|Q92797|SYMPK_HUMAN Symplekin OS=Homo sapiens OX=9606 GN=SYMPK PE=1 SV=2;tr|A0A087WUE9|A0A087WUE9_HUMAN Symplekin OS=Homo sapiens OX=9606 GN=SYMPK PE=1 SV=1;tr|M0R3C7|M0R3C7_HUMAN Symplekin OS=Homo sapiens OX=9606 GN=SYMPK PE=1 SV=1;sp|Q92797-2|SYMPK_HUM	Symplekin	SYMPK		0.289907	0.776108	1.02009	23	23	23	30.2	30.2	30.2	141.15	0	100.57	909480000	61	Q92797;A0A087WUE9;M0R3C7;Q92797-2;M0R1C2;M0R180;M0QXP5;M0R039;M0R033	Q92797;A0A087WUE9;M0R3C7;Q92797-2	27.6684	27.9267	27.4728	27.9552	28.2123	23.8402
sp|Q8NBX0|SCPDL_HUMAN Saccharopine dehydrogenase-like oxidoreductase OS=Homo sapiens OX=9606 GN=SCCPDH PE=1 SV=1	Saccharopine dehydrogenase-like oxidoreductase	SCCPDH		0.783658	0.129709	1.01988	15	15	15	52.7	52.7	52.7	47.151	0	120.43	2160600000	66	Q8NBX0	Q8NBX0	29.279	29.2042	29.1813	28.9637	28.6223	27.0187
sp|P78527|PRKDC_HUMAN DNA-dependent protein kinase catalytic subunit OS=Homo sapiens OX=9606 GN=PRKDC PE=1 SV=3;sp|P78527-2|PRKDC_HUMAN Isoform 2 of DNA-dependent protein kinase catalytic subunit OS=Homo sapiens OX=9606 GN=PRKDC	DNA-dependent protein kinase catalytic subunit	PRKDC		0.448674	0.514944	1.01863	94	94	94	24.3	24.3	24.3	469.08	0	323.31	5307300000	278	P78527;P78527-2;F5GX40;H0YG84	P78527;P78527-2	30.3656	30.1897	30.4886	30.4215	30.1778	27.3885
sp|P39023|RL3_HUMAN 60S ribosomal protein L3 OS=Homo sapiens OX=9606 GN=RPL3 PE=1 SV=2;tr|G5E9G0|G5E9G0_HUMAN 60S ribosomal protein L3 OS=Homo sapiens OX=9606 GN=RPL3 PE=1 SV=1;tr|H7C422|H7C422_HUMAN 60S ribosomal protein L3 (Fragment) OS=Homo sapiens OX=9	60S ribosomal protein L3	RPL3		0.726762	0.164329	1.01666	8	8	8	26.6	26.6	26.6	46.108	0	41.384	531480000	23	P39023;G5E9G0;H7C422;H7C3M2;B5MCW2;F8WCR1	P39023;G5E9G0;H7C422;H7C3M2;B5MCW2	27.4686	27.5096	26.5945	25.7172	25.5046	27.3009
sp|P62269|RS18_HUMAN 40S ribosomal protein S18 OS=Homo sapiens OX=9606 GN=RPS18 PE=1 SV=3;tr|A0A0G2JQH2|A0A0G2JQH2_HUMAN 40S ribosomal protein S18 OS=Homo sapiens OX=9606 GN=RPS18 PE=1 SV=1;tr|Q5GGW2|Q5GGW2_HUMAN 40S ribosomal protein S18 OS=Homo sapiens O	40S ribosomal protein S18	RPS18	+	2.30798	0.00161905	1.01368	6	6	6	38.8	38.8	38.8	17.718	0	11.697	84997000	8	P62269;A0A0G2JQH2;Q5GGW2;J3JS69	P62269;A0A0G2JQH2;Q5GGW2	24.7415	24.6216	25.0285	23.5508	24.0147	23.7851
sp|O14880|MGST3_HUMAN Microsomal glutathione S-transferase 3 OS=Homo sapiens OX=9606 GN=MGST3 PE=1 SV=1;tr|Q5VV89|Q5VV89_HUMAN Microsomal glutathione S-transferase 3 OS=Homo sapiens OX=9606 GN=MGST3 PE=1 SV=1	Microsomal glutathione S-transferase 3	MGST3		0.664418	0.205116	1.00545	3	3	3	18.4	18.4	18.4	16.516	0	19.076	429930000	16	O14880;Q5VV89;Q5VV87	O14880;Q5VV89	26.4683	27.3729	26.7958	26.5796	26.4303	24.6107
sp|P06756-3|ITAV_HUMAN Isoform 3 of Integrin alpha-V OS=Homo sapiens OX=9606 GN=ITGAV;sp|P06756-2|ITAV_HUMAN Isoform 2 of Integrin alpha-V OS=Homo sapiens OX=9606 GN=ITGAV;sp|P06756|ITAV_HUMAN Integrin alpha-V OS=Homo sapiens OX=9606 GN=ITGAV PE=1 SV=2	Integrin alpha-V;Integrin alpha-V heavy chain;Integrin alpha-V light chain	ITGAV		0.3446	0.694879	1.00487	14	14	14	18.8	18.8	18.8	111.13	0	50.463	518740000	34	P06756-3;P06756-2;P06756;H7BZG1	P06756-3;P06756-2;P06756	26.875	27.0386	26.8758	27.3058	26.9488	23.5202
tr|B4DGL8|B4DGL8_HUMAN cDNA FLJ53391, highly similar to ATP-binding cassette sub-family B member 7, mitochondrial (Fragment) OS=Homo sapiens OX=9606 GN=ABCB7 PE=1 SV=1;sp|O75027|ABCB7_HUMAN ATP-binding cassette sub-family B member 7, mitochondrial OS=Homo	ATP-binding cassette sub-family B member 7, mitochondrial	ABCB7		0.40801	0.603439	0.997674	21	21	21	41.9	41.9	41.9	77.12	0	54.994	694790000	50	B4DGL8;O75027;O75027-2;A0A2R8Y473;A0A087WW65;O75027-3;E9PJR8;A0A2R8Y3N2;E9PNQ5;A0A2R8YF35	B4DGL8;O75027;O75027-2;A0A2R8Y473;A0A087WW65;O75027-3	27.3663	27.5598	27.4624	27.5114	27.4915	24.3926
sp|Q8N0X7|SPART_HUMAN Spartin OS=Homo sapiens OX=9606 GN=SPART PE=1 SV=1	Spartin	SPG20		0.745876	0.152355	0.997664	4	4	4	8.9	8.9	8.9	72.832	0	6.9206	76769000	7	Q8N0X7	Q8N0X7	24.6428	24.8275	24.4795	24.2813	24.2344	22.4411
tr|J3QLD9|J3QLD9_HUMAN Flotillin-2 OS=Homo sapiens OX=9606 GN=FLOT2 PE=1 SV=1;tr|E7EMK3|E7EMK3_HUMAN Flotillin-2 OS=Homo sapiens OX=9606 GN=FLOT2 PE=1 SV=1;sp|Q14254|FLOT2_HUMAN Flotillin-2 OS=Homo sapiens OX=9606 GN=FLOT2 PE=1 SV=2;tr|K7EKW9|K7EKW9_HUMAN	Flotillin-2	FLOT2		0.331222	0.722599	0.997004	18	18	18	47.2	47.2	47.2	47.142	0	82.015	393850000	35	J3QLD9;E7EMK3;Q14254;K7EKW9	J3QLD9;E7EMK3;Q14254;K7EKW9	26.6334	26.4236	26.7223	26.7682	26.8964	23.1237
sp|O75533|SF3B1_HUMAN Splicing factor 3B subunit 1 OS=Homo sapiens OX=9606 GN=SF3B1 PE=1 SV=3	Splicing factor 3B subunit 1	SF3B1		0.315339	0.746206	0.994829	49	49	49	44.4	44.4	44.4	145.83	0	278.97	3442800000	174	O75533;B4DGZ4;O75533-2;H7C341;F8WC19	O75533	29.5709	29.7042	29.7759	30.0504	29.9043	26.112
tr|K7EM09|K7EM09_HUMAN Transmembrane protein 205 (Fragment) OS=Homo sapiens OX=9606 GN=TMEM205 PE=1 SV=1;tr|K7EPR0|K7EPR0_HUMAN Transmembrane protein 205 OS=Homo sapiens OX=9606 GN=TMEM205 PE=1 SV=1;tr|K7ELQ9|K7ELQ9_HUMAN Transmembrane protein 205 (Fragmen	Transmembrane protein 205	TMEM205		0.328545	0.728118	0.992118	3	3	3	26.7	26.7	26.7	13.389	0	26.472	362890000	14	K7EM09;K7EPR0;K7ELQ9;Q6UW68	K7EM09;K7EPR0;K7ELQ9;Q6UW68	26.6429	25.5582	26.7682	26.6751	26.3424	22.9756
sp|Q5JVF3|PCID2_HUMAN PCI domain-containing protein 2 OS=Homo sapiens OX=9606 GN=PCID2 PE=1 SV=2;sp|Q5JVF3-4|PCID2_HUMAN Isoform 4 of PCI domain-containing protein 2 OS=Homo sapiens OX=9606 GN=PCID2;sp|Q5JVF3-3|PCID2_HUMAN Isoform 3 of PCI domain-containin	PCI domain-containing protein 2	PCID2		0.30814	0.752347	0.988835	11	11	11	36.8	36.8	36.8	46.029	0	52.271	1001300000	37	Q5JVF3;Q5JVF3-4;Q5JVF3-3;Q5JVF3-2	Q5JVF3;Q5JVF3-4;Q5JVF3-3;Q5JVF3-2	27.8514	27.3291	27.8871	28.5349	27.3689	24.1973
tr|F5GXX5|F5GXX5_HUMAN Dolichyl-diphosphooligosaccharide--protein glycosyltransferase subunit DAD1 OS=Homo sapiens OX=9606 GN=DAD1 PE=1 SV=1;sp|P61803|DAD1_HUMAN Dolichyl-diphosphooligosaccharide--protein glycosyltransferase subunit DAD1 OS=Homo sapiens OX	Dolichyl-diphosphooligosaccharide--protein glycosyltransferase subunit DAD1	DAD1		0.271169	0.795671	0.985704	3	3	3	37.6	37.6	37.6	9.5541	0	21.669	1628100000	24	F5GXX5;P61803;F5H895;A0A0B4J239	F5GXX5;P61803;F5H895;A0A0B4J239	28.4457	28.3992	28.2721	29.3644	28.247	24.5485
sp|O43660|PLRG1_HUMAN Pleiotropic regulator 1 OS=Homo sapiens OX=9606 GN=PLRG1 PE=1 SV=1;sp|O43660-2|PLRG1_HUMAN Isoform 2 of Pleiotropic regulator 1 OS=Homo sapiens OX=9606 GN=PLRG1;tr|D6RA26|D6RA26_HUMAN Pleiotropic regulator 1 (Fragment) OS=Homo sapiens	Pleiotropic regulator 1	PLRG1		0.256002	0.808489	0.984365	16	16	16	44.2	44.2	44.2	57.193	0	84.526	937840000	54	O43660;O43660-2;D6RA26;B7Z982;H0YA24;H0YAA2	O43660;O43660-2;D6RA26	27.7368	27.359	27.6742	28.2487	28.0073	23.5609
sp|Q6ZN06|ZN813_HUMAN Zinc finger protein 813 OS=Homo sapiens OX=9606 GN=ZNF813 PE=2 SV=2;tr|E7EU70|E7EU70_HUMAN Zinc finger protein 813 (Fragment) OS=Homo sapiens OX=9606 GN=ZNF813 PE=4 SV=1	Zinc finger protein 813	ZNF813		0.672844	0.202664	0.983667	10	4	2	22.5	6.6	3.6	71.72	0	8.9313	161670000	12	Q6ZN06;E7EU70;C9J0J5;C9JZ01	Q6ZN06;E7EU70	25.2785	25.4635	25.4109	24.7286	25.3463	23.127
sp|Q9Y4W6|AFG32_HUMAN AFG3-like protein 2 OS=Homo sapiens OX=9606 GN=AFG3L2 PE=1 SV=2	AFG3-like protein 2	AFG3L2		0.319847	0.740706	0.98202	24	24	24	34.1	34.1	34.1	88.583	0	64.736	1095400000	67	Q9Y4W6;K7EP56;B7Z651;A0A0U1RQN6;E9PHW9;I6L894;Q01484-5;Q01484-2;Q01484	Q9Y4W6	28.1817	27.7856	27.8334	28.4475	27.9431	24.464
sp|P84095|RHOG_HUMAN Rho-related GTP-binding protein RhoG OS=Homo sapiens OX=9606 GN=RHOG PE=1 SV=1	Rho-related GTP-binding protein RhoG	RHOG		0.290654	0.775497	0.981603	4	4	4	35.1	35.1	35.1	21.308	0	32.33	558150000	18	P84095	P84095	27.2699	26.8664	26.904	27.5499	27.227	23.3187
sp|Q13190-4|STX5_HUMAN Isoform 4 of Syntaxin-5 OS=Homo sapiens OX=9606 GN=STX5;sp|Q13190|STX5_HUMAN Syntaxin-5 OS=Homo sapiens OX=9606 GN=STX5 PE=1 SV=2;sp|Q13190-3|STX5_HUMAN Isoform 3 of Syntaxin-5 OS=Homo sapiens OX=9606 GN=STX5;sp|Q13190-2|STX5_HUMAN I	Syntaxin-5	STX5		0.38684	0.634682	0.980451	12	12	12	43	43	43	35.473	0	75.669	473010000	30	Q13190-4;Q13190;Q13190-3;Q13190-2;E9PNU4;H7C3X5;E9PP18;E9PRW9	Q13190-4;Q13190;Q13190-3;Q13190-2;E9PNU4	27.2923	26.4333	26.5594	26.9029	26.7236	23.717
sp|Q86Y07|VRK2_HUMAN Serine/threonine-protein kinase VRK2 OS=Homo sapiens OX=9606 GN=VRK2 PE=1 SV=3;sp|Q86Y07-5|VRK2_HUMAN Isoform 5 of Serine/threonine-protein kinase VRK2 OS=Homo sapiens OX=9606 GN=VRK2;sp|Q86Y07-2|VRK2_HUMAN Isoform 2 of Serine/threonin	Serine/threonine-protein kinase VRK2	VRK2		0.360343	0.674086	0.978696	14	14	14	34.4	34.4	34.4	58.14	0	53.695	566210000	44	Q86Y07;Q86Y07-5;Q86Y07-2;Q86Y07-3;Q86Y07-4;E9PBU1;E7ERS5	Q86Y07;Q86Y07-5;Q86Y07-2;Q86Y07-3;Q86Y07-4	27.0518	27.1701	27.0917	27.2718	27.2435	23.8623
sp|Q14118|DAG1_HUMAN Dystroglycan OS=Homo sapiens OX=9606 GN=DAG1 PE=1 SV=2	Dystroglycan;Alpha-dystroglycan;Beta-dystroglycan	DAG1		0.332601	0.721901	0.976425	7	7	7	8.2	8.2	8.2	97.44	0	40.273	797770000	28	Q14118	Q14118	27.7437	27.3049	27.6777	27.8813	27.7195	24.1963
sp|Q9H6R4-4|NOL6_HUMAN Isoform 4 of Nucleolar protein 6 OS=Homo sapiens OX=9606 GN=NOL6;sp|Q9H6R4|NOL6_HUMAN Nucleolar protein 6 OS=Homo sapiens OX=9606 GN=NOL6 PE=1 SV=2;tr|A0A0A0MRW6|A0A0A0MRW6_HUMAN Nucleolar protein 6 OS=Homo sapiens OX=9606 GN=NOL6 PE	Nucleolar protein 6	NOL6		0.280565	0.78832	0.975683	27	27	27	25.2	25.2	25.2	127.32	0	137.35	1574900000	105	Q9H6R4-4;Q9H6R4;A0A0A0MRW6;Q9H6R4-2;Q9H6R4-3;A0A0C4DFX0	Q9H6R4-4;Q9H6R4;A0A0A0MRW6;Q9H6R4-2;Q9H6R4-3	28.7267	28.1234	28.4195	29.1102	28.5429	24.6894
sp|P04843|RPN1_HUMAN Dolichyl-diphosphooligosaccharide--protein glycosyltransferase subunit 1 OS=Homo sapiens OX=9606 GN=RPN1 PE=1 SV=1;tr|B7Z4L4|B7Z4L4_HUMAN Dolichyl-diphosphooligosaccharide--protein glycosyltransferase subunit 1 OS=Homo sapiens OX=9606	Dolichyl-diphosphooligosaccharide--protein glycosyltransferase subunit 1	RPN1		0.591593	0.272367	0.968191	45	45	45	64.7	64.7	64.7	68.569	0	323.31	38813000000	400	P04843;B7Z4L4;F8WF32	P04843;B7Z4L4	33.4816	33.3429	33.1841	33.1197	33.0684	30.9159
tr|H0Y997|H0Y997_HUMAN Thioredoxin domain-containing protein 15 (Fragment) OS=Homo sapiens OX=9606 GN=TXNDC15 PE=1 SV=1;sp|Q96J42|TXD15_HUMAN Thioredoxin domain-containing protein 15 OS=Homo sapiens OX=9606 GN=TXNDC15 PE=1 SV=1;sp|Q96J42-2|TXD15_HUMAN Isof	Thioredoxin domain-containing protein 15	TXNDC15		0.703425	0.182348	0.964757	5	5	5	28.5	28.5	28.5	37.923	0	17.543	285160000	17	H0Y997;Q96J42;Q96J42-2;H0Y928;D6RBD9;D6RB48	H0Y997;Q96J42;Q96J42-2;H0Y928	26.1881	26.4501	26.1036	25.4315	26.2688	24.1473
tr|D6RAF8|D6RAF8_HUMAN Heterogeneous nuclear ribonucleoprotein D0 (Fragment) OS=Homo sapiens OX=9606 GN=HNRNPD PE=1 SV=1;sp|Q14103-3|HNRPD_HUMAN Isoform 3 of Heterogeneous nuclear ribonucleoprotein D0 OS=Homo sapiens OX=9606 GN=HNRNPD;sp|Q14103|HNRPD_HUMAN	Heterogeneous nuclear ribonucleoprotein D0	HNRNPD		0.725635	0.167953	0.964472	4	4	4	24	24	24	23.076	0	7.3873	102310000	7	D6RAF8;Q14103-3;Q14103;D6RF44;H0YA96;H0Y8G5;Q14103-4;Q14103-2;D6RD83;D6RBQ9;A0A087WUK2;O14979-3;O14979-2;O14979	D6RAF8;Q14103-3;Q14103;D6RF44;H0YA96;H0Y8G5;Q14103-4;Q14103-2;D6RD83;D6RBQ9	24.8802	25.4454	25.1559	24.4255	25.0769	23.0858
sp|P61106|RAB14_HUMAN Ras-related protein Rab-14 OS=Homo sapiens OX=9606 GN=RAB14 PE=1 SV=4;tr|X6RFL8|X6RFL8_HUMAN Ras-related protein Rab-14 (Fragment) OS=Homo sapiens OX=9606 GN=RAB14 PE=1 SV=1	Ras-related protein Rab-14	RAB14		0.224884	0.834693	0.958061	9	9	9	54.4	54.4	54.4	23.897	0	69.417	520810000	26	P61106;X6RFL8	P61106;X6RFL8	26.6814	26.6664	26.6865	27.2812	27.4866	22.3923
sp|Q6P2Q9|PRP8_HUMAN Pre-mRNA-processing-splicing factor 8 OS=Homo sapiens OX=9606 GN=PRPF8 PE=1 SV=2	Pre-mRNA-processing-splicing factor 8	PRPF8		0.372825	0.657208	0.95267	94	94	94	41.8	41.8	41.8	273.6	0	323.31	6581700000	294	Q6P2Q9;I3L0J9;I3L3Z8;I3L1T8	Q6P2Q9	30.6793	30.8174	30.5614	30.8636	30.738	27.5986
sp|P04844|RPN2_HUMAN Dolichyl-diphosphooligosaccharide--protein glycosyltransferase subunit 2 OS=Homo sapiens OX=9606 GN=RPN2 PE=1 SV=3;sp|P04844-2|RPN2_HUMAN Isoform 2 of Dolichyl-diphosphooligosaccharide--protein glycosyltransferase subunit 2 OS=Homo sap	Dolichyl-diphosphooligosaccharide--protein glycosyltransferase subunit 2	RPN2		0.836498	0.111501	0.948423	30	30	30	55.8	55.8	55.8	69.283	0	323.31	25961000000	240	P04844;P04844-2;Q5JYR7;Q5JYR4;F2Z3K5;Q5JYR3;H0Y5M1	P04844;P04844-2	32.9021	32.724	32.7501	32.498	32.2234	30.8096
sp|Q14669-2|TRIPC_HUMAN Isoform 2 of E3 ubiquitin-protein ligase TRIP12 OS=Homo sapiens OX=9606 GN=TRIP12;sp|Q14669|TRIPC_HUMAN E3 ubiquitin-protein ligase TRIP12 OS=Homo sapiens OX=9606 GN=TRIP12 PE=1 SV=1;sp|Q14669-3|TRIPC_HUMAN Isoform 3 of E3 ubiquitin	E3 ubiquitin-protein ligase TRIP12	TRIP12		0.760496	0.148821	0.948118	14	14	14	10.1	10.1	10.1	223.9	0	60.644	173010000	27	Q14669-2;Q14669;Q14669-3;Q14669-4;H7C2Y1;G5E9G6;H7C1L9;F8W9P3;C9JLJ5;C9JSX9;C9JLD7	Q14669-2;Q14669;Q14669-3;Q14669-4	25.5836	25.4151	25.351	24.9389	25.1935	23.3729
sp|Q92674|CENPI_HUMAN Centromere protein I OS=Homo sapiens OX=9606 GN=CENPI PE=1 SV=2;sp|Q92674-2|CENPI_HUMAN Isoform 2 of Centromere protein I OS=Homo sapiens OX=9606 GN=CENPI	Centromere protein I	CENPI		0.262658	0.804095	0.947922	11	11	11	18	18	18	86.719	0	27.993	391060000	23	Q92674;Q92674-2;Q5JX01;Q5JX02	Q92674;Q92674-2	27.0202	26.9886	26.3346	25.7505	23.4125	28.3366
sp|P28288|ABCD3_HUMAN ATP-binding cassette sub-family D member 3 OS=Homo sapiens OX=9606 GN=ABCD3 PE=1 SV=1;sp|P28288-2|ABCD3_HUMAN Isoform 2 of ATP-binding cassette sub-family D member 3 OS=Homo sapiens OX=9606 GN=ABCD3	ATP-binding cassette sub-family D member 3	ABCD3		0.546684	0.33158	0.947268	25	25	25	37.9	37.9	37.9	75.475	0	196.67	2798400000	107	P28288;P28288-2;P28288-3;A0A3B3ITW3	P28288;P28288-2	29.1218	29.2462	29.8814	29.4205	28.951	27.0361
sp|Q5JRA6-2|TGO1_HUMAN Isoform 2 of Transport and Golgi organization protein 1 homolog OS=Homo sapiens OX=9606 GN=MIA3;sp|Q5JRA6|TGO1_HUMAN Transport and Golgi organization protein 1 homolog OS=Homo sapiens OX=9606 GN=MIA3 PE=1 SV=1;tr|A0A0A0MRH6|A0A0A0MRH	Melanoma inhibitory activity protein 3	MIA3		0.574762	0.293816	0.945968	15	15	15	11.5	11.5	11.5	206.89	0	37.23	282510000	29	Q5JRA6-2;Q5JRA6;A0A0A0MRH6;Q5JRA6-4;H7C0T4;Q5JRA6-3	Q5JRA6-2;Q5JRA6;A0A0A0MRH6;Q5JRA6-4	26.4103	26.0548	26.1625	26.199	25.7548	23.836
sp|O94901-9|SUN1_HUMAN Isoform 9 of SUN domain-containing protein 1 OS=Homo sapiens OX=9606 GN=SUN1;sp|O94901|SUN1_HUMAN SUN domain-containing protein 1 OS=Homo sapiens OX=9606 GN=SUN1 PE=1 SV=3;sp|O94901-8|SUN1_HUMAN Isoform 8 of SUN domain-containing pro	SUN domain-containing protein 1	SUN1		0.182175	0.878588	0.941317	19	19	19	26.3	26.3	26.3	101.93	0	110.56	1197500000	68	O94901-9;O94901;O94901-8;O94901-5;E9PHI4;O94901-6;H0Y742;H0Y6N5;H7C2K3;O94901-3;O94901-7;O94901-2;C9JK55;H7C019;C9JS54;H7C3X3;C9JJU6;C9K051	O94901-9;O94901;O94901-8;O94901-5;E9PHI4;O94901-6;H0Y742;H0Y6N5;H7C2K3	28.2986	27.5437	27.9672	28.771	29.1257	23.0889
sp|Q86Y82|STX12_HUMAN Syntaxin-12 OS=Homo sapiens OX=9606 GN=STX12 PE=1 SV=1;tr|B1AJQ6|B1AJQ6_HUMAN Syntaxin-12 (Fragment) OS=Homo sapiens OX=9606 GN=STX12 PE=1 SV=2	Syntaxin-12	STX12		1.01897	0.0601279	0.939671	5	5	5	25.4	25.4	25.4	31.642	0	25.345	147890000	17	Q86Y82;B1AJQ6	Q86Y82;B1AJQ6	25.2203	25.3763	25.3541	25.2359	23.993	23.9028
sp|P29323-2|EPHB2_HUMAN Isoform 2 of Ephrin type-B receptor 2 OS=Homo sapiens OX=9606 GN=EPHB2;sp|P29323|EPHB2_HUMAN Ephrin type-B receptor 2 OS=Homo sapiens OX=9606 GN=EPHB2 PE=1 SV=5;sp|P29323-3|EPHB2_HUMAN Isoform 3 of Ephrin type-B receptor 2 OS=Homo s	Ephrin type-B receptor 2;Receptor protein-tyrosine kinase	EPHB2		0.304375	0.758213	0.937827	16	16	15	19.9	19.9	19.1	109.87	0	67.175	634640000	39	P29323-2;P29323;P29323-3;B1AKC9;P54762-5;A0A3B3IRY8;P54762;Q15375;Q15375-2;Q15375-4;Q6NVW1;J3KR66;Q5JY90;U3NG26;C9JXA2;A0A0B4J1T8;Q9UF33;Q9UF33-2;Q06187-2;Q06187;Q9UF33-3;P29320	P29323-2;P29323;P29323-3;B1AKC9	27.1804	27.0442	27.1905	27.6188	27.2812	23.7016
tr|H0Y5K5|H0Y5K5_HUMAN Endoplasmic reticulum-Golgi intermediate compartment protein 3 (Fragment) OS=Homo sapiens OX=9606 GN=ERGIC3 PE=1 SV=1;sp|Q9Y282|ERGI3_HUMAN Endoplasmic reticulum-Golgi intermediate compartment protein 3 OS=Homo sapiens OX=9606 GN=ERG	Endoplasmic reticulum-Golgi intermediate compartment protein 3	ERGIC3		0.266901	0.80217	0.933866	7	7	7	21.4	21.4	21.4	44.568	0	12.877	513910000	26	H0Y5K5;Q9Y282;Q9Y282-3;H0Y621;A0A1W2PPS8;H0Y802;H0Y6Z0;Q9Y282-2;A6PVJ2;A0A0C4DH46	H0Y5K5;Q9Y282;Q9Y282-3;H0Y621;A0A1W2PPS8	26.8706	26.489	26.9809	27.3867	27.0817	23.0705
sp|Q96QK1|VPS35_HUMAN Vacuolar protein sorting-associated protein 35 OS=Homo sapiens OX=9606 GN=VPS35 PE=1 SV=2	Vacuolar protein sorting-associated protein 35	VPS35		0.685342	0.197188	0.931155	5	5	5	9	9	9	91.706	0	37.729	189700000	14	Q96QK1;I3L4S0;A0A1W2PP10;A0A3B3ITD4	Q96QK1	25.6386	25.7871	25.5885	25.5381	25.1524	23.5303
sp|Q7Z3K3-5|POGZ_HUMAN Isoform 5 of Pogo transposable element with ZNF domain OS=Homo sapiens OX=9606 GN=POGZ;sp|Q7Z3K3-7|POGZ_HUMAN Isoform 7 of Pogo transposable element with ZNF domain OS=Homo sapiens OX=9606 GN=POGZ;sp|Q7Z3K3-2|POGZ_HUMAN Isoform 2 of	Pogo transposable element with ZNF domain	POGZ		0.299459	0.765896	0.929344	16	16	16	15.8	15.8	15.8	145.29	0	42.893	583370000	43	Q7Z3K3-5;Q7Z3K3-7;Q7Z3K3-2;Q7Z3K3-3;Q7Z3K3-6;Q7Z3K3;H0YCT3;M0R2X2;Q7Z3K3-4	Q7Z3K3-5;Q7Z3K3-7;Q7Z3K3-2;Q7Z3K3-3;Q7Z3K3-6;Q7Z3K3	26.9018	26.5057	27.2547	27.3135	27.0823	23.4784
sp|P35232|PHB_HUMAN Prohibitin OS=Homo sapiens OX=9606 GN=PHB PE=1 SV=1;tr|C9JW96|C9JW96_HUMAN Prohibitin (Fragment) OS=Homo sapiens OX=9606 GN=PHB PE=1 SV=2;tr|C9JZ20|C9JZ20_HUMAN Prohibitin (Fragment) OS=Homo sapiens OX=9606 GN=PHB PE=1 SV=1;tr|E7ESE2|E7	Prohibitin	PHB		0.569039	0.303808	0.927479	9	9	9	41.2	41.2	41.2	29.804	0	19.685	168200000	17	P35232;C9JW96;C9JZ20;E7ESE2;E9PCW0;P35232-2;D6RBK0	P35232;C9JW96;C9JZ20;E7ESE2;E9PCW0	25.3408	25.0808	25.5734	25.8201	23.8	23.5924
tr|J3QKK3|J3QKK3_HUMAN DNA repair protein RAD51 homolog 3 OS=Homo sapiens OX=9606 GN=RAD51C PE=1 SV=1;sp|O43502|RA51C_HUMAN DNA repair protein RAD51 homolog 3 OS=Homo sapiens OX=9606 GN=RAD51C PE=1 SV=1;tr|Q7KZJ0|Q7KZJ0_HUMAN DNA repair protein RAD51 homol	DNA repair protein RAD51 homolog 3	RAD51C		0.953579	0.074931	0.92406	3	3	3	12.7	12.7	12.7	38.839	0	7.5252	50162000	3	J3QKK3;O43502;Q7KZJ0;O43502-2;J3QLB5;E9PI66;J3QLQ2;H7C1R0	J3QKK3;O43502;Q7KZJ0;O43502-2	24.2399	23.7427	24.3128	22.6418	22.8856	23.9959
sp|P0DN76|U2AF5_HUMAN Splicing factor U2AF 35 kDa subunit-like protein OS=Homo sapiens OX=9606 GN=U2AF1L5 PE=1 SV=1;sp|Q01081|U2AF1_HUMAN Splicing factor U2AF 35 kDa subunit OS=Homo sapiens OX=9606 GN=U2AF1 PE=1 SV=3;sp|Q01081-2|U2AF1_HUMAN Isoform 2 of Sp	Splicing factor U2AF 35 kDa subunit	U2AF1		0.838249	0.112464	0.920863	3	3	3	18.8	18.8	18.8	27.872	0	12.766	42486000	8	P0DN76;Q01081;Q01081-2;K7EJH3;A0A1B0GW87;K7EJM7;M0QYK5;M0R2N4;Q01081-3;Q01081-4;Q8WU68-3;Q8WU68-2;Q8WU68	P0DN76;Q01081;Q01081-2	23.2771	24.2654	24.0198	23.7339	22.7172	22.3487
sp|Q13308-4|PTK7_HUMAN Isoform 4 of Inactive tyrosine-protein kinase 7 OS=Homo sapiens OX=9606 GN=PTK7;sp|Q13308|PTK7_HUMAN Inactive tyrosine-protein kinase 7 OS=Homo sapiens OX=9606 GN=PTK7 PE=1 SV=2;sp|Q13308-6|PTK7_HUMAN Isoform 6 of Inactive tyrosine-p	Inactive tyrosine-protein kinase 7	PTK7		0.477536	0.462877	0.914547	7	7	7	11.6	11.6	11.6	112.26	0	19.663	159490000	12	Q13308-4;Q13308;Q13308-6;Q13308-3;Q13308-2;C9JQR6;Q13308-5;H0Y8F1;Q86X91;F8WDG7	Q13308-4;Q13308;Q13308-6;Q13308-3;Q13308-2	25.6025	25.6691	25.331	25.6515	25.2183	22.9891
sp|Q9NUQ9|FA49B_HUMAN Protein FAM49B OS=Homo sapiens OX=9606 GN=FAM49B PE=1 SV=1;sp|Q9NUQ9-2|FA49B_HUMAN Isoform 2 of Protein FAM49B OS=Homo sapiens OX=9606 GN=FAM49B;tr|A0A1W2PRQ0|A0A1W2PRQ0_HUMAN Protein FAM49B OS=Homo sapiens OX=9606 GN=FAM49B PE=1 SV=1	Protein FAM49B	FAM49B		0.356638	0.681514	0.910646	9	9	9	34.3	34.3	34.3	36.748	0	53.062	548730000	28	Q9NUQ9;Q9NUQ9-2;A0A1W2PRQ0;A0A087X178;E5RI16;E5RGI7;E5RJE1;E5RIR8;E5RJL8;Q9H0Q0;E5RK61;E5RFS4;E5RHU5	Q9NUQ9;Q9NUQ9-2;A0A1W2PRQ0	26.9515	27.0281	27.1665	27.3236	27.0697	24.0209
sp|Q9BVV7|TIM21_HUMAN Mitochondrial import inner membrane translocase subunit Tim21 OS=Homo sapiens OX=9606 GN=TIMM21 PE=1 SV=1	Mitochondrial import inner membrane translocase subunit Tim21	TIMM21		0.359915	0.678652	0.909378	8	8	8	23.4	23.4	23.4	28.202	0	15.464	258170000	17	Q9BVV7;J3QRI1	Q9BVV7	25.71	26.1295	25.8923	26.7517	25.1186	23.1333
sp|Q9BTV4|TMM43_HUMAN Transmembrane protein 43 OS=Homo sapiens OX=9606 GN=TMEM43 PE=1 SV=1	Transmembrane protein 43	TMEM43		0.227301	0.83449	0.908611	20	20	20	59.5	59.5	59.5	44.875	0	182.33	3243600000	107	Q9BTV4;V9GY05	Q9BTV4	30.2009	28.8766	28.9342	29.3067	30.4802	25.499
sp|Q9BT22|ALG1_HUMAN Chitobiosyldiphosphodolichol beta-mannosyltransferase OS=Homo sapiens OX=9606 GN=ALG1 PE=1 SV=2;tr|K7EID2|K7EID2_HUMAN Chitobiosyldiphosphodolichol beta-mannosyltransferase (Fragment) OS=Homo sapiens OX=9606 GN=ALG1 PE=1 SV=8;sp|Q9BT22	Chitobiosyldiphosphodolichol beta-mannosyltransferase	ALG1		0.408462	0.613013	0.900368	5	5	5	12.9	12.9	12.9	52.518	0	18.977	212410000	22	Q9BT22;K7EID2;Q9BT22-2;K7EPU3	Q9BT22;K7EID2;Q9BT22-2	25.8625	25.7613	25.6314	25.9209	25.6415	22.9917
sp|Q9UKN8|TF3C4_HUMAN General transcription factor 3C polypeptide 4 OS=Homo sapiens OX=9606 GN=GTF3C4 PE=1 SV=2	General transcription factor 3C polypeptide 4	GTF3C4		0.339369	0.716081	0.894246	10	10	10	16.5	16.5	16.5	91.981	0	39.353	242640000	21	Q9UKN8;F2Z356	Q9UKN8	25.6643	25.7211	26.0641	26.4625	25.4686	22.8357
sp|Q5BJH7-3|YIF1B_HUMAN Isoform 3 of Protein YIF1B OS=Homo sapiens OX=9606 GN=YIF1B;sp|Q5BJH7|YIF1B_HUMAN Protein YIF1B OS=Homo sapiens OX=9606 GN=YIF1B PE=1 SV=1;sp|Q5BJH7-4|YIF1B_HUMAN Isoform 4 of Protein YIF1B OS=Homo sapiens OX=9606 GN=YIF1B;sp|Q5BJH7	Protein YIF1B	YIF1B		0.32605	0.737405	0.892403	6	6	2	36.3	36.3	12.9	33.964	0	29.922	430930000	27	Q5BJH7-3;Q5BJH7;Q5BJH7-4;Q5BJH7-5;Q5BJH7-6;K7ERQ0;K7ERY2	Q5BJH7-3;Q5BJH7;Q5BJH7-4;Q5BJH7-5;Q5BJH7-6;K7ERQ0;K7ERY2	27.1261	25.8258	26.9212	26.832	26.7312	23.6327
tr|A0A087WVA1|A0A087WVA1_HUMAN Selenoprotein T OS=Homo sapiens OX=9606 GN=SELENOT PE=1 SV=1;sp|P62341|SELT_HUMAN Thioredoxin reductase-like selenoprotein T OS=Homo sapiens OX=9606 GN=SELENOT PE=1 SV=2;tr|Q6IAK0|Q6IAK0_HUMAN Selenoprotein T OS=Homo sapiens	Selenoprotein T	SELT		0.439736	0.551522	0.888789	4	4	4	20.5	20.5	20.5	22.344	0	8.7295	248600000	12	A0A087WVA1;P62341;Q6IAK0;F8WBD0	A0A087WVA1;P62341;Q6IAK0	25.699	25.9135	26.0663	26.3164	25.3124	23.3836
sp|Q8NC56|LEMD2_HUMAN LEM domain-containing protein 2 OS=Homo sapiens OX=9606 GN=LEMD2 PE=1 SV=1	LEM domain-containing protein 2	LEMD2		0.211006	0.851003	0.876871	11	11	11	28.2	28.2	28.2	56.974	0	57.556	799110000	34	Q8NC56;H7C2Z0;D6RBV0;Q8NC56-2;H0Y9B7;H0Y8H8	Q8NC56	27.4187	26.5583	27.6417	28.0538	27.7538	23.1804
tr|H0Y380|H0Y380_HUMAN Receptor-type tyrosine-protein phosphatase F (Fragment) OS=Homo sapiens OX=9606 GN=PTPRF PE=1 SV=1;tr|H0Y4H1|H0Y4H1_HUMAN Receptor-type tyrosine-protein phosphatase F (Fragment) OS=Homo sapiens OX=9606 GN=PTPRF PE=1 SV=1;tr|H0Y7Z9|H0	Receptor-type tyrosine-protein phosphatase F	PTPRF		0.487614	0.445889	0.876714	8	8	4	14.1	14.1	8.1	111.19	0	22.22	200950000	23	H0Y380;H0Y4H1;H0Y7Z9;H0Y6Z7;P10586-2;P10586	H0Y380;H0Y4H1;H0Y7Z9;H0Y6Z7;P10586-2;P10586	25.5734	25.696	25.5684	25.8477	25.1316	23.2284
sp|Q8IYI6|EXOC8_HUMAN Exocyst complex component 8 OS=Homo sapiens OX=9606 GN=EXOC8 PE=1 SV=2	Exocyst complex component 8	EXOC8		0.434932	0.56489	0.874237	5	5	5	14.6	14.6	14.6	81.798	0	18.004	105450000	10	Q8IYI6	Q8IYI6	24.9278	24.3288	24.5754	25.3902	22.6231	23.196
sp|Q8NDT2|RB15B_HUMAN Putative RNA-binding protein 15B OS=Homo sapiens OX=9606 GN=RBM15B PE=1 SV=3;sp|Q8NDT2-2|RB15B_HUMAN Isoform 2 of Putative RNA-binding protein 15B OS=Homo sapiens OX=9606 GN=RBM15B	Putative RNA-binding protein 15B	RBM15B		0.228844	0.835565	0.870756	21	21	20	27.3	27.3	26.5	97.204	0	89.463	1149900000	70	Q8NDT2;Q8NDT2-2	Q8NDT2;Q8NDT2-2	28.0618	28.1294	27.7979	28.6819	28.5422	24.1528
sp|P30519|HMOX2_HUMAN Heme oxygenase 2 OS=Homo sapiens OX=9606 GN=HMOX2 PE=1 SV=2;tr|A0A087WT44|A0A087WT44_HUMAN Heme oxygenase 2 OS=Homo sapiens OX=9606 GN=HMOX2 PE=1 SV=1;sp|P30519-2|HMOX2_HUMAN Isoform 2 of Heme oxygenase 2 OS=Homo sapiens OX=9606 GN=HM	Heme oxygenase 2	HMOX2		0.321755	0.743717	0.868714	12	12	12	51.9	51.9	51.9	36.032	0	52.544	315630000	29	P30519;A0A087WT44;P30519-2;I3L159;I3L1F5;I3L276;I3L4P8;A0A1B0GXH0;I3L463;I3L1Y2	P30519;A0A087WT44;P30519-2;I3L159;I3L1F5	26.1273	26.5227	26.1133	26.4463	26.5235	23.1872
sp|Q9Y3L5|RAP2C_HUMAN Ras-related protein Rap-2c OS=Homo sapiens OX=9606 GN=RAP2C PE=1 SV=1;tr|F6U784|F6U784_HUMAN Ras-related protein Rap-2a OS=Homo sapiens OX=9606 GN=RAP2A PE=4 SV=1;sp|P10114|RAP2A_HUMAN Ras-related protein Rap-2a OS=Homo sapiens OX=960	Ras-related protein Rap-2c;Ras-related protein Rap-2a	RAP2C;RAP2A		0.612678	0.261925	0.866669	3	3	1	25.7	25.7	4.9	20.745	0	4.2189	78615000	6	Q9Y3L5;F6U784;P10114;A0A087X2C3	Q9Y3L5;F6U784;P10114	24.5134	23.5683	24.873	23.9273	23.9787	22.4486
tr|S4R3Q9|S4R3Q9_HUMAN Mitochondrial inner membrane protein OXA1L OS=Homo sapiens OX=9606 GN=OXA1L PE=1 SV=1;tr|J3KNA0|J3KNA0_HUMAN Mitochondrial inner membrane protein OXA1L OS=Homo sapiens OX=9606 GN=OXA1L PE=1 SV=1;sp|Q15070-2|OXA1L_HUMAN Isoform 2 of M	Mitochondrial inner membrane protein OXA1L	OXA1L		0.312144	0.753208	0.866166	5	5	5	10.1	10.1	10.1	48.519	0	9.933	429490000	19	S4R3Q9;J3KNA0;Q15070-2;Q15070;E7EVY0;C9JC63;Q15070-3	S4R3Q9;J3KNA0;Q15070-2;Q15070;E7EVY0	26.8218	26.1738	26.759	26.7514	26.9132	23.4915
sp|P51809-3|VAMP7_HUMAN Isoform 3 of Vesicle-associated membrane protein 7 OS=Homo sapiens OX=9606 GN=VAMP7;sp|P51809|VAMP7_HUMAN Vesicle-associated membrane protein 7 OS=Homo sapiens OX=9606 GN=VAMP7 PE=1 SV=3;sp|P51809-2|VAMP7_HUMAN Isoform 2 of Vesicle-	Vesicle-associated membrane protein 7	VAMP7		0.311873	0.751954	0.86349	7	7	7	48.6	48.6	48.6	20.12	0	31.225	252480000	27	P51809-3;P51809;P51809-2;E5RH06	P51809-3;P51809;P51809-2	25.6318	26.1856	25.7879	26.2525	25.9898	22.7726
sp|O75390|CISY_HUMAN Citrate synthase, mitochondrial OS=Homo sapiens OX=9606 GN=CS PE=1 SV=2;tr|B4DJV2|B4DJV2_HUMAN Citrate synthase OS=Homo sapiens OX=9606 GN=CS PE=1 SV=1;tr|A0A0C4DGI3|A0A0C4DGI3_HUMAN Citrate synthase OS=Homo sapiens OX=9606 GN=CS PE=1	Citrate synthase, mitochondrial;Citrate synthase	CS		0.275493	0.794958	0.859708	9	9	9	31.8	31.8	31.8	51.712	0	52.262	772940000	28	O75390;B4DJV2;A0A0C4DGI3;H0YH82;F8VTT8;F8W4S1;F8W1S4;F8VPA1;F8VPF9;F8VX68;F8VRP1;F8VZK9;H0YIC4;F8VX07;F8W642;F8VU34;F8VR34;F8VRI6	O75390;B4DJV2;A0A0C4DGI3	27.5773	27.4387	27.3944	27.8096	27.9137	24.1079
sp|Q8TEM1|PO210_HUMAN Nuclear pore membrane glycoprotein 210 OS=Homo sapiens OX=9606 GN=NUP210 PE=1 SV=3	Nuclear pore membrane glycoprotein 210	NUP210		0.247446	0.822476	0.859244	20	20	20	12.7	12.7	12.7	205.11	0	57.601	554160000	46	Q8TEM1;Q8TEM1-2	Q8TEM1	27.1373	26.8577	26.7363	27.4267	27.4135	23.3134
sp|O43913|ORC5_HUMAN Origin recognition complex subunit 5 OS=Homo sapiens OX=9606 GN=ORC5 PE=1 SV=1;sp|O43913-2|ORC5_HUMAN Isoform 2 of Origin recognition complex subunit 5 OS=Homo sapiens OX=9606 GN=ORC5	Origin recognition complex subunit 5	ORC5		0.352373	0.691409	0.858372	9	9	9	26.4	26.4	26.4	50.282	0	20.709	266480000	24	O43913;O43913-2;G3V0H0	O43913;O43913-2	25.8525	25.9014	26.1761	25.9643	26.2787	23.1118
tr|Q5SZ82|Q5SZ82_HUMAN Required for meiotic nuclear division protein 1 homolog (Fragment) OS=Homo sapiens OX=9606 GN=RMND1 PE=1 SV=1;tr|A0A087WXU0|A0A087WXU0_HUMAN Required for meiotic nuclear division protein 1 homolog OS=Homo sapiens OX=9606 GN=RMND1 PE=	Required for meiotic nuclear division protein 1 homolog	RMND1		0.277503	0.794132	0.854734	9	9	9	48.8	48.8	48.8	24.064	0	27.561	383890000	23	Q5SZ82;A0A087WXU0;A0A2R8Y4J4;Q9NWS8;Q9NWS8-2;A0A2R8Y4P5;A0A2R8YFC3	Q5SZ82;A0A087WXU0;A0A2R8Y4J4;Q9NWS8;Q9NWS8-2;A0A2R8Y4P5	26.4264	26.6266	26.0467	27.1943	26.2154	23.1258
sp|Q5JVG2-2|ZN484_HUMAN Isoform 2 of Zinc finger protein 484 OS=Homo sapiens OX=9606 GN=ZNF484;sp|Q5JVG2|ZN484_HUMAN Zinc finger protein 484 OS=Homo sapiens OX=9606 GN=ZNF484 PE=1 SV=1;sp|Q5JVG2-3|ZN484_HUMAN Isoform 3 of Zinc finger protein 484 OS=Homo sa	Zinc finger protein 484	ZNF484		0.698357	0.196196	0.85328	4	4	4	6.5	6.5	6.5	93.958	0	7.1552	62408000	9	Q5JVG2-2;Q5JVG2;Q5JVG2-3	Q5JVG2-2;Q5JVG2;Q5JVG2-3	24.4411	23.3724	24.7578	24.0648	23.0543	22.8924
tr|F8WDS9|F8WDS9_HUMAN Glutathione S-transferase LANCL1 OS=Homo sapiens OX=9606 GN=LANCL1 PE=1 SV=1;tr|E9PHS0|E9PHS0_HUMAN Glutathione S-transferase LANCL1 (Fragment) OS=Homo sapiens OX=9606 GN=LANCL1 PE=1 SV=1;sp|O43813|LANC1_HUMAN Glutathione S-transfera	LanC-like protein 1	LANCL1		0.468712	0.493161	0.853269	4	4	4	47.6	47.6	47.6	9.2824	0	9.0849	226620000	10	F8WDS9;E9PHS0;O43813	F8WDS9;E9PHS0;O43813	25.5008	26.3255	25.4634	25.8196	25.4578	23.4525
sp|Q13131|AAPK1_HUMAN 5-AMP-activated protein kinase catalytic subunit alpha-1 OS=Homo sapiens OX=9606 GN=PRKAA1 PE=1 SV=4;sp|Q13131-2|AAPK1_HUMAN Isoform 2 of 5-AMP-activated protein kinase catalytic subunit alpha-1 OS=Homo sapiens OX=9606 GN=PRKAA1;tr|	5-AMP-activated protein kinase catalytic subunit alpha-1	PRKAA1	+	1.56596	0.0101047	0.850386	4	4	4	9.3	9.3	9.3	64.009	0	13.487	63063000	7	Q13131;Q13131-2;Q96E92;A0A087WXX9;P54646	Q13131;Q13131-2;Q96E92	24.4259	24.7375	24.4282	23.5213	24.1285	23.3906
sp|Q13555-6|KCC2G_HUMAN Isoform 6 of Calcium/calmodulin-dependent protein kinase type II subunit gamma OS=Homo sapiens OX=9606 GN=CAMK2G;sp|Q13555|KCC2G_HUMAN Calcium/calmodulin-dependent protein kinase type II subunit gamma OS=Homo sapiens OX=9606 GN=CAMK	Calcium/calmodulin-dependent protein kinase type II subunit gamma	CAMK2G		0.227415	0.834336	0.850167	14	14	6	28.6	28.6	14.6	65.227	0	49.714	1031000000	51	Q13555-6;Q13555;Q13555-8;Q13555-2;Q13555-11;A0A2Q3DQE3;Q13555-4;Q13555-3;Q5SWX3;Q13555-10;Q13555-5;Q13555-7;Q13555-9;Q8WU40;H0Y6G2;H7BXS4;E9PBE8;E7EQE4;D6RFJ0;D6RHX9;H7C394;E7ETC9;E7ERS6	Q13555-6;Q13555;Q13555-8;Q13555-2;Q13555-11;A0A2Q3DQE3;Q13555-4;Q13555-3;Q5SWX3;Q13555-10;Q13555-5;Q13555-7;Q13555-9;Q8WU40;H0Y6G2	27.9146	27.6805	27.741	28.3106	28.4679	24.0071
sp|Q01650|LAT1_HUMAN Large neutral amino acids transporter small subunit 1 OS=Homo sapiens OX=9606 GN=SLC7A5 PE=1 SV=2;tr|H0YJ95|H0YJ95_HUMAN Y+L amino acid transporter 1 (Fragment) OS=Homo sapiens OX=9606 GN=SLC7A7 PE=1 SV=1;tr|A0A0C4DGL4|A0A0C4DGL4_HUMAN	Large neutral amino acids transporter small subunit 1;Y+L amino acid transporter 1;Y+L amino acid transporter 2	SLC7A5;SLC7A7;SLC7A6		0.358138	0.683372	0.848471	2	2	2	4.5	4.5	4.5	55.01	0	16.276	243270000	14	Q01650;H0YJ95;A0A0C4DGL4;G3V4Z6;Q9UM01;Q92536	Q01650;H0YJ95;A0A0C4DGL4;G3V4Z6;Q9UM01;Q92536	26.4316	25.8429	25.3579	25.9467	25.9847	23.1556
sp|Q9Y320-2|TMX2_HUMAN Isoform 2 of Thioredoxin-related transmembrane protein 2 OS=Homo sapiens OX=9606 GN=TMX2;sp|Q9Y320|TMX2_HUMAN Thioredoxin-related transmembrane protein 2 OS=Homo sapiens OX=9606 GN=TMX2 PE=1 SV=1	Thioredoxin-related transmembrane protein 2	TMX2		0.232135	0.834377	0.848338	8	8	8	34.1	34.1	34.1	29.642	0	44.207	747950000	23	Q9Y320-2;Q9Y320	Q9Y320-2;Q9Y320	27.6982	27.1736	27.1803	28.1955	27.638	23.6737
sp|O43264|ZW10_HUMAN Centromere/kinetochore protein zw10 homolog OS=Homo sapiens OX=9606 GN=ZW10 PE=1 SV=3;sp|O43264-2|ZW10_HUMAN Isoform 2 of Centromere/kinetochore protein zw10 homolog OS=Homo sapiens OX=9606 GN=ZW10	Centromere/kinetochore protein zw10 homolog	ZW10		0.641314	0.240695	0.841613	6	6	6	10.1	10.1	10.1	88.828	0	18.874	98741000	12	O43264;O43264-2;F5H3C1	O43264;O43264-2	24.2546	24.8079	24.3952	24.7814	23.0658	23.0857
sp|O75643|U520_HUMAN U5 small nuclear ribonucleoprotein 200 kDa helicase OS=Homo sapiens OX=9606 GN=SNRNP200 PE=1 SV=2	U5 small nuclear ribonucleoprotein 200 kDa helicase	SNRNP200		0.37023	0.669444	0.840993	44	44	44	26.6	26.6	26.6	244.5	0	218.35	1859600000	128	O75643;O75643-2;B4E0P5	O75643	28.9607	28.6043	28.9395	29.0766	28.7913	26.1136
tr|Q5JXX1|Q5JXX1_HUMAN Mortality factor 4-like protein 2 (Fragment) OS=Homo sapiens OX=9606 GN=MORF4L2 PE=1 SV=1;tr|Q5JXX2|Q5JXX2_HUMAN Mortality factor 4-like protein 2 (Fragment) OS=Homo sapiens OX=9606 GN=MORF4L2 PE=1 SV=1;sp|Q15014|MO4L2_HUMAN Mortalit	Mortality factor 4-like protein 2	MORF4L2	+	1.1104	0.0494206	0.837241	5	5	5	34.8	34.8	34.8	17.617	0	12.265	61624000	9	Q5JXX1;Q5JXX2;Q15014;Q5JXX6;A0A0A0MT59	Q5JXX1;Q5JXX2;Q15014;Q5JXX6	24.4937	24.1407	24.0744	23.2509	24.0298	22.9164
tr|A0A024RA52|A0A024RA52_HUMAN Proteasome subunit alpha type OS=Homo sapiens OX=9606 GN=PSMA2 PE=1 SV=1;sp|P25787|PSA2_HUMAN Proteasome subunit alpha type-2 OS=Homo sapiens OX=9606 GN=PSMA2 PE=1 SV=2;tr|H3BT36|H3BT36_HUMAN Uncharacterized protein OS=Homo s	Proteasome subunit alpha type;Proteasome subunit alpha type-2	PSMA2		0.659509	0.228398	0.832788	4	4	4	27.4	27.4	27.4	25.898	0	10.793	61191000	6	A0A024RA52;P25787;H3BT36;H7C402;C9JCK5	A0A024RA52;P25787;H3BT36	24.1583	24.8715	23.8084	24.2793	22.621	23.4395
sp|O60568|PLOD3_HUMAN Multifunctional procollagen lysine hydroxylase and glycosyltransferase LH3 OS=Homo sapiens OX=9606 GN=PLOD3 PE=1 SV=1;tr|H7C2V1|H7C2V1_HUMAN Multifunctional procollagen lysine hydroxylase and glycosyltransferase LH3 (Fragment) OS=Homo	Procollagen-lysine,2-oxoglutarate 5-dioxygenase 3	PLOD3		0.346817	0.705015	0.830983	11	11	11	19.2	19.2	19.2	84.784	0	29.783	252920000	25	O60568;H7C2V1;H7C2S8;H7C0B8	O60568;H7C2V1	26.1699	25.1355	25.9544	26.0072	25.7142	23.0455
sp|Q9HCU5|PREB_HUMAN Prolactin regulatory element-binding protein OS=Homo sapiens OX=9606 GN=PREB PE=1 SV=2;tr|B5MC98|B5MC98_HUMAN Prolactin regulatory element-binding protein OS=Homo sapiens OX=9606 GN=PREB PE=1 SV=1	Prolactin regulatory element-binding protein	PREB		0.237134	0.832759	0.829322	8	8	8	30.7	30.7	30.7	45.468	0	46.927	560650000	27	Q9HCU5;B5MC98;H7C2N7;H7C0W3;F8WCS5	Q9HCU5;B5MC98	26.7941	27.1268	27.0613	27.6395	27.4321	23.4226
sp|O96005|CLPT1_HUMAN Cleft lip and palate transmembrane protein 1 OS=Homo sapiens OX=9606 GN=CLPTM1 PE=1 SV=1;sp|O96005-4|CLPT1_HUMAN Isoform 3 of Cleft lip and palate transmembrane protein 1 OS=Homo sapiens OX=9606 GN=CLPTM1;sp|O96005-3|CLPT1_HUMAN Isofo	Cleft lip and palate transmembrane protein 1	CLPTM1		0.236868	0.831523	0.829167	11	11	11	18.5	18.5	18.5	76.096	0	31.374	712480000	34	O96005;O96005-4;O96005-3;K7EQQ1;K7EJ16	O96005;O96005-4;O96005-3	27.1975	27.4217	27.2494	27.9631	27.7048	23.7133
sp|O15400-2|STX7_HUMAN Isoform 2 of Syntaxin-7 OS=Homo sapiens OX=9606 GN=STX7;sp|O15400|STX7_HUMAN Syntaxin-7 OS=Homo sapiens OX=9606 GN=STX7 PE=1 SV=4	Syntaxin-7	STX7		0.245773	0.825438	0.825626	9	9	9	53.1	53.1	53.1	27.4	0	55.846	681110000	26	O15400-2;O15400	O15400-2;O15400	27.2089	27.2507	27.075	27.6567	27.7024	23.6986
sp|P41252|SYIC_HUMAN Isoleucine--tRNA ligase, cytoplasmic OS=Homo sapiens OX=9606 GN=IARS PE=1 SV=2;tr|A0A0A0MSX9|A0A0A0MSX9_HUMAN Isoleucine--tRNA ligase, cytoplasmic OS=Homo sapiens OX=9606 GN=IARS PE=1 SV=1;tr|J3KR24|J3KR24_HUMAN Isoleucine--tRNA ligase	Isoleucine--tRNA ligase, cytoplasmic	IARS		0.923402	0.0913534	0.823686	48	48	48	38.8	38.8	38.8	144.5	0	277.23	4080700000	152	P41252;A0A0A0MSX9;J3KR24;Q5TCD1;Q5TCC6	P41252;A0A0A0MSX9;J3KR24	29.9438	29.9677	30.2663	29.8542	29.3754	28.4771
sp|Q9Y679|AUP1_HUMAN Ancient ubiquitous protein 1 OS=Homo sapiens OX=9606 GN=AUP1 PE=1 SV=2;sp|Q9Y679-3|AUP1_HUMAN Isoform 2 of Ancient ubiquitous protein 1 OS=Homo sapiens OX=9606 GN=AUP1	Ancient ubiquitous protein 1	AUP1		0.211241	0.849943	0.814703	13	13	13	26.8	26.8	26.8	45.786	0	33.21	366070000	26	Q9Y679;Q9Y679-3	Q9Y679;Q9Y679-3	26.3337	26.1088	26.192	27.2034	26.5545	22.4325
sp|Q6P1X5|TAF2_HUMAN Transcription initiation factor TFIID subunit 2 OS=Homo sapiens OX=9606 GN=TAF2 PE=1 SV=3	Transcription initiation factor TFIID subunit 2	TAF2		0.270127	0.801906	0.809817	58	58	48	43.7	43.7	37.2	136.97	0	323.31	39331000000	455	Q6P1X5;H0YC37;E5RI28;H0YB55	Q6P1X5	33.0989	33.029	33.114	33.5189	33.4222	29.8714
tr|A0A087X1W8|A0A087X1W8_HUMAN Cell adhesion molecule 1 OS=Homo sapiens OX=9606 GN=CADM1 PE=1 SV=1;tr|A0A0A0MTJ8|A0A0A0MTJ8_HUMAN Cell adhesion molecule 1 (Fragment) OS=Homo sapiens OX=9606 GN=CADM1 PE=1 SV=1;tr|X5DQS5|X5DQS5_HUMAN Cell adhesion molecule 1	Cell adhesion molecule 1	CADM1		0.265059	0.805756	0.805001	5	5	5	16.5	16.5	16.5	45.676	0	35.363	268610000	14	A0A087X1W8;A0A0A0MTJ8;X5DQS5;Q9BY67-5;Q9BY67;Q9BY67-4;Q9BY67-3;F5H125;A0A087X0T8;Q9BY67-2;F5H0H5;F5H8J9;H0YG94	A0A087X1W8;A0A0A0MTJ8;X5DQS5;Q9BY67-5;Q9BY67;Q9BY67-4;Q9BY67-3;F5H125;A0A087X0T8;Q9BY67-2	25.8389	25.8217	25.944	26.1443	26.4021	22.6432
tr|C9JJT5|C9JJT5_HUMAN ATP5MF-PTCD1 readthrough OS=Homo sapiens OX=9606 GN=ATP5MF-PTCD1 PE=4 SV=2;tr|G3V325|G3V325_HUMAN ATP5MF-PTCD1 readthrough OS=Homo sapiens OX=9606 GN=ATP5MF-PTCD1 PE=4 SV=1;sp|P56134-4|ATPK_HUMAN Isoform 4 of ATP synthase subunit f,	ATP synthase subunit f, mitochondrial	ATP5J2-PTCD1;ATP5J2		0.249984	0.823384	0.804216	4	4	4	63	63	63	5.9149	0	16.795	573730000	20	C9JJT5;G3V325;P56134-4;P56134-2;C9JU26;P56134-3;P56134	C9JJT5;G3V325;P56134-4;P56134-2;C9JU26;P56134-3;P56134	26.7734	26.861	26.6495	26.9783	27.4668	23.4263
sp|Q8WYP5|ELYS_HUMAN Protein ELYS OS=Homo sapiens OX=9606 GN=AHCTF1 PE=1 SV=3;sp|Q8WYP5-3|ELYS_HUMAN Isoform 3 of Protein ELYS OS=Homo sapiens OX=9606 GN=AHCTF1;sp|Q8WYP5-2|ELYS_HUMAN Isoform 2 of Protein ELYS OS=Homo sapiens OX=9606 GN=AHCTF1	Protein ELYS	AHCTF1		0.409025	0.622035	0.803363	21	21	21	13.7	13.7	13.7	252.5	0	36.452	255440000	29	Q8WYP5;Q8WYP5-3;Q8WYP5-2;H7C4S1	Q8WYP5;Q8WYP5-3;Q8WYP5-2	25.89	26.0219	25.9724	26.3197	25.6116	23.543
sp|Q9NVA1|UQCC1_HUMAN Ubiquinol-cytochrome-c reductase complex assembly factor 1 OS=Homo sapiens OX=9606 GN=UQCC1 PE=1 SV=3;tr|F6UTR7|F6UTR7_HUMAN Ubiquinol-cytochrome-c reductase complex assembly factor 1 OS=Homo sapiens OX=9606 GN=UQCC1 PE=1 SV=1;tr|B1AK	Ubiquinol-cytochrome-c reductase complex assembly factor 1	UQCC1		0.485339	0.466724	0.799603	7	7	7	30.1	30.1	30.1	34.6	0	21.208	383280000	21	Q9NVA1;F6UTR7;B1AKV3;Q9NVA1-5;Q9NVA1-4;B1AKV6;Q9NVA1-3;Q9NVA1-2;B1AKV4;B1AKV2;F8WCR2	Q9NVA1;F6UTR7;B1AKV3;Q9NVA1-5;Q9NVA1-4;B1AKV6;Q9NVA1-3;Q9NVA1-2	26.1134	26.8859	26.5245	26.4321	26.3458	24.347
sp|Q96A65|EXOC4_HUMAN Exocyst complex component 4 OS=Homo sapiens OX=9606 GN=EXOC4 PE=1 SV=1	Exocyst complex component 4	EXOC4		0.475925	0.489145	0.799528	15	15	15	20.7	20.7	20.7	110.5	0	40.285	268570000	27	Q96A65;Q96A65-2	Q96A65	25.7936	25.7295	26.1946	26.1233	25.4665	23.7293
tr|X5CMH5|X5CMH5_HUMAN Antigen peptide transporter 2 OS=Homo sapiens OX=9606 GN=TAP2 PE=1 SV=1;tr|A0A0G2JLV0|A0A0G2JLV0_HUMAN Antigen peptide transporter 2 OS=Homo sapiens OX=9606 GN=TAP2 PE=1 SV=1;tr|A0A087WYD6|A0A087WYD6_HUMAN Antigen peptide transporter	Antigen peptide transporter 2	TAP2		0.260699	0.808957	0.799118	9	9	8	12.7	12.7	11.5	77.694	0	38.413	435860000	23	X5CMH5;A0A0G2JLV0;A0A087WYD6;Q03519;A0A140T9S0;E7ENX8;Q03519-2	X5CMH5;A0A0G2JLV0;A0A087WYD6;Q03519;A0A140T9S0;E7ENX8;Q03519-2	26.8042	25.8212	26.9933	27.1579	26.6357	23.4277
sp|Q9NXW2|DJB12_HUMAN DnaJ homolog subfamily B member 12 OS=Homo sapiens OX=9606 GN=DNAJB12 PE=1 SV=5;tr|J3KPS0|J3KPS0_HUMAN DnaJ (Hsp40) homolog, subfamily B, member 12, isoform CRA_c OS=Homo sapiens OX=9606 GN=DNAJB12 PE=1 SV=1;sp|Q9NXW2-2|DJB12_HUMAN Is	DnaJ homolog subfamily B member 12	DNAJB12		0.196028	0.866431	0.796604	17	17	17	42.1	42.1	42.1	41.859	0	72.489	1212000000	73	Q9NXW2;J3KPS0;Q9NXW2-2;V9GYN7;V9GY70	Q9NXW2;J3KPS0;Q9NXW2-2;V9GYN7	27.7149	28.2884	27.8582	28.6973	28.7206	24.0538
sp|O75787|RENR_HUMAN Renin receptor OS=Homo sapiens OX=9606 GN=ATP6AP2 PE=1 SV=2;sp|O75787-2|RENR_HUMAN Isoform 2 of Renin receptor OS=Homo sapiens OX=9606 GN=ATP6AP2;tr|A0A1C7CYW4|A0A1C7CYW4_HUMAN Renin receptor OS=Homo sapiens OX=9606 GN=ATP6AP2 PE=1 SV=	Renin receptor	ATP6AP2		0.228709	0.835198	0.796356	11	11	11	40.6	40.6	40.6	39.008	0	59.063	623570000	46	O75787;O75787-2;A0A1C7CYW4;A0A1B0GVW0;A0A1B0GVB9;A0A1B0GUT7;A0A1B0GWJ8;A0A1B0GTU8;A0A1B0GTB0;B7Z1I9;H7C3E1;A0A1B0GVC7;A0A1B0GU12;B7Z413;A0A1B0GVI9;A0A1B0GWD6;A0A1B0GV60;A0A1B0GW13;A0A1B0GV24;H7C240;A0A1B0GVZ1;A0A1B0GUV3	O75787;O75787-2;A0A1C7CYW4;A0A1B0GVW0;A0A1B0GVB9;A0A1B0GUT7;A0A1B0GWJ8;A0A1B0GTU8;A0A1B0GTB0;B7Z1I9;H7C3E1;A0A1B0GVC7;A0A1B0GU12;B7Z413;A0A1B0GVI9;A0A1B0GWD6	26.8798	27.4966	27.0232	27.5449	27.8258	23.6398
sp|Q9Y295|DRG1_HUMAN Developmentally-regulated GTP-binding protein 1 OS=Homo sapiens OX=9606 GN=DRG1 PE=1 SV=1	Developmentally-regulated GTP-binding protein 1	DRG1	+	2.23463	0.00291304	0.795883	4	4	4	14.2	14.2	14.2	40.542	0	10.18	48748000	7	Q9Y295;H0YI06;F8WEE0	Q9Y295	24.2797	23.9694	24.2958	23.5819	23.3451	23.2302
sp|Q13740-2|CD166_HUMAN Isoform 2 of CD166 antigen OS=Homo sapiens OX=9606 GN=ALCAM;sp|Q13740|CD166_HUMAN CD166 antigen OS=Homo sapiens OX=9606 GN=ALCAM PE=1 SV=2;tr|F5GXJ9|F5GXJ9_HUMAN CD166 antigen OS=Homo sapiens OX=9606 GN=ALCAM PE=1 SV=1	CD166 antigen	ALCAM		0.36676	0.677629	0.793368	27	27	27	42.6	42.6	42.6	63.664	0	323.31	12571000000	214	Q13740-2;Q13740;F5GXJ9;H7C543;Q13740-3;Q13740-4	Q13740-2;Q13740;F5GXJ9	31.533	31.6771	31.5251	31.6547	31.7206	28.9798
sp|O15269|SPTC1_HUMAN Serine palmitoyltransferase 1 OS=Homo sapiens OX=9606 GN=SPTLC1 PE=1 SV=1	Serine palmitoyltransferase 1	SPTLC1		0.289934	0.781762	0.792254	13	13	13	31.3	31.3	31.3	52.743	0	94.626	1602700000	44	O15269;A0A2R8Y4S0;A0A2R8Y6A2;O15269-2	O15269	28.9748	27.9882	28.4427	29.2834	28.0895	25.656
sp|O15031|PLXB2_HUMAN Plexin-B2 OS=Homo sapiens OX=9606 GN=PLXNB2 PE=1 SV=3	Plexin-B2	PLXNB2		0.256537	0.818013	0.789758	19	19	19	12.6	12.6	12.6	205.12	0	88.853	1085600000	60	O15031;A6QRG9;A0A087WU36	O15031	27.8868	28.0056	27.8852	28.3372	28.3816	24.6894
sp|Q8IWA4|MFN1_HUMAN Mitofusin-1 OS=Homo sapiens OX=9606 GN=MFN1 PE=1 SV=3;sp|Q8IWA4-3|MFN1_HUMAN Isoform 3 of Mitofusin-1 OS=Homo sapiens OX=9606 GN=MFN1;tr|H7C5H5|H7C5H5_HUMAN Mitofusin-1 (Fragment) OS=Homo sapiens OX=9606 GN=MFN1 PE=1 SV=1;sp|Q8IWA4-2|M	Mitofusin-1	MFN1		0.634555	0.255049	0.788227	9	8	8	14.6	13.6	13.6	84.159	0	24.937	225530000	19	Q8IWA4;Q8IWA4-3;H7C5H5;Q8IWA4-2;C9JXQ1;C9JQT7	Q8IWA4;Q8IWA4-3;H7C5H5;Q8IWA4-2	25.5779	25.9961	25.6342	24.9805	25.874	23.989
sp|Q86UP2|KTN1_HUMAN Kinectin OS=Homo sapiens OX=9606 GN=KTN1 PE=1 SV=1;sp|Q86UP2-4|KTN1_HUMAN Isoform 4 of Kinectin OS=Homo sapiens OX=9606 GN=KTN1;sp|Q86UP2-2|KTN1_HUMAN Isoform 2 of Kinectin OS=Homo sapiens OX=9606 GN=KTN1;sp|Q86UP2-3|KTN1_HUMAN Isoform	Kinectin	KTN1		0.245317	0.825511	0.785689	100	100	100	65	65	65	156.27	0	323.31	13235000000	450	Q86UP2;Q86UP2-4;Q86UP2-2;Q86UP2-3;G3V4Y7;B7Z6P3;H0YJZ8;G3V5P0;G3V5G2;H0YJP2;H0YJV5	Q86UP2;Q86UP2-4;Q86UP2-2;Q86UP2-3	31.632	31.4141	31.4135	31.9806	31.9486	28.1733
sp|Q96D05-2|F241B_HUMAN Isoform 2 of Uncharacterized protein FAM241B OS=Homo sapiens OX=9606 GN=FAM241B;sp|Q96D05|F241B_HUMAN Uncharacterized protein FAM241B OS=Homo sapiens OX=9606 GN=FAM241B PE=1 SV=1;tr|Q5VVH9|Q5VVH9_HUMAN Uncharacterized protein FAM241	Uncharacterized protein C10orf35	C10orf35		0.382022	0.657721	0.784568	3	3	3	17.8	17.8	17.8	17.512	0	21.814	235170000	10	Q96D05-2;Q96D05;Q5VVH9	Q96D05-2;Q96D05;Q5VVH9	26.3517	24.7117	25.8849	26.0142	25.0195	23.5609
sp|Q8IXB1|DJC10_HUMAN DnaJ homolog subfamily C member 10 OS=Homo sapiens OX=9606 GN=DNAJC10 PE=1 SV=2;sp|Q8IXB1-2|DJC10_HUMAN Isoform 2 of DnaJ homolog subfamily C member 10 OS=Homo sapiens OX=9606 GN=DNAJC10	DnaJ homolog subfamily C member 10	DNAJC10		0.286252	0.788217	0.78174	13	13	13	19	19	19	91.079	0	32.462	342490000	34	Q8IXB1;Q8IXB1-2;E7EP04;Q8IXB1-3;Q71S60;A0A087WXH7;H7C1G0	Q8IXB1;Q8IXB1-2	26.238	26.2155	26.1892	26.4678	26.6	23.2297
sp|Q9H3K2|GHITM_HUMAN Growth hormone-inducible transmembrane protein OS=Homo sapiens OX=9606 GN=GHITM PE=1 SV=2	Growth hormone-inducible transmembrane protein	GHITM		0.221638	0.839367	0.777726	8	8	8	19.4	19.4	19.4	37.205	0	20.005	635650000	29	Q9H3K2	Q9H3K2	27.3734	26.6538	26.9983	27.6317	27.5351	23.5255
sp|Q8N2K0|ABD12_HUMAN Lysophosphatidylserine lipase ABHD12 OS=Homo sapiens OX=9606 GN=ABHD12 PE=1 SV=2;sp|Q8N2K0-2|ABD12_HUMAN Isoform 2 of Lysophosphatidylserine lipase ABHD12 OS=Homo sapiens OX=9606 GN=ABHD12;sp|Q8N2K0-3|ABD12_HUMAN Isoform 3 of Lysophos	Monoacylglycerol lipase ABHD12	ABHD12		0.436395	0.578238	0.774499	10	10	10	34.7	34.7	34.7	45.096	0	38.305	385000000	34	Q8N2K0;Q8N2K0-2;Q8N2K0-3;I3L294;I3L440;Q5T712;I3L380;I3L1V0	Q8N2K0;Q8N2K0-2;Q8N2K0-3;I3L294	26.3028	26.9038	26.5143	26.2927	26.7605	24.3442
sp|Q01082|SPTB2_HUMAN Spectrin beta chain, non-erythrocytic 1 OS=Homo sapiens OX=9606 GN=SPTBN1 PE=1 SV=2;tr|A0A087WUZ3|A0A087WUZ3_HUMAN Spectrin beta chain OS=Homo sapiens OX=9606 GN=SPTBN1 PE=1 SV=1;sp|Q01082-2|SPTB2_HUMAN Isoform Short of Spectrin beta	Spectrin beta chain, non-erythrocytic 1	SPTBN1		0.292927	0.780036	0.768605	104	104	103	51.4	51.4	50.8	274.61	0	323.31	7576000000	384	Q01082;A0A087WUZ3;Q01082-2;Q01082-3;F8W6C1;A4QPE4;O15020-2;O15020;P11277-3;P11277;P11277-2;E9PJZ2	Q01082;A0A087WUZ3;Q01082-2;Q01082-3	30.8265	30.6973	30.8929	31.2808	30.9035	27.9266
sp|Q9BPX3|CND3_HUMAN Condensin complex subunit 3 OS=Homo sapiens OX=9606 GN=NCAPG PE=1 SV=1	Condensin complex subunit 3	NCAPG		0.499351	0.444591	0.76836	7	7	7	8.1	8.1	8.1	114.33	0	15.355	105000000	13	Q9BPX3;D6RA93;H0Y9Z8	Q9BPX3	24.5974	24.7833	24.9265	25.04	22.7615	24.2006
tr|I3L397|I3L397_HUMAN Eukaryotic translation initiation factor 5A (Fragment) OS=Homo sapiens OX=9606 GN=EIF5A PE=1 SV=8;tr|I3L504|I3L504_HUMAN Eukaryotic translation initiation factor 5A-1 OS=Homo sapiens OX=9606 GN=EIF5A PE=1 SV=1;sp|P63241|IF5A1_HUMAN E	Eukaryotic translation initiation factor 5A;Eukaryotic translation initiation factor 5A-1;Eukaryotic translation initiation factor 5A-2;Eukaryotic translation initiation factor 5A-1-like	EIF5A;EIF5A2;EIF5AL1		0.465727	0.514218	0.765846	2	2	2	24.7	24.7	24.7	16.019	0	6.1481	36806000	6	I3L397;I3L504;P63241;P63241-2;F8WCJ1;C9J7B5;C9J4W5;Q9GZV4;Q6IS14	I3L397;I3L504;P63241;P63241-2;F8WCJ1;C9J7B5;C9J4W5;Q9GZV4;Q6IS14	22.9946	23.743	24.1146	22.3798	22.0749	24.1
sp|O60427|FADS1_HUMAN Acyl-CoA (8-3)-desaturase OS=Homo sapiens OX=9606 GN=FADS1 PE=1 SV=3;tr|A0A0A0MR51|A0A0A0MR51_HUMAN Acyl-CoA (8-3)-desaturase OS=Homo sapiens OX=9606 GN=FADS1 PE=1 SV=1;tr|H7C2V0|H7C2V0_HUMAN Acyl-CoA (8-3)-desaturase (Fragment) OS=Ho	Fatty acid desaturase 1	FADS1		0.371765	0.675185	0.760043	12	12	11	24.1	24.1	22.5	51.964	0	26.548	403510000	24	O60427;A0A0A0MR51;H7C2V0;H0YB97;O60427-2;C9J425;F5H1Q7;F5H0Y2;F5H2H3;F5H5X5;C9JJB3;F5GYH4;F5H852;F5GWE3;F5H8G5	O60427;A0A0A0MR51;H7C2V0	26.6811	26.2966	26.6939	26.7235	26.5606	24.1074
sp|Q86V85|GP180_HUMAN Integral membrane protein GPR180 OS=Homo sapiens OX=9606 GN=GPR180 PE=2 SV=1	Integral membrane protein GPR180	GPR180		0.768154	0.166951	0.754447	2	2	2	5.9	5.9	5.9	49.395	0	7.4713	55459000	7	Q86V85	Q86V85	23.4358	24.0985	24.0317	23.8609	22.5039	22.9379
sp|Q9P0I2|EMC3_HUMAN ER membrane protein complex subunit 3 OS=Homo sapiens OX=9606 GN=EMC3 PE=1 SV=3;sp|Q9P0I2-2|EMC3_HUMAN Isoform 2 of ER membrane protein complex subunit 3 OS=Homo sapiens OX=9606 GN=EMC3	ER membrane protein complex subunit 3	EMC3	+	1.2248	0.0381103	0.753271	14	14	14	51.3	51.3	51.3	29.952	0	271.63	2363900000	84	Q9P0I2;Q9P0I2-2;C9JLM9;S4R3U9	Q9P0I2;Q9P0I2-2	29.2253	29.4931	29.389	29.1492	28.4865	28.2119
tr|H0YHS6|H0YHS6_HUMAN Tyrosine--tRNA ligase (Fragment) OS=Homo sapiens OX=9606 GN=YARS2 PE=1 SV=1;sp|Q9Y2Z4|SYYM_HUMAN Tyrosine--tRNA ligase, mitochondrial OS=Homo sapiens OX=9606 GN=YARS2 PE=1 SV=2	Tyrosine--tRNA ligase;Tyrosine--tRNA ligase, mitochondrial	YARS2	+	1.75742	0.00862353	0.751083	5	5	5	29.9	29.9	29.9	32.184	0	20.291	74624000	11	H0YHS6;Q9Y2Z4	H0YHS6;Q9Y2Z4	24.4491	24.8544	24.2064	23.683	23.7706	23.8029
tr|H7BXI1|H7BXI1_HUMAN Extended synaptotagmin-2 (Fragment) OS=Homo sapiens OX=9606 GN=ESYT2 PE=1 SV=1;tr|A0A087WXU3|A0A087WXU3_HUMAN Extended synaptotagmin-2 OS=Homo sapiens OX=9606 GN=ESYT2 PE=1 SV=1;sp|A0FGR8-2|ESYT2_HUMAN Isoform 2 of Extended synaptota	Extended synaptotagmin-2	ESYT2		0.291236	0.781636	0.749732	14	14	14	19.1	19.1	19.1	98.008	0	44.294	391820000	33	H7BXI1;A0A087WXU3;A0FGR8-2;A0FGR8;A0FGR8-6;A0FGR8-4;A0FGR8-5	H7BXI1;A0A087WXU3;A0FGR8-2;A0FGR8;A0FGR8-6;A0FGR8-4	26.3741	26.8198	26.1835	26.7107	26.7563	23.6611
sp|Q8TF68|ZN384_HUMAN Zinc finger protein 384 OS=Homo sapiens OX=9606 GN=ZNF384 PE=1 SV=2;sp|Q8TF68-3|ZN384_HUMAN Isoform 3 of Zinc finger protein 384 OS=Homo sapiens OX=9606 GN=ZNF384;sp|Q8TF68-2|ZN384_HUMAN Isoform 2 of Zinc finger protein 384 OS=Homo sa	Zinc finger protein 384	ZNF384		0.2133	0.85063	0.749648	7	7	6	17.7	17.7	15.9	63.218	0	34.573	405780000	28	Q8TF68;Q8TF68-3;Q8TF68-2;E9PHB3;F5H8L7;F5H105	Q8TF68;Q8TF68-3;Q8TF68-2;E9PHB3	26.4307	26.702	26.4146	27.2568	26.9935	23.048
sp|Q6PI78|TMM65_HUMAN Transmembrane protein 65 OS=Homo sapiens OX=9606 GN=TMEM65 PE=1 SV=2	Transmembrane protein 65	TMEM65		0.320145	0.752097	0.747779	7	7	7	23.3	23.3	23.3	25.498	0	21.67	359300000	21	Q6PI78	Q6PI78	26.283	26.0913	26.4588	26.8392	26.0716	23.6789
sp|Q9BW27|NUP85_HUMAN Nuclear pore complex protein Nup85 OS=Homo sapiens OX=9606 GN=NUP85 PE=1 SV=1;sp|Q9BW27-3|NUP85_HUMAN Isoform 3 of Nuclear pore complex protein Nup85 OS=Homo sapiens OX=9606 GN=NUP85;tr|J3KT10|J3KT10_HUMAN Nuclear pore complex protein	Nuclear pore complex protein Nup85	NUP85	+	1.24644	0.0356058	0.747026	19	19	19	29.3	29.3	29.3	75.019	0	247.37	2295900000	86	Q9BW27;Q9BW27-3;J3KT10;J3QL54;Q9BW27-2;J3KRC0;F5H0W7;J3QLH0;J3KSH3;J3QLD4;J3QLV0;J3QL91;J3QS63;J3KS87	Q9BW27;Q9BW27-3;J3KT10;J3QL54	29.0642	29.3327	29.4285	29.0225	28.4172	28.1447
tr|H7BXY3|H7BXY3_HUMAN ATP-dependent RNA helicase DHX30 OS=Homo sapiens OX=9606 GN=DHX30 PE=1 SV=1;sp|Q7L2E3-3|DHX30_HUMAN Isoform 3 of ATP-dependent RNA helicase DHX30 OS=Homo sapiens OX=9606 GN=DHX30;sp|Q7L2E3|DHX30_HUMAN ATP-dependent RNA helicase DHX30	Putative ATP-dependent RNA helicase DHX30	DHX30		0.225615	0.838489	0.746646	19	19	19	19.7	19.7	19.7	130.55	0	38.651	428510000	42	H7BXY3;Q7L2E3-3;Q7L2E3;Q7L2E3-2	H7BXY3;Q7L2E3-3;Q7L2E3;Q7L2E3-2	26.4216	26.5599	26.7279	27.1019	27.126	23.2415
sp|Q04637-9|IF4G1_HUMAN Isoform 9 of Eukaryotic translation initiation factor 4 gamma 1 OS=Homo sapiens OX=9606 GN=EIF4G1;sp|Q04637|IF4G1_HUMAN Eukaryotic translation initiation factor 4 gamma 1 OS=Homo sapiens OX=9606 GN=EIF4G1 PE=1 SV=4;tr|E7EX73|E7EX73_	Eukaryotic translation initiation factor 4 gamma 1	EIF4G1		0.526412	0.398607	0.74604	12	12	12	12.5	12.5	12.5	176.23	0	26.894	186680000	19	Q04637-9;Q04637;E7EX73;E7EUU4;Q04637-3;Q04637-8;E9PGM1;Q04637-5;Q04637-4;Q04637-7;Q04637-6;H7C044;C9JF13;C9J6B6;C9K073;C9J2Z7;C9JHW9;F8WCF2	Q04637-9;Q04637;E7EX73;E7EUU4;Q04637-3;Q04637-8;E9PGM1;Q04637-5;Q04637-4;Q04637-7;Q04637-6	25.4729	25.4969	25.5775	25.5274	25.2469	23.5349
tr|E9PCR7|E9PCR7_HUMAN 2-oxoglutarate dehydrogenase, mitochondrial OS=Homo sapiens OX=9606 GN=OGDH PE=1 SV=1;sp|Q02218|ODO1_HUMAN 2-oxoglutarate dehydrogenase, mitochondrial OS=Homo sapiens OX=9606 GN=OGDH PE=1 SV=3;tr|A0A0D9SFS3|A0A0D9SFS3_HUMAN 2-oxoglut	2-oxoglutarate dehydrogenase, mitochondrial	OGDH		0.330094	0.740912	0.742933	11	11	11	14.8	14.8	14.8	117.66	0	24.786	235940000	23	E9PCR7;Q02218;A0A0D9SFS3;E9PDF2;Q02218-2;E9PFG7;Q02218-3;C9J4G7;Q9ULD0;Q9ULD0-3;Q9ULD0-2	E9PCR7;Q02218;A0A0D9SFS3;E9PDF2;Q02218-2;E9PFG7;Q02218-3	25.1552	26.1103	25.8585	25.8409	25.8522	23.2021
sp|O95297-2|MPZL1_HUMAN Isoform 2 of Myelin protein zero-like protein 1 OS=Homo sapiens OX=9606 GN=MPZL1;sp|O95297|MPZL1_HUMAN Myelin protein zero-like protein 1 OS=Homo sapiens OX=9606 GN=MPZL1 PE=1 SV=1;sp|O95297-4|MPZL1_HUMAN Isoform 4 of Myelin protein	Myelin protein zero-like protein 1	MPZL1		0.350861	0.707295	0.740861	4	4	4	16.4	16.4	16.4	28.981	0	7.5006	175590000	12	O95297-2;O95297;O95297-4;Q9UEL6;O95297-3;O95297-5	O95297-2;O95297;O95297-4;Q9UEL6;O95297-3	25.7393	24.6756	25.5116	25.633	25.1046	22.9664
sp|Q5BJF2|SGMR2_HUMAN Sigma intracellular receptor 2 OS=Homo sapiens OX=9606 GN=TMEM97 PE=1 SV=1;tr|Q86XC5|Q86XC5_HUMAN Sigma intracellular receptor 2 OS=Homo sapiens OX=9606 GN=TMEM97 PE=1 SV=1;tr|J3KT68|J3KT68_HUMAN Sigma intracellular receptor 2 OS=Homo	Transmembrane protein 97	TMEM97		0.25305	0.821692	0.740676	2	2	2	13.1	13.1	13.1	20.848	0	5.0347	401850000	13	Q5BJF2;Q86XC5;J3KT68;J3KTD1	Q5BJF2;Q86XC5;J3KT68;J3KTD1	26.562	26.5602	26.4561	26.7698	27.1148	23.4717
sp|P00387-2|NB5R3_HUMAN Isoform 2 of NADH-cytochrome b5 reductase 3 OS=Homo sapiens OX=9606 GN=CYB5R3;sp|P00387|NB5R3_HUMAN NADH-cytochrome b5 reductase 3 OS=Homo sapiens OX=9606 GN=CYB5R3 PE=1 SV=3;sp|P00387-3|NB5R3_HUMAN Isoform 3 of NADH-cytochrome b5 r	NADH-cytochrome b5 reductase 3;NADH-cytochrome b5 reductase 3 membrane-bound form;NADH-cytochrome b5 reductase 3 soluble form	CYB5R3		0.158687	0.896356	0.74058	16	16	16	76.3	76.3	76.3	31.628	0	176.61	3521200000	101	P00387-2;P00387;P00387-3;B1AHF3	P00387-2;P00387;P00387-3;B1AHF3	28.7651	29.001	29.9964	30.4508	29.9835	25.1065
sp|Q9P273|TEN3_HUMAN Teneurin-3 OS=Homo sapiens OX=9606 GN=TENM3 PE=2 SV=3	Teneurin-3	TENM3		0.407353	0.627995	0.739475	3	3	3	2	2	2	300.95	0	6.5172	149930000	10	Q9P273;H0YAF0	Q9P273	24.866	24.8619	25.1141	25.7394	23.4449	23.4393
tr|A0A087WWP8|A0A087WWP8_HUMAN Lysine-specific demethylase 9 OS=Homo sapiens OX=9606 GN=RSBN1 PE=1 SV=1;tr|A0A0C4DGT8|A0A0C4DGT8_HUMAN Lysine-specific demethylase 9 OS=Homo sapiens OX=9606 GN=RSBN1 PE=1 SV=1;sp|Q5VWQ0|RSBN1_HUMAN Lysine-specific demethylas	Round spermatid basic protein 1	RSBN1		0.596591	0.30201	0.734087	9	9	9	13.1	13.1	13.1	84.975	0	31.399	307220000	23	A0A087WWP8;A0A0C4DGT8;Q5VWQ0;A0A0C4DH79;H7C2D3;C9JM20;Q5VWQ0-4;Q6PCB5-2;Q6PCB5	A0A087WWP8;A0A0C4DGT8;Q5VWQ0	26.3032	26.3456	26.095	25.8676	26.2297	24.4442
sp|Q8N9F7|GDPD1_HUMAN Lysophospholipase D GDPD1 OS=Homo sapiens OX=9606 GN=GDPD1 PE=1 SV=2;tr|J3QQN7|J3QQN7_HUMAN Lysophospholipase D GDPD1 OS=Homo sapiens OX=9606 GN=GDPD1 PE=1 SV=1;sp|Q8N9F7-3|GDPD1_HUMAN Isoform 3 of Lysophospholipase D GDPD1 OS=Homo sa	Glycerophosphodiester phosphodiesterase domain-containing protein 1	GDPD1		0.248417	0.824566	0.734033	6	6	6	25.5	25.5	25.5	36.167	0	53.28	384560000	23	Q8N9F7;J3QQN7;Q8N9F7-3;Q8N9F7-2;J3KTA9;J3QRR6	Q8N9F7;J3QQN7;Q8N9F7-3;Q8N9F7-2;J3KTA9	26.2622	26.9995	26.0849	26.9572	26.7407	23.4466
tr|A0A0A0MQY7|A0A0A0MQY7_HUMAN VWFA and cache domain-containing protein 1 OS=Homo sapiens OX=9606 GN=CACHD1 PE=1 SV=1;sp|Q5VU97|CAHD1_HUMAN VWFA and cache domain-containing protein 1 OS=Homo sapiens OX=9606 GN=CACHD1 PE=2 SV=2;tr|A0A3B3ISH2|A0A3B3ISH2_HUMA	VWFA and cache domain-containing protein 1	CACHD1		0.287856	0.788975	0.731204	7	7	7	8.7	8.7	8.7	136.71	0	22.655	110880000	11	A0A0A0MQY7;Q5VU97;A0A3B3ISH2;Q5VU97-2	A0A0A0MQY7;Q5VU97;A0A3B3ISH2	24.3646	25.2545	23.7765	25.5235	22.3896	23.2888
sp|O00410|IPO5_HUMAN Importin-5 OS=Homo sapiens OX=9606 GN=IPO5 PE=1 SV=4;sp|O00410-3|IPO5_HUMAN Isoform 3 of Importin-5 OS=Homo sapiens OX=9606 GN=IPO5;tr|H0Y8C6|H0Y8C6_HUMAN Importin-5 (Fragment) OS=Homo sapiens OX=9606 GN=IPO5 PE=1 SV=1;tr|E7ETV3|E7ETV3	Importin-5	IPO5		0.346421	0.718441	0.728671	10	10	4	11.2	11.2	4.5	123.63	0	58.738	280830000	24	O00410;O00410-3;H0Y8C6;E7ETV3;C9JZD8;E7EQT5;E7ESZ1;E7EWK4;E7EX05;E7ESA1;E7ETV8;E7EV12;C9JQT6;C9J875;C9JMV5;C9JXE0;H0Y3V4	O00410;O00410-3;H0Y8C6;E7ETV3	25.9084	26.5152	26.1175	26.1909	26.4149	23.7492
sp|Q12846|STX4_HUMAN Syntaxin-4 OS=Homo sapiens OX=9606 GN=STX4 PE=1 SV=2;sp|Q12846-2|STX4_HUMAN Isoform 2 of Syntaxin-4 OS=Homo sapiens OX=9606 GN=STX4;tr|C9JFM5|C9JFM5_HUMAN Syntaxin-4 (Fragment) OS=Homo sapiens OX=9606 GN=STX4 PE=1 SV=1;tr|A0A087WWW0|A0	Syntaxin-4	STX4		0.190835	0.873003	0.723041	10	10	10	37	37	37	34.18	0	41.265	469240000	30	Q12846;Q12846-2;C9JFM5;A0A087WWW0;H3BMK2	Q12846;Q12846-2;C9JFM5;A0A087WWW0	26.8035	26.4312	26.4121	27.3141	27.228	22.9356
sp|Q9ULD9|ZN608_HUMAN Zinc finger protein 608 OS=Homo sapiens OX=9606 GN=ZNF608 PE=1 SV=4;sp|Q9ULD9-2|ZN608_HUMAN Isoform 2 of Zinc finger protein 608 OS=Homo sapiens OX=9606 GN=ZNF608	Zinc finger protein 608	ZNF608		0.297144	0.778694	0.716409	9	9	9	9.3	9.3	9.3	162.21	0	55.143	509840000	26	Q9ULD9;Q9ULD9-2;B3KPE6;A0A0C4DGB8;A2RRB2	Q9ULD9;Q9ULD9-2	26.8592	26.301	26.8347	27.1091	26.6951	24.0415
sp|Q9H9J4-2|UBP42_HUMAN Isoform 2 of Ubiquitin carboxyl-terminal hydrolase 42 OS=Homo sapiens OX=9606 GN=USP42;sp|Q9H9J4|UBP42_HUMAN Ubiquitin carboxyl-terminal hydrolase 42 OS=Homo sapiens OX=9606 GN=USP42 PE=1 SV=3;tr|C9JPC9|C9JPC9_HUMAN Ubiquitin carbox	Ubiquitin carboxyl-terminal hydrolase 42	USP42		0.227874	0.838381	0.716344	20	20	20	19.2	19.2	19.2	144.33	0	94.211	1099200000	62	Q9H9J4-2;Q9H9J4;C9JPC9;E7EWZ4;E5RJP3;B4DP25	Q9H9J4-2;Q9H9J4;C9JPC9	28.3647	27.4727	27.8654	28.815	27.9023	24.8364
sp|P46379-3|BAG6_HUMAN Isoform 3 of Large proline-rich protein BAG6 OS=Homo sapiens OX=9606 GN=BAG6;sp|P46379|BAG6_HUMAN Large proline-rich protein BAG6 OS=Homo sapiens OX=9606 GN=BAG6 PE=1 SV=2;sp|P46379-2|BAG6_HUMAN Isoform 2 of Large proline-rich protei	Large proline-rich protein BAG6	BAG6;BAT3		0.364777	0.685539	0.715829	11	11	11	12.1	12.1	12.1	122.34	0	25.978	262280000	22	P46379-3;P46379;P46379-2;A0A0G2JK23;A0A024RCR6;P46379-5;P46379-4;A0A0G2JL47;X6REW1;A0A0G2JJM1;F6S6P2;F6VEM6;F6U341;H0Y4L1;F6X9W3;A0A1B0GX79;A0A0G2JJR8;H0Y710;F6XTU0;F6U1F2;F6UR09;F6WML8;F6TC96	P46379-3;P46379;P46379-2;A0A0G2JK23;A0A024RCR6;P46379-5;P46379-4;A0A0G2JL47	25.4979	26.6476	25.9422	26.1453	25.9745	23.8204
sp|Q96PD2|DCBD2_HUMAN Discoidin, CUB and LCCL domain-containing protein 2 OS=Homo sapiens OX=9606 GN=DCBLD2 PE=1 SV=1;sp|Q96PD2-2|DCBD2_HUMAN Isoform 2 of Discoidin, CUB and LCCL domain-containing protein 2 OS=Homo sapiens OX=9606 GN=DCBLD2	Discoidin, CUB and LCCL domain-containing protein 2	DCBLD2		0.409142	0.626583	0.714624	6	6	6	13.3	13.3	13.3	85.034	0	20.967	171510000	20	Q96PD2;Q96PD2-2	Q96PD2;Q96PD2-2	25.3074	25.8414	25.422	25.7939	25.2349	23.3981
sp|O00767|ACOD_HUMAN Acyl-CoA desaturase OS=Homo sapiens OX=9606 GN=SCD PE=1 SV=2	Acyl-CoA desaturase	SCD		0.754049	0.181688	0.713883	8	8	8	23.1	23.1	23.1	41.522	0	227.75	4921600000	73	O00767	O00767	30.4754	30.4328	30.0293	30.2197	29.7549	28.8212
sp|Q15286|RAB35_HUMAN Ras-related protein Rab-35 OS=Homo sapiens OX=9606 GN=RAB35 PE=1 SV=1;tr|F5H157|F5H157_HUMAN Ras-related protein Rab-35 (Fragment) OS=Homo sapiens OX=9606 GN=RAB35 PE=1 SV=1	Ras-related protein Rab-35	RAB35		0.325539	0.746805	0.712949	7	7	7	36.8	36.8	36.8	23.025	0	25.153	198670000	19	Q15286;F5H157;Q15286-2;F5H7F8	Q15286;F5H157	25.2934	25.8417	25.9522	25.3991	26.2495	23.2998
sp|P05141|ADT2_HUMAN ADP/ATP translocase 2 OS=Homo sapiens OX=9606 GN=SLC25A5 PE=1 SV=7	ADP/ATP translocase 2;ADP/ATP translocase 2, N-terminally processed	SLC25A5		0.29883	0.776811	0.711588	11	4	4	31.9	14.4	14.4	32.852	0	9.921	536630000	14	P05141;Q9H0C2	P05141	26.7423	27.1845	27.707	26.9751	27.8116	24.7124
sp|Q9Y508|RN114_HUMAN E3 ubiquitin-protein ligase RNF114 OS=Homo sapiens OX=9606 GN=RNF114 PE=1 SV=1;tr|A0A096LNV3|A0A096LNV3_HUMAN E3 ubiquitin-protein ligase RNF114 (Fragment) OS=Homo sapiens OX=9606 GN=RNF114 PE=1 SV=1;tr|A0A096LP02|A0A096LP02_HUMAN E3	E3 ubiquitin-protein ligase RNF114	RNF114		0.763677	0.174948	0.71091	2	2	2	14.5	14.5	14.5	25.694	0	6.6395	35183000	6	Q9Y508;A0A096LNV3;A0A096LP02;Q9Y508-2	Q9Y508;A0A096LNV3;A0A096LP02;Q9Y508-2	23.6987	24.496	23.5364	23.6997	23.2637	22.6349
sp|Q9Y618|NCOR2_HUMAN Nuclear receptor corepressor 2 OS=Homo sapiens OX=9606 GN=NCOR2 PE=1 SV=3;sp|Q9Y618-4|NCOR2_HUMAN Isoform 3 of Nuclear receptor corepressor 2 OS=Homo sapiens OX=9606 GN=NCOR2;sp|Q9Y618-5|NCOR2_HUMAN Isoform 4 of Nuclear receptor corep	Nuclear receptor corepressor 2	NCOR2		0.189047	0.875022	0.704179	19	19	15	11.2	11.2	8.5	273.65	0	47.67	330240000	36	Q9Y618;Q9Y618-4;Q9Y618-5;C9J0Q5;C9JE98;C9JFD3;C9J7T7;A0A384DVL6;C9JQE8;C9J330;H0YGK8;H7C1J7;A0A088AWL3;C9JNV9;H7C1Y3;O75376-3;O75376;O75376-2	Q9Y618;Q9Y618-4;Q9Y618-5;C9J0Q5;C9JE98;C9JFD3;C9J7T7;A0A384DVL6;C9JQE8	26.1083	26.2459	25.9674	26.6524	26.992	22.5645
sp|Q14974|IMB1_HUMAN Importin subunit beta-1 OS=Homo sapiens OX=9606 GN=KPNB1 PE=1 SV=2;sp|Q14974-2|IMB1_HUMAN Isoform 2 of Importin subunit beta-1 OS=Homo sapiens OX=9606 GN=KPNB1;tr|J3KTM9|J3KTM9_HUMAN Importin subunit beta-1 (Fragment) OS=Homo sapiens O	Importin subunit beta-1	KPNB1		0.424365	0.613525	0.696186	27	27	27	30.5	30.5	30.5	97.169	0	222.87	6021700000	125	Q14974;Q14974-2;J3KTM9;J3QR48;J3QKQ5;J3KS06;J3QRG4	Q14974;Q14974-2;J3KTM9	30.5655	31.0404	30.4513	30.617	30.7141	28.6375
sp|Q8NI27|THOC2_HUMAN THO complex subunit 2 OS=Homo sapiens OX=9606 GN=THOC2 PE=1 SV=2;tr|A0A0C4DG98|A0A0C4DG98_HUMAN THO complex subunit 2 OS=Homo sapiens OX=9606 GN=THOC2 PE=1 SV=1	THO complex subunit 2	THOC2		0.242787	0.831004	0.692246	16	16	16	11	11	11	182.77	0	32.12	411800000	34	Q8NI27;A0A0C4DG98;H0Y815;F2Z2V2	Q8NI27;A0A0C4DG98	26.1747	27.2235	26.3279	27.0903	26.8241	23.7349
tr|B4E1G1|B4E1G1_HUMAN Derlin OS=Homo sapiens OX=9606 GN=DERL1 PE=1 SV=1;sp|Q9BUN8-2|DERL1_HUMAN Isoform 2 of Derlin-1 OS=Homo sapiens OX=9606 GN=DERL1;sp|Q9BUN8|DERL1_HUMAN Derlin-1 OS=Homo sapiens OX=9606 GN=DERL1 PE=1 SV=1;tr|E5RGY0|E5RGY0_HUMAN Derlin	Derlin-1	DERL1		0.521865	0.423058	0.68605	6	6	6	36.4	36.4	36.4	17.033	0	28.338	1915900000	34	B4E1G1;Q9BUN8-2;Q9BUN8;E5RGY0	B4E1G1;Q9BUN8-2;Q9BUN8;E5RGY0	29.0773	28.82	28.5647	29.0495	28.2319	27.1225
sp|O15294|OGT1_HUMAN UDP-N-acetylglucosamine--peptide N-acetylglucosaminyltransferase 110 kDa subunit OS=Homo sapiens OX=9606 GN=OGT PE=1 SV=3;sp|O15294-3|OGT1_HUMAN Isoform 1 of UDP-N-acetylglucosamine--peptide N-acetylglucosaminyltransferase 110 kDa subu	UDP-N-acetylglucosamine--peptide N-acetylglucosaminyltransferase 110 kDa subunit	OGT		0.401569	0.640061	0.67998	14	14	14	16.6	16.6	16.6	116.92	0	36.314	264850000	26	O15294;O15294-3;O15294-2;O15294-4;C9JZL3	O15294;O15294-3;O15294-2;O15294-4	26.0167	25.4443	26.1249	26.0172	25.7055	23.8234
tr|A6NHV6|A6NHV6_HUMAN Membrane-associated tyrosine- and threonine-specific cdc2-inhibitory kinase OS=Homo sapiens OX=9606 GN=PKMYT1 PE=1 SV=3;tr|B4DZM6|B4DZM6_HUMAN Membrane-associated tyrosine- and threonine-specific cdc2-inhibitory kinase OS=Homo sapien	Membrane-associated tyrosine- and threonine-specific cdc2-inhibitory kinase	PKMYT1		0.22493	0.838838	0.678609	6	6	6	20.1	20.1	20.1	48.891	0	22.18	146110000	15	A6NHV6;B4DZM6;Q99640-2;Q99640-3;Q99640;Q99640-4;I3L1H7;I3L4K3;I3L3P0;I3L136	A6NHV6;B4DZM6;Q99640-2;Q99640-3;Q99640;Q99640-4;I3L1H7;I3L4K3;I3L3P0;I3L136	25.3612	24.7561	24.9563	25.3908	25.6282	22.0188
sp|Q8IWB1|IPRI_HUMAN Inositol 1,4,5-trisphosphate receptor-interacting protein OS=Homo sapiens OX=9606 GN=ITPRIP PE=1 SV=1	Inositol 1,4,5-trisphosphate receptor-interacting protein	ITPRIP		0.354776	0.707886	0.673469	8	8	8	17.7	17.7	17.7	62.059	0	22.225	173000000	18	Q8IWB1;X6RK76	Q8IWB1	25.5443	25.8614	24.9695	25.3966	25.6563	23.302
sp|Q15011-3|HERP1_HUMAN Isoform 3 of Homocysteine-responsive endoplasmic reticulum-resident ubiquitin-like domain member 1 protein OS=Homo sapiens OX=9606 GN=HERPUD1;sp|Q15011-4|HERP1_HUMAN Isoform 4 of Homocysteine-responsive endoplasmic reticulum-residen	Homocysteine-responsive endoplasmic reticulum-resident ubiquitin-like domain member 1 protein	HERPUD1		0.228443	0.838397	0.67197	5	5	5	22.8	22.8	22.8	26.22	0	13.286	220980000	16	Q15011-3;Q15011-4;Q15011-2;Q15011;H3BTA8;H3BTT7;H3BP08;H3BRS4	Q15011-3;Q15011-4;Q15011-2;Q15011;H3BTA8;H3BTT7;H3BP08	26.1152	25.2218	25.6533	25.4932	26.6359	22.8453
tr|A6NEM2|A6NEM2_HUMAN Host cell factor 1 OS=Homo sapiens OX=9606 GN=HCFC1 PE=1 SV=2;sp|P51610-2|HCFC1_HUMAN Isoform 2 of Host cell factor 1 OS=Homo sapiens OX=9606 GN=HCFC1;sp|P51610|HCFC1_HUMAN Host cell factor 1 OS=Homo sapiens OX=9606 GN=HCFC1 PE=1 SV=	Host cell factor 1;HCF N-terminal chain 1;HCF N-terminal chain 2;HCF N-terminal chain 3;HCF N-terminal chain 4;HCF N-terminal chain 5;HCF N-terminal chain 6;HCF C-terminal chain 1;HCF C-terminal chain 2;HCF C-terminal chain 3;HCF C-terminal chain 4;HCF C-terminal chain 5;HCF C-terminal chain 6	HCFC1		1.07871	0.0693243	0.669681	6	6	6	3.6	3.6	3.6	213.47	0	12.911	81887000	12	A6NEM2;P51610-2;P51610;P51610-4;P51610-3	A6NEM2;P51610-2;P51610;P51610-4;P51610-3	24.478	24.6233	24.5881	24.4605	23.5173	23.7025
sp|O95782-2|AP2A1_HUMAN Isoform B of AP-2 complex subunit alpha-1 OS=Homo sapiens OX=9606 GN=AP2A1;sp|O95782|AP2A1_HUMAN AP-2 complex subunit alpha-1 OS=Homo sapiens OX=9606 GN=AP2A1 PE=1 SV=3	AP-2 complex subunit alpha-1	AP2A1		0.444482	0.585455	0.666588	29	29	21	33.8	33.8	25.2	105.36	0	146.06	2824000000	101	O95782-2;O95782;M0R2D9;E9PPY8;E9PPZ3;E9PS94	O95782-2;O95782	29.6664	29.476	29.3795	29.7161	29.2089	27.597
sp|Q00534|CDK6_HUMAN Cyclin-dependent kinase 6 OS=Homo sapiens OX=9606 GN=CDK6 PE=1 SV=1	Cyclin-dependent kinase 6	CDK6		0.754821	0.186875	0.662999	5	4	4	23	20.6	20.6	36.938	0	10.348	49356000	7	Q00534	Q00534	24.2756	23.8659	24.1381	23.9553	22.6792	23.6562
sp|P19021-6|AMD_HUMAN Isoform 6 of Peptidyl-glycine alpha-amidating monooxygenase OS=Homo sapiens OX=9606 GN=PAM;sp|P19021|AMD_HUMAN Peptidyl-glycine alpha-amidating monooxygenase OS=Homo sapiens OX=9606 GN=PAM PE=1 SV=2;sp|P19021-5|AMD_HUMAN Isoform 5 of	Peptidyl-glycine alpha-amidating monooxygenase;Peptidylglycine alpha-hydroxylating monooxygenase;Peptidyl-alpha-hydroxyglycine alpha-amidating lyase	PAM		0.31923	0.752872	0.661899	6	6	6	9.6	9.6	9.6	106.27	0	13.051	102860000	9	P19021-6;P19021;P19021-5;P19021-4;P19021-3;H7BYD9;P19021-2;H0Y9I4	P19021-6;P19021;P19021-5;P19021-4;P19021-3;H7BYD9;P19021-2	25.0234	24.5023	24.6757	24.8371	24.9763	22.4024
sp|Q9ULJ3-2|ZBT21_HUMAN Isoform 2 of Zinc finger and BTB domain-containing protein 21 OS=Homo sapiens OX=9606 GN=ZBTB21;sp|Q9ULJ3|ZBT21_HUMAN Zinc finger and BTB domain-containing protein 21 OS=Homo sapiens OX=9606 GN=ZBTB21 PE=1 SV=2	Zinc finger and BTB domain-containing protein 21	ZBTB21		1.0957	0.067684	0.659178	3	3	3	5.2	5.2	5.2	95.806	0	9.1967	56620000	7	Q9ULJ3-2;Q9ULJ3	Q9ULJ3-2;Q9ULJ3	24.5746	24.1783	24.2652	23.3674	23.4854	24.1877
sp|Q86Y56|DAAF5_HUMAN Dynein assembly factor 5, axonemal OS=Homo sapiens OX=9606 GN=DNAAF5 PE=1 SV=4;sp|Q86Y56-2|DAAF5_HUMAN Isoform 2 of Dynein assembly factor 5, axonemal OS=Homo sapiens OX=9606 GN=DNAAF5;tr|H0Y650|H0Y650_HUMAN Dynein assembly factor 5,	Dynein assembly factor 5, axonemal	DNAAF5	+	1.49478	0.0211783	0.653483	5	5	5	8.9	8.9	8.9	93.52	0	20.539	69308000	10	Q86Y56;Q86Y56-2;H0Y650;E9PGY2;Q86Y56-3	Q86Y56;Q86Y56-2;H0Y650	24.364	24.3186	24.1545	23.986	23.33	23.5606
sp|Q8TEQ6|GEMI5_HUMAN Gem-associated protein 5 OS=Homo sapiens OX=9606 GN=GEMIN5 PE=1 SV=3	Gem-associated protein 5	GEMIN5		0.298874	0.780277	0.653442	14	14	14	12.1	12.1	12.1	168.59	0	49.933	348720000	36	Q8TEQ6	Q8TEQ6	26.6027	25.9829	26.228	26.6751	26.2841	23.8941
sp|P17301|ITA2_HUMAN Integrin alpha-2 OS=Homo sapiens OX=9606 GN=ITGA2 PE=1 SV=1;tr|E7ESP4|E7ESP4_HUMAN Integrin alpha-2 OS=Homo sapiens OX=9606 GN=ITGA2 PE=1 SV=1;tr|E7EMF1|E7EMF1_HUMAN Integrin alpha-2 OS=Homo sapiens OX=9606 GN=ITGA2 PE=1 SV=1;tr|E9PB77	Integrin alpha-2	ITGA2		0.248734	0.827026	0.648297	12	12	12	13.5	13.5	13.5	129.29	0	33.131	328630000	28	P17301;E7ESP4;E7EMF1;E9PB77;D6RG08	P17301;E7ESP4;E7EMF1;E9PB77	26.3575	25.8907	25.8119	26.7379	25.9958	23.3815
tr|A6NGW1|A6NGW1_HUMAN Protein YIF1A OS=Homo sapiens OX=9606 GN=YIF1A PE=1 SV=1;sp|O95070|YIF1A_HUMAN Protein YIF1A OS=Homo sapiens OX=9606 GN=YIF1A PE=1 SV=2;tr|E9PIZ0|E9PIZ0_HUMAN Protein YIF1A (Fragment) OS=Homo sapiens OX=9606 GN=YIF1A PE=1 SV=1;tr|C9J	Protein YIF1A	YIF1A		0.385638	0.669266	0.648003	6	6	6	20.3	20.3	20.3	26.377	0	12.589	157220000	14	A6NGW1;O95070;E9PIZ0;C9JST7;E9PS11	A6NGW1;O95070;E9PIZ0;C9JST7	25.1025	24.9614	25.4335	25.4038	24.9989	23.1507
sp|Q13393-2|PLD1_HUMAN Isoform PLD1B of Phospholipase D1 OS=Homo sapiens OX=9606 GN=PLD1;sp|Q13393|PLD1_HUMAN Phospholipase D1 OS=Homo sapiens OX=9606 GN=PLD1 PE=1 SV=1;sp|Q13393-4|PLD1_HUMAN Isoform PLD1D of Phospholipase D1 OS=Homo sapiens OX=9606 GN=PLD	Phospholipase D1	PLD1		0.203141	0.863823	0.644401	11	11	11	15.6	15.6	15.6	119.69	0	44.892	276400000	20	Q13393-2;Q13393;Q13393-4;Q13393-3;F8WBV7;C9IY79;H7C0L3	Q13393-2;Q13393;Q13393-4;Q13393-3	26.1721	25.7847	25.6436	26.5616	26.3064	22.7993
sp|Q9NYU2|UGGG1_HUMAN UDP-glucose:glycoprotein glucosyltransferase 1 OS=Homo sapiens OX=9606 GN=UGGT1 PE=1 SV=3;sp|Q9NYU2-2|UGGG1_HUMAN Isoform 2 of UDP-glucose:glycoprotein glucosyltransferase 1 OS=Homo sapiens OX=9606 GN=UGGT1	UDP-glucose:glycoprotein glucosyltransferase 1	UGGT1		0.267429	0.808773	0.641277	12	12	12	12	12	12	177.19	0	27.144	155100000	23	Q9NYU2;Q9NYU2-2;H7BZG0	Q9NYU2;Q9NYU2-2	25.3935	25.0869	25.1859	25.6646	25.4	22.6779
sp|Q9BYC5|FUT8_HUMAN Alpha-(1,6)-fucosyltransferase OS=Homo sapiens OX=9606 GN=FUT8 PE=1 SV=2;tr|G3XAD2|G3XAD2_HUMAN Alpha-(1,6)-fucosyltransferase OS=Homo sapiens OX=9606 GN=FUT8 PE=1 SV=1;sp|Q9BYC5-2|FUT8_HUMAN Isoform 2 of Alpha-(1,6)-fucosyltransferase	Alpha-(1,6)-fucosyltransferase	FUT8		0.489023	0.504736	0.635299	6	6	6	16.5	16.5	16.5	66.515	0	24.639	114100000	13	Q9BYC5;G3XAD2;Q9BYC5-2;Q9BYC5-3;Q9BYC5-4	Q9BYC5;G3XAD2;Q9BYC5-2;Q9BYC5-3	25.0231	24.6395	24.7446	25.2677	23.7283	23.5053
tr|B4DN67|B4DN67_HUMAN Kin of IRRE-like protein 1 OS=Homo sapiens OX=9606 GN=KIRREL1 PE=1 SV=1;sp|Q96J84|KIRR1_HUMAN Kin of IRRE-like protein 1 OS=Homo sapiens OX=9606 GN=KIRREL1 PE=1 SV=2;sp|Q96J84-2|KIRR1_HUMAN Isoform 2 of Kin of IRRE-like protein 1 OS=	Kin of IRRE-like protein 1	KIRREL		0.219177	0.849157	0.634749	10	10	10	22.8	22.8	22.8	72.721	0	48.281	275420000	23	B4DN67;Q96J84;Q96J84-2;Q5W0G0;Q5W0F9;Q96J84-3	B4DN67;Q96J84;Q96J84-2;Q5W0G0;Q5W0F9;Q96J84-3	26.3914	25.945	26.1314	26.4017	26.8658	23.2959
sp|Q53EP0|FND3B_HUMAN Fibronectin type III domain-containing protein 3B OS=Homo sapiens OX=9606 GN=FNDC3B PE=1 SV=2;sp|Q53EP0-2|FND3B_HUMAN Isoform 2 of Fibronectin type III domain-containing protein 3B OS=Homo sapiens OX=9606 GN=FNDC3B	Fibronectin type III domain-containing protein 3B	FNDC3B		0.211638	0.855259	0.634661	13	13	13	16.5	16.5	16.5	132.89	0	61.655	437530000	34	Q53EP0;Q53EP0-2;C9JKH7	Q53EP0;Q53EP0-2	26.745	26.1554	26.3702	26.9824	26.8952	23.4891
tr|J3KMZ9|J3KMZ9_HUMAN Low-density lipoprotein receptor (Fragment) OS=Homo sapiens OX=9606 GN=LDLR PE=1 SV=1;sp|P01130-2|LDLR_HUMAN Isoform 2 of Low-density lipoprotein receptor OS=Homo sapiens OX=9606 GN=LDLR;sp|P01130-3|LDLR_HUMAN Isoform 3 of Low-densit	Low-density lipoprotein receptor	LDLR		0.427017	0.621164	0.631714	10	10	10	12.9	12.9	12.9	104.56	0	35.491	209200000	22	J3KMZ9;P01130-2;P01130-3;P01130-6;P01130-4;P01130-5;P01130;H0YMD1;H0YM92;H0YMQ3;E9PP15;Q14114-2;Q14114-4;Q14114-3;Q14114	J3KMZ9;P01130-2;P01130-3;P01130-6;P01130-4;P01130-5;P01130;H0YMD1;H0YM92	25.3398	25.825	25.5926	25.4258	25.7044	23.7321
tr|F8W930|F8W930_HUMAN Insulin-like growth factor 2 mRNA-binding protein 2 OS=Homo sapiens OX=9606 GN=IGF2BP2 PE=1 SV=1;sp|Q9Y6M1-1|IF2B2_HUMAN Isoform 2 of Insulin-like growth factor 2 mRNA-binding protein 2 OS=Homo sapiens OX=9606 GN=IGF2BP2;sp|Q9Y6M1|IF	Insulin-like growth factor 2 mRNA-binding protein 2	IGF2BP2		0.281035	0.800237	0.630466	9	9	8	21.3	21.3	19.2	66.785	0	30.699	249550000	23	F8W930;Q9Y6M1-1;Q9Y6M1;Q9Y6M1-5;Q9Y6M1-6;Q9Y6M1-3;Q9Y6M1-4;O00425-2;Q9NZI8-2;Q9NZI8	F8W930;Q9Y6M1-1;Q9Y6M1;Q9Y6M1-5;Q9Y6M1-6;Q9Y6M1-3;Q9Y6M1-4	26.1067	25.0967	25.7716	25.7552	26.0004	23.3281
tr|B1APM4|B1APM4_HUMAN Sterol O-acyltransferase 1 (Fragment) OS=Homo sapiens OX=9606 GN=SOAT1 PE=1 SV=1;sp|P35610|SOAT1_HUMAN Sterol O-acyltransferase 1 OS=Homo sapiens OX=9606 GN=SOAT1 PE=1 SV=3	Sterol O-acyltransferase 1	SOAT1		0.158127	0.898104	0.627165	4	4	4	18.5	18.5	18.5	29.892	0	19.319	436100000	23	B1APM4;P35610;P35610-3;P35610-2	B1APM4;P35610	26.5529	26.1572	26.5621	26.929	27.6007	22.861
sp|Q8N0S6|CENPL_HUMAN Centromere protein L OS=Homo sapiens OX=9606 GN=CENPL PE=1 SV=2;sp|Q8N0S6-3|CENPL_HUMAN Isoform 3 of Centromere protein L OS=Homo sapiens OX=9606 GN=CENPL;sp|Q8N0S6-2|CENPL_HUMAN Isoform 2 of Centromere protein L OS=Homo sapiens OX=96	Centromere protein L	CENPL		0.487998	0.508714	0.624802	4	4	4	14	14	14	38.997	0	11.467	90800000	12	Q8N0S6;Q8N0S6-3;Q8N0S6-2	Q8N0S6;Q8N0S6-3;Q8N0S6-2	24.4282	24.2845	24.5013	24.854	23.009	23.4766
sp|Q14684-2|RRP1B_HUMAN Isoform 2 of Ribosomal RNA processing protein 1 homolog B OS=Homo sapiens OX=9606 GN=RRP1B;sp|Q14684|RRP1B_HUMAN Ribosomal RNA processing protein 1 homolog B OS=Homo sapiens OX=9606 GN=RRP1B PE=1 SV=3	Ribosomal RNA processing protein 1 homolog B	RRP1B		0.521534	0.442	0.622644	8	8	8	14.7	14.7	14.7	82.175	0	18.858	178780000	17	Q14684-2;Q14684	Q14684-2;Q14684	25.622	25.0308	25.4173	25.1409	25.3125	23.7488
sp|Q92759|TF2H4_HUMAN General transcription factor IIH subunit 4 OS=Homo sapiens OX=9606 GN=GTF2H4 PE=1 SV=1	General transcription factor IIH subunit 4	GTF2H4		0.189234	0.877718	0.614449	11	11	11	26.6	26.6	26.6	52.186	0	47.759	403550000	24	Q92759;Q92759-2;A0A0G2JHJ2	Q92759	26.2844	26.962	26.2261	27.0138	27.1763	23.439
sp|P16260|GDC_HUMAN Graves disease carrier protein OS=Homo sapiens OX=9606 GN=SLC25A16 PE=1 SV=3	Graves disease carrier protein	SLC25A16		0.241267	0.833193	0.606937	3	3	3	12.7	12.7	12.7	36.223	0	8.3503	72165000	6	P16260	P16260	24.2598	23.6538	24.0315	25.0734	23.3592	21.6916
sp|O95140|MFN2_HUMAN Mitofusin-2 OS=Homo sapiens OX=9606 GN=MFN2 PE=1 SV=3;sp|O95140-2|MFN2_HUMAN Isoform 2 of Mitofusin-2 OS=Homo sapiens OX=9606 GN=MFN2	Mitofusin-2	MFN2		0.348957	0.728442	0.604314	16	16	15	25.6	25.6	24.7	86.401	0	61.083	684620000	52	O95140;O95140-2;Q5JXC5	O95140;O95140-2	27.5082	27.4074	27.0675	27.746	27.0559	25.3683
sp|Q8NAV1|PR38A_HUMAN Pre-mRNA-splicing factor 38A OS=Homo sapiens OX=9606 GN=PRPF38A PE=1 SV=1	Pre-mRNA-splicing factor 38A	PRPF38A		0.754392	0.20227	0.601116	5	5	5	21.8	21.8	21.8	37.476	0	11.609	143690000	13	Q8NAV1	Q8NAV1	24.9218	25.2944	25.4379	25.0953	24.7773	23.9781
sp|Q7L5D6|GET4_HUMAN Golgi to ER traffic protein 4 homolog OS=Homo sapiens OX=9606 GN=GET4 PE=1 SV=1	Golgi to ER traffic protein 4 homolog	GET4		0.291765	0.792804	0.598857	3	3	3	12.5	12.5	12.5	36.504	0	9.2788	108910000	7	Q7L5D6;C9JPA8;C9JY46;C9JHN8;Q7L5D6-2	Q7L5D6	24.6724	24.8093	25.0018	25.4346	24.602	22.6505
sp|O43707|ACTN4_HUMAN Alpha-actinin-4 OS=Homo sapiens OX=9606 GN=ACTN4 PE=1 SV=2;sp|O43707-2|ACTN4_HUMAN Isoform ACTN4ISO of Alpha-actinin-4 OS=Homo sapiens OX=9606 GN=ACTN4;tr|F5GXS2|F5GXS2_HUMAN Alpha-actinin-4 OS=Homo sapiens OX=9606 GN=ACTN4 PE=1 SV=2;	Alpha-actinin-4	ACTN4		0.228493	0.839124	0.594442	28	20	19	39.1	28.5	27.3	104.85	0	63.227	549460000	45	O43707;O43707-2;F5GXS2;O43707-3;H7C144;K7EJH8;K7EP19	O43707;O43707-2;F5GXS2;O43707-3	26.5593	27.1909	27.162	27.6249	27.1001	24.4039
sp|Q9NR77|PXMP2_HUMAN Peroxisomal membrane protein 2 OS=Homo sapiens OX=9606 GN=PXMP2 PE=1 SV=3;tr|F5H4N4|F5H4N4_HUMAN Peroxisomal membrane protein 2 OS=Homo sapiens OX=9606 GN=PXMP2 PE=1 SV=1	Peroxisomal membrane protein 2	PXMP2		0.867829	0.145924	0.58979	6	6	6	19.5	19.5	19.5	22.252	0	15.075	129420000	18	Q9NR77;F5H4N4;A0A087X249;F5GXM0	Q9NR77;F5H4N4	25.047	25.4614	24.6297	24.4998	24.7889	24.0801
[truncated: 253 more rows]
