# Supplementary material for: TULIP2: An Improved Method for the Identification of Ubiquitin E3-Specific Targets
Source: Front Chem. 2019 Nov 26;7:802. doi: 10.3389/fchem.2019.00802 (PMC6901917; doi:10.3389/fchem.2019.00802)
Supplement: Supplementary Dataset 3 — Specific ubiquitination sites identified by mass spectrometry in RNF4-TULIP2 samples. [file Data_Sheet_3.xlsx]

## Sheet: GlyGly (K)Sites
Fasta headers	Protein names	Gene names	Positions	Localization prob	GlyGly (K) Probabilities	Position	Proteins	Positions within proteins	Leading proteins	Protein
sp|O95573|ACSL3_HUMAN Long-chain-fatty-acid--CoA ligase 3 OS=Homo sapiens OX=9606 GN=ACSL3 PE=1 SV=3;tr|C9JC11|C9JC11_HUMAN Long-chain-fatty-acid--CoA ligase 3 (Fragment) OS=Homo sapiens OX=9606 GN=ACSL3 PE=1 SV=1;tr|F5H062|F5H062_HUMAN Long-chain-fatty-ac	Long-chain-fatty-acid--CoA ligase 3	ACSL3	13	1	PSTMK(1)LK	13	O95573;C9JC11;F5H062	13;13;13	O95573	O95573
sp|P60709|ACTB_HUMAN Actin, cytoplasmic 1 OS=Homo sapiens OX=9606 GN=ACTB PE=1 SV=1;sp|P63261|ACTG_HUMAN Actin, cytoplasmic 2 OS=Homo sapiens OX=9606 GN=ACTG1 PE=1 SV=1;tr|A0A2R8Y793|A0A2R8Y793_HUMAN Actin, cytoplasmic 1 (Fragment) OS=Homo sapiens OX=9606	Actin, cytoplasmic 1;Actin, cytoplasmic 1, N-terminally processed;Actin, cytoplasmic 2;Actin, cytoplasmic 2, N-terminally processed	ACTB;ACTG1	291	1	K(1)DLYANTVLSGGTTMYPGIADR	291	P60709;P63261;A0A2R8Y793	291;291;275	P60709	P60709
tr|B8ZZY2|B8ZZY2_HUMAN Arf-GAP domain and FG repeat-containing protein 1 OS=Homo sapiens OX=9606 GN=AGFG1 PE=1 SV=1;sp|P52594-2|AGFG1_HUMAN Isoform 2 of Arf-GAP domain and FG repeat-containing protein 1 OS=Homo sapiens OX=9606 GN=AGFG1;sp|P52594-3|AGFG1_HU	Arf-GAP domain and FG repeat-containing protein 1	AGFG1	6	1	AASAK(1)RK(1)QEEK	6	B8ZZY2;P52594-2;P52594-3;P52594;P52594-4	6;6;6;6;6	B8ZZY2	B8ZZY2
tr|B8ZZY2|B8ZZY2_HUMAN Arf-GAP domain and FG repeat-containing protein 1 OS=Homo sapiens OX=9606 GN=AGFG1 PE=1 SV=1;sp|P52594-2|AGFG1_HUMAN Isoform 2 of Arf-GAP domain and FG repeat-containing protein 1 OS=Homo sapiens OX=9606 GN=AGFG1;sp|P52594-3|AGFG1_HU	Arf-GAP domain and FG repeat-containing protein 1	AGFG1	8	1	AASAK(1)RK(1)QEEK	8	B8ZZY2;P52594-2;P52594-3;P52594;P52594-4	8;8;8;8;8	B8ZZY2	B8ZZY2
tr|A0A096LNL2|A0A096LNL2_HUMAN Putative bifunctional UDP-N-acetylglucosamine transferase and deubiquitinase ALG13 OS=Homo sapiens OX=9606 GN=ALG13 PE=1 SV=1		ALG13	81	1	ATRSGYK(1)RK(1)VDEQSSAGTGK	81	A0A096LNL2	81	A0A096LNL2	A0A096LNL2
tr|A0A096LNL2|A0A096LNL2_HUMAN Putative bifunctional UDP-N-acetylglucosamine transferase and deubiquitinase ALG13 OS=Homo sapiens OX=9606 GN=ALG13 PE=1 SV=1		ALG13	83	1	ATRSGYK(1)RK(1)VDEQSSAGTGK	83	A0A096LNL2	83	A0A096LNL2	A0A096LNL2
sp|P07355-2|ANXA2_HUMAN Isoform 2 of Annexin A2 OS=Homo sapiens OX=9606 GN=ANXA2;sp|P07355|ANXA2_HUMAN Annexin A2 OS=Homo sapiens OX=9606 GN=ANXA2 PE=1 SV=2	Annexin A2	ANXA2	297	1	PLYFADRLYDSMK(1)GK(1)GTR	297	P07355-2;P07355	297;279	P07355-2	P07355-2
sp|P07355-2|ANXA2_HUMAN Isoform 2 of Annexin A2 OS=Homo sapiens OX=9606 GN=ANXA2;sp|P07355|ANXA2_HUMAN Annexin A2 OS=Homo sapiens OX=9606 GN=ANXA2 PE=1 SV=2	Annexin A2	ANXA2	299	1	PLYFADRLYDSMK(1)GK(1)GTR	299	P07355-2;P07355	299;281	P07355-2	P07355-2
tr|H0Y7Y8|H0Y7Y8_HUMAN AT-rich interactive domain-containing protein 4B (Fragment) OS=Homo sapiens OX=9606 GN=ARID4B PE=1 SV=2;tr|H7C5R6|H7C5R6_HUMAN AT-rich interactive domain-containing protein 4B (Fragment) OS=Homo sapiens OX=9606 GN=ARID4B PE=1 SV=1;sp	AT-rich interactive domain-containing protein 4B	ARID4B	221	0.989818	PQIK(0.99)RGK(0.01)RR	221	H0Y7Y8;H7C5R6;Q4LE39-4;Q4LE39-3;Q4LE39-2;Q4LE39	221;135;502;821;735;821	H0Y7Y8	H0Y7Y8
sp|Q9NR48-2|ASH1L_HUMAN Isoform 2 of Histone-lysine N-methyltransferase ASH1L OS=Homo sapiens OX=9606 GN=ASH1L;sp|Q9NR48|ASH1L_HUMAN Histone-lysine N-methyltransferase ASH1L OS=Homo sapiens OX=9606 GN=ASH1L PE=1 SV=2	Histone-lysine N-methyltransferase ASH1L	ASH1L	1343	1	K(1)PDLK(1)K(1)K	1343	Q9NR48-2;Q9NR48	1343;1343	Q9NR48-2	Q9NR48-2
sp|Q9NR48-2|ASH1L_HUMAN Isoform 2 of Histone-lysine N-methyltransferase ASH1L OS=Homo sapiens OX=9606 GN=ASH1L;sp|Q9NR48|ASH1L_HUMAN Histone-lysine N-methyltransferase ASH1L OS=Homo sapiens OX=9606 GN=ASH1L PE=1 SV=2	Histone-lysine N-methyltransferase ASH1L	ASH1L	1347	1	K(1)PDLK(1)K(1)K	1347	Q9NR48-2;Q9NR48	1347;1347	Q9NR48-2	Q9NR48-2
sp|Q9NR48-2|ASH1L_HUMAN Isoform 2 of Histone-lysine N-methyltransferase ASH1L OS=Homo sapiens OX=9606 GN=ASH1L;sp|Q9NR48|ASH1L_HUMAN Histone-lysine N-methyltransferase ASH1L OS=Homo sapiens OX=9606 GN=ASH1L PE=1 SV=2	Histone-lysine N-methyltransferase ASH1L	ASH1L	1348	1	K(1)PDLK(1)K(1)K	1348	Q9NR48-2;Q9NR48	1348;1348	Q9NR48-2	Q9NR48-2
sp|P54707|AT12A_HUMAN Potassium-transporting ATPase alpha chain 2 OS=Homo sapiens OX=9606 GN=ATP12A PE=1 SV=3;sp|P54707-2|AT12A_HUMAN Isoform 2 of Potassium-transporting ATPase alpha chain 2 OS=Homo sapiens OX=9606 GN=ATP12A	Potassium-transporting ATPase alpha chain 2	ATP12A	21	0.943209	DIVK(0.943)TDK(0.528)GDGK(0.528)EK	21	P54707;P54707-2	21;21	P54707	P54707
sp|P54707|AT12A_HUMAN Potassium-transporting ATPase alpha chain 2 OS=Homo sapiens OX=9606 GN=ATP12A PE=1 SV=3;sp|P54707-2|AT12A_HUMAN Isoform 2 of Potassium-transporting ATPase alpha chain 2 OS=Homo sapiens OX=9606 GN=ATP12A	Potassium-transporting ATPase alpha chain 2	ATP12A	24	0.528395	DIVK(0.943)TDK(0.528)GDGK(0.528)EK	24	P54707;P54707-2	24;24	P54707	P54707
sp|P54707|AT12A_HUMAN Potassium-transporting ATPase alpha chain 2 OS=Homo sapiens OX=9606 GN=ATP12A PE=1 SV=3;sp|P54707-2|AT12A_HUMAN Isoform 2 of Potassium-transporting ATPase alpha chain 2 OS=Homo sapiens OX=9606 GN=ATP12A	Potassium-transporting ATPase alpha chain 2	ATP12A	28	0.528395	DIVK(0.943)TDK(0.528)GDGK(0.528)EK	28	P54707;P54707-2	28;28	P54707	P54707
sp|P51164|ATP4B_HUMAN Potassium-transporting ATPase subunit beta OS=Homo sapiens OX=9606 GN=ATP4B PE=1 SV=1	Potassium-transporting ATPase subunit beta	ATP4B	7	1	AALQEK(1)K	7	P51164	7	P51164	P51164
tr|H7C086|H7C086_HUMAN ATP synthase subunit O, mitochondrial (Fragment) OS=Homo sapiens OX=9606 GN=ATP5PO PE=4 SV=1		ATP5O	71	1	VAICLLK(1)MVD	71	H7C086	71	H7C086	H7C086
tr|E9PIK7|E9PIK7_HUMAN BBSome-interacting protein 1 OS=Homo sapiens OX=9606 GN=BBIP1 PE=4 SV=1;sp|A8MTZ0-3|BBIP1_HUMAN Isoform 3 of BBSome-interacting protein 1 OS=Homo sapiens OX=9606 GN=BBIP1;sp|A8MTZ0|BBIP1_HUMAN BBSome-interacting protein 1 OS=Homo sap	BBSome-interacting protein 1	BBIP1	7	0.999077	MLK(0.001)AAAK(0.999)R	7	E9PIK7;A8MTZ0-3;A8MTZ0;A8MTZ0-4	7;7;7;7	E9PIK7	E9PIK7
tr|Q5SZK0|Q5SZK0_HUMAN BEN domain-containing protein 6 OS=Homo sapiens OX=9606 GN=BEND6 PE=4 SV=1		BEND6	109	1	LDITTEK(1)TILHGGMK	109	Q5SZK0	109	Q5SZK0	Q5SZK0
sp|Q58F21-5|BRDT_HUMAN Isoform 5 of Bromodomain testis-specific protein OS=Homo sapiens OX=9606 GN=BRDT;sp|Q58F21-4|BRDT_HUMAN Isoform 4 of Bromodomain testis-specific protein OS=Homo sapiens OX=9606 GN=BRDT;sp|Q58F21|BRDT_HUMAN Bromodomain testis-specific	Bromodomain testis-specific protein	BRDT	738	1	SLGK(1)PVK(1)PSGVMK	738	Q58F21-5;Q58F21-4;Q58F21;Q58F21-3;Q58F21-2	738;765;811;815;824	Q58F21-5	Q58F21-5
sp|Q58F21-5|BRDT_HUMAN Isoform 5 of Bromodomain testis-specific protein OS=Homo sapiens OX=9606 GN=BRDT;sp|Q58F21-4|BRDT_HUMAN Isoform 4 of Bromodomain testis-specific protein OS=Homo sapiens OX=9606 GN=BRDT;sp|Q58F21|BRDT_HUMAN Bromodomain testis-specific	Bromodomain testis-specific protein	BRDT	741	1	SLGK(1)PVK(1)PSGVMK	741	Q58F21-5;Q58F21-4;Q58F21;Q58F21-3;Q58F21-2	741;768;814;818;827	Q58F21-5	Q58F21-5
sp|P55201-4|BRPF1_HUMAN Isoform 4 of Peregrin OS=Homo sapiens OX=9606 GN=BRPF1;sp|P55201-3|BRPF1_HUMAN Isoform 3 of Peregrin OS=Homo sapiens OX=9606 GN=BRPF1;sp|P55201|BRPF1_HUMAN Peregrin OS=Homo sapiens OX=9606 GN=BRPF1 PE=1 SV=2;sp|P55201-2|BRPF1_HUMAN	Peregrin	BRPF1	150	0.666051	SGK(0.666)HK(0.666)NK(0.665)EK(0.003)R	150	P55201-4;P55201-3;P55201;P55201-2	150;150;150;150	P55201-4	P55201-4
sp|P55201-4|BRPF1_HUMAN Isoform 4 of Peregrin OS=Homo sapiens OX=9606 GN=BRPF1;sp|P55201-3|BRPF1_HUMAN Isoform 3 of Peregrin OS=Homo sapiens OX=9606 GN=BRPF1;sp|P55201|BRPF1_HUMAN Peregrin OS=Homo sapiens OX=9606 GN=BRPF1 PE=1 SV=2;sp|P55201-2|BRPF1_HUMAN	Peregrin	BRPF1	152	0.666051	SGK(0.666)HK(0.666)NK(0.665)EK(0.003)R	152	P55201-4;P55201-3;P55201;P55201-2	152;152;152;152	P55201-4	P55201-4
sp|P55201-4|BRPF1_HUMAN Isoform 4 of Peregrin OS=Homo sapiens OX=9606 GN=BRPF1;sp|P55201-3|BRPF1_HUMAN Isoform 3 of Peregrin OS=Homo sapiens OX=9606 GN=BRPF1;sp|P55201|BRPF1_HUMAN Peregrin OS=Homo sapiens OX=9606 GN=BRPF1 PE=1 SV=2;sp|P55201-2|BRPF1_HUMAN	Peregrin	BRPF1	154	0.665178	SGK(0.666)HK(0.666)NK(0.665)EK(0.003)R	154	P55201-4;P55201-3;P55201;P55201-2	154;154;154;154	P55201-4	P55201-4
sp|Q5T3Y7|BVAS1_HUMAN Putative uncharacterized protein BVES-AS1 OS=Homo sapiens OX=9606 GN=BVES-AS1 PE=5 SV=1	Putative uncharacterized protein BVES-AS1	BVES-AS1	84	1	TLISPRGMK(1)LVEILQQPSLTMVA	84	Q5T3Y7	84	Q5T3Y7	Q5T3Y7
sp|Q711Q0|CEFIP_HUMAN Cardiac-enriched FHL2-interacting protein OS=Homo sapiens OX=9606 GN=CEFIP PE=1 SV=2	Uncharacterized protein C10orf71	C10orf71	1200	0.759221	K(0.251)TDQAQEK(0.759)HGESQEGK(0.99)PCPEDLEQTQQR	1200	Q711Q0	1200	Q711Q0	Q711Q0
sp|Q711Q0|CEFIP_HUMAN Cardiac-enriched FHL2-interacting protein OS=Homo sapiens OX=9606 GN=CEFIP PE=1 SV=2	Uncharacterized protein C10orf71	C10orf71	1208	0.989941	K(0.251)TDQAQEK(0.759)HGESQEGK(0.99)PCPEDLEQTQQR	1208	Q711Q0	1208	Q711Q0	Q711Q0
tr|I3L2L9|I3L2L9_HUMAN Fanconi anemia core complex-associated protein 100 (Fragment) OS=Homo sapiens OX=9606 GN=FAAP100 PE=1 SV=1		C17orf70	94	1	AALK(1)DGHSVMFFK	94	I3L2L9	94	I3L2L9	I3L2L9
tr|C9JPP7|C9JPP7_HUMAN Uncharacterized protein C1orf87 OS=Homo sapiens OX=9606 GN=C1orf87 PE=1 SV=2;sp|Q8N0U7|CA087_HUMAN Uncharacterized protein C1orf87 OS=Homo sapiens OX=9606 GN=C1orf87 PE=2 SV=1	Uncharacterized protein C1orf87	C1orf87	6	1	MSSAWK(1)TPR	6	C9JPP7;Q8N0U7	6;6	C9JPP7	C9JPP7
sp|Q96MD7-1|CI085_HUMAN Isoform 2 of Uncharacterized protein C9orf85 OS=Homo sapiens OX=9606 GN=C9orf85;sp|Q96MD7|CI085_HUMAN Uncharacterized protein C9orf85 OS=Homo sapiens OX=9606 GN=C9orf85 PE=1 SV=1	Uncharacterized protein C9orf85	C9orf85	66	1	PLSK(1)PK(1)K(1)CVK	66	Q96MD7-1;Q96MD7	66;66	Q96MD7-1	Q96MD7-1
sp|Q96MD7-1|CI085_HUMAN Isoform 2 of Uncharacterized protein C9orf85 OS=Homo sapiens OX=9606 GN=C9orf85;sp|Q96MD7|CI085_HUMAN Uncharacterized protein C9orf85 OS=Homo sapiens OX=9606 GN=C9orf85 PE=1 SV=1	Uncharacterized protein C9orf85	C9orf85	68	1	PLSK(1)PK(1)K(1)CVK	68	Q96MD7-1;Q96MD7	68;68	Q96MD7-1	Q96MD7-1
sp|Q96MD7-1|CI085_HUMAN Isoform 2 of Uncharacterized protein C9orf85 OS=Homo sapiens OX=9606 GN=C9orf85;sp|Q96MD7|CI085_HUMAN Uncharacterized protein C9orf85 OS=Homo sapiens OX=9606 GN=C9orf85 PE=1 SV=1	Uncharacterized protein C9orf85	C9orf85	69	1	PLSK(1)PK(1)K(1)CVK	69	Q96MD7-1;Q96MD7	69;69	Q96MD7-1	Q96MD7-1
sp|P43166|CAH7_HUMAN Carbonic anhydrase 7 OS=Homo sapiens OX=9606 GN=CA7 PE=1 SV=1	Carbonic anhydrase 7	CA7	20	1	MTGHHGWGYGQDDGPSHWHK(1)LYPIAQGDR	20	P43166	20	P43166	P43166
sp|P17655-2|CAN2_HUMAN Isoform 2 of Calpain-2 catalytic subunit OS=Homo sapiens OX=9606 GN=CAPN2;sp|P17655|CAN2_HUMAN Calpain-2 catalytic subunit OS=Homo sapiens OX=9606 GN=CAPN2 PE=1 SV=6	Calpain-2 catalytic subunit	CAPN2	513	1	IMVDMLDSDGSGK(1)LGLK	513	P17655-2;P17655	513;591	P17655-2	P17655-2
sp|Q96KX2|CAZA3_HUMAN F-actin-capping protein subunit alpha-3 OS=Homo sapiens OX=9606 GN=CAPZA3 PE=1 SV=2	F-actin-capping protein subunit alpha-3	CAPZA3	11	0.976927	MTLSVLSRK(0.023)DK(0.977)ER	11	Q96KX2	11	Q96KX2	Q96KX2
tr|H7BZM4|H7BZM4_HUMAN Caspase-8 (Fragment) OS=Homo sapiens OX=9606 GN=CASP8 PE=1 SV=1;tr|H7C0E2|H7C0E2_HUMAN Caspase-8 (Fragment) OS=Homo sapiens OX=9606 GN=CASP8 PE=1 SV=1		CASP8	11	1	NLLDIFIEMEK(1)R	11	H7BZM4;H7C0E2	11;11	H7BZM4	H7BZM4
tr|F8WDD6|F8WDD6_HUMAN Cation channel sperm-associated protein subunit gamma (Fragment) OS=Homo sapiens OX=9606 GN=CATSPERG PE=1 SV=2;tr|H9KV36|H9KV36_HUMAN Cation channel sperm-associated protein subunit gamma OS=Homo sapiens OX=9606 GN=CATSPERG PE=1 SV=1	Cation channel sperm-associated protein subunit gamma	CATSPERG	19	1	IEQLQIQMEAAPFRSK(1)EPCMAEEVCSMSWYTPMPIK	19	F8WDD6;H9KV36;X1WI24;B8ZZI7;Q6ZRH7	19;133;156;156;156	F8WDD6	F8WDD6
tr|M0R2F5|M0R2F5_HUMAN Coiled-coil domain-containing protein 124 (Fragment) OS=Homo sapiens OX=9606 GN=CCDC124 PE=1 SV=8;sp|Q96CT7|CC124_HUMAN Coiled-coil domain-containing protein 124 OS=Homo sapiens OX=9606 GN=CCDC124 PE=1 SV=1	Coiled-coil domain-containing protein 124	CCDC124	80	1	LLEEEDSK(1)LK(1)GGK(1)APR	80	M0R2F5;Q96CT7	80;80	M0R2F5	M0R2F5
tr|M0R2F5|M0R2F5_HUMAN Coiled-coil domain-containing protein 124 (Fragment) OS=Homo sapiens OX=9606 GN=CCDC124 PE=1 SV=8;sp|Q96CT7|CC124_HUMAN Coiled-coil domain-containing protein 124 OS=Homo sapiens OX=9606 GN=CCDC124 PE=1 SV=1	Coiled-coil domain-containing protein 124	CCDC124	82	1	LLEEEDSK(1)LK(1)GGK(1)APR	82	M0R2F5;Q96CT7	82;82	M0R2F5	M0R2F5
tr|M0R2F5|M0R2F5_HUMAN Coiled-coil domain-containing protein 124 (Fragment) OS=Homo sapiens OX=9606 GN=CCDC124 PE=1 SV=8;sp|Q96CT7|CC124_HUMAN Coiled-coil domain-containing protein 124 OS=Homo sapiens OX=9606 GN=CCDC124 PE=1 SV=1	Coiled-coil domain-containing protein 124	CCDC124	85	1	LLEEEDSK(1)LK(1)GGK(1)APR	85	M0R2F5;Q96CT7	85;85	M0R2F5	M0R2F5
sp|Q4G0X9-3|CCD40_HUMAN Isoform 3 of Coiled-coil domain-containing protein 40 OS=Homo sapiens OX=9606 GN=CCDC40;sp|Q4G0X9|CCD40_HUMAN Coiled-coil domain-containing protein 40 OS=Homo sapiens OX=9606 GN=CCDC40 PE=2 SV=2	Coiled-coil domain-containing protein 40	CCDC40	777	1	TDFHHK(1)QLELR	777	Q4G0X9-3;Q4G0X9	777;994	Q4G0X9-3	Q4G0X9-3
sp|Q8IVM0|CCD50_HUMAN Coiled-coil domain-containing protein 50 OS=Homo sapiens OX=9606 GN=CCDC50 PE=1 SV=1;sp|Q8IVM0-2|CCD50_HUMAN Isoform 2 of Coiled-coil domain-containing protein 50 OS=Homo sapiens OX=9606 GN=CCDC50	Coiled-coil domain-containing protein 50	CCDC50	10	1	AEVSIDQSK(1)LPGVK	10	Q8IVM0;Q8IVM0-2	10;10	Q8IVM0	Q8IVM0
sp|Q8IVM0|CCD50_HUMAN Coiled-coil domain-containing protein 50 OS=Homo sapiens OX=9606 GN=CCDC50 PE=1 SV=1	Coiled-coil domain-containing protein 50	CCDC50	152	1	AYADSYYYEDGGMK(1)PR	152	Q8IVM0	152	Q8IVM0	Q8IVM0
sp|Q8IVM0|CCD50_HUMAN Coiled-coil domain-containing protein 50 OS=Homo sapiens OX=9606 GN=CCDC50 PE=1 SV=1;sp|Q8IVM0-2|CCD50_HUMAN Isoform 2 of Coiled-coil domain-containing protein 50 OS=Homo sapiens OX=9606 GN=CCDC50	Coiled-coil domain-containing protein 50	CCDC50	181	1	K(1)LQEEELLATQVDMR	181	Q8IVM0;Q8IVM0-2	181;357	Q8IVM0	Q8IVM0
tr|H7BY79|H7BY79_HUMAN Cadherin-like protein 26 (Fragment) OS=Homo sapiens OX=9606 GN=CDH26 PE=1 SV=1;sp|Q8IXH8-1|CAD26_HUMAN Isoform 1 of Cadherin-like protein 26 OS=Homo sapiens OX=9606 GN=CDH26		CDH26	421	1	VMQLRNEQGGVRVQSAHSPSPLNK(1)K	421	H7BY79;Q8IXH8-1	421;829	H7BY79	H7BY79
sp|Q9UQ88-4|CD11A_HUMAN Isoform SV3 of Cyclin-dependent kinase 11A OS=Homo sapiens OX=9606 GN=CDK11A;sp|Q9UQ88-3|CD11A_HUMAN Isoform SV2 of Cyclin-dependent kinase 11A OS=Homo sapiens OX=9606 GN=CDK11A;sp|Q9UQ88-2|CD11A_HUMAN Isoform SV1 of Cyclin-dependen	Cyclin-dependent kinase 11A	CDK11A	96	0.999998	EK(1)VHHRKDEK	96	Q9UQ88-4;Q9UQ88-3;Q9UQ88-2;Q5QPR3;Q5QPR4;Q9UQ88;Q9UQ88-9;J3KS35;E7ESP2;E9PFJ2	96;96;96;96;62;96;39;96;96;96	Q9UQ88-4	Q9UQ88-4
sp|P41208|CETN2_HUMAN Centrin-2 OS=Homo sapiens OX=9606 GN=CETN2 PE=1 SV=1	Centrin-2	CETN2	131	1	VAK(1)ELGENLTDEELQEMIDEADRDGDGEVSEQEFLR	131	P41208	131	P41208	P41208
sp|P41208|CETN2_HUMAN Centrin-2 OS=Homo sapiens OX=9606 GN=CETN2 PE=1 SV=1;sp|Q12798|CETN1_HUMAN Centrin-1 OS=Homo sapiens OX=9606 GN=CETN1 PE=1 SV=1	Centrin-2;Centrin-1	CETN2;CETN1	127	0.584343	LFDDDETGK(0.011)ISFK(0.405)NLK(0.584)R	127	P41208;Q12798	127;127	P41208	P41208
sp|Q9NXG0|CNTLN_HUMAN Centlein OS=Homo sapiens OX=9606 GN=CNTLN PE=1 SV=6;sp|Q9NXG0-2|CNTLN_HUMAN Isoform 2 of Centlein OS=Homo sapiens OX=9606 GN=CNTLN	Centlein	CNTLN	537	0.994995	K(0.005)AERK(0.995)IENLEK	537	Q9NXG0;Q9NXG0-2	537;537	Q9NXG0	Q9NXG0
sp|Q9UQ03|COR2B_HUMAN Coronin-2B OS=Homo sapiens OX=9606 GN=CORO2B PE=1 SV=4	Coronin-2B	CORO2B	5	1	TVTK(1)MSWR	5	Q9UQ03	5	Q9UQ03	Q9UQ03
sp|Q8N6G5|CGAT2_HUMAN Chondroitin sulfate N-acetylgalactosaminyltransferase 2 OS=Homo sapiens OX=9606 GN=CSGALNACT2 PE=1 SV=1	Chondroitin sulfate N-acetylgalactosaminyltransferase 2	CSGALNACT2	388	1	LNAEPGK(1)K	388	Q8N6G5	388	Q8N6G5	Q8N6G5
sp|Q86X51|CX067_HUMAN Uncharacterized protein CXorf67 OS=Homo sapiens OX=9606 GN=CXorf67 PE=1 SV=1	Uncharacterized protein CXorf67	CXorf67	9	1	ATQSDMEK(1)EQK	9	Q86X51	9	Q86X51	Q86X51
sp|Q9NX09|DDIT4_HUMAN DNA damage-inducible transcript 4 protein OS=Homo sapiens OX=9606 GN=DDIT4 PE=1 SV=1	DNA damage-inducible transcript 4 protein	DDIT4	129	1	LLMPSQLVSQVGK(1)ELLR	129	Q9NX09	129	Q9NX09	Q9NX09
sp|Q9NVP1|DDX18_HUMAN ATP-dependent RNA helicase DDX18 OS=Homo sapiens OX=9606 GN=DDX18 PE=1 SV=2	ATP-dependent RNA helicase DDX18	DDX18	577	0.998381	NYFLHK(0.998)SAQEAYK(0.002)SYIRAYDSHSLK	577	Q9NVP1	577	Q9NVP1	Q9NVP1
sp|Q9BUQ8|DDX23_HUMAN Probable ATP-dependent RNA helicase DDX23 OS=Homo sapiens OX=9606 GN=DDX23 PE=1 SV=3	Probable ATP-dependent RNA helicase DDX23	DDX23	642	1	VEQK(1)VFLMSESEK(1)R	642	Q9BUQ8	642	Q9BUQ8	Q9BUQ8
sp|Q9BUQ8|DDX23_HUMAN Probable ATP-dependent RNA helicase DDX23 OS=Homo sapiens OX=9606 GN=DDX23 PE=1 SV=3	Probable ATP-dependent RNA helicase DDX23	DDX23	651	1	VEQK(1)VFLMSESEK(1)R	651	Q9BUQ8	651	Q9BUQ8	Q9BUQ8
tr|B4DFG0|B4DFG0_HUMAN Protein DEK OS=Homo sapiens OX=9606 GN=DEK PE=1 SV=1;sp|P35659-2|DEK_HUMAN Isoform 2 of Protein DEK OS=Homo sapiens OX=9606 GN=DEK;sp|P35659|DEK_HUMAN Protein DEK OS=Homo sapiens OX=9606 GN=DEK PE=1 SV=1;tr|H0Y8X0|H0Y8X0_HUMAN Protei	Protein DEK	DEK	174	0.653359	TCSK(0.653)GSK(0.173)K(0.173)ERNSSGMAR	174	B4DFG0;P35659-2;P35659;H0Y8X0	174;168;202;202	B4DFG0	B4DFG0
tr|B4DFG0|B4DFG0_HUMAN Protein DEK OS=Homo sapiens OX=9606 GN=DEK PE=1 SV=1;sp|P35659-2|DEK_HUMAN Isoform 2 of Protein DEK OS=Homo sapiens OX=9606 GN=DEK;sp|P35659|DEK_HUMAN Protein DEK OS=Homo sapiens OX=9606 GN=DEK PE=1 SV=1;tr|H0Y8X0|H0Y8X0_HUMAN Protei	Protein DEK	DEK	178	0.696654	TCSK(0.118)GSK(0.186)K(0.697)ERNSSGMAR	178	B4DFG0;P35659-2;P35659;H0Y8X0	178;172;206;206	B4DFG0	B4DFG0
tr|E7EWK3|E7EWK3_HUMAN ATP-dependent DNA/RNA helicase DHX36 (Fragment) OS=Homo sapiens OX=9606 GN=DHX36 PE=1 SV=1;sp|Q9H2U1-3|DHX36_HUMAN Isoform 3 of ATP-dependent DNA/RNA helicase DHX36 OS=Homo sapiens OX=9606 GN=DHX36;sp|Q9H2U1-2|DHX36_HUMAN Isoform 2 o	ATP-dependent RNA helicase DHX36	DHX36	120	1	YIEMQHFREK(1)LPSYGMQK	120	E7EWK3;Q9H2U1-3;Q9H2U1-2;Q9H2U1	120;206;206;206	E7EWK3	E7EWK3
sp|Q8TDB6|DTX3L_HUMAN E3 ubiquitin-protein ligase DTX3L OS=Homo sapiens OX=9606 GN=DTX3L PE=1 SV=1	E3 ubiquitin-protein ligase DTX3L	DTX3L	401	1	LLETELLQEISEIEK(1)R	401	Q8TDB6	401	Q8TDB6	Q8TDB6
sp|Q8TDB6|DTX3L_HUMAN E3 ubiquitin-protein ligase DTX3L OS=Homo sapiens OX=9606 GN=DTX3L PE=1 SV=1;sp|Q8TDB6-2|DTX3L_HUMAN Isoform 2 of E3 ubiquitin-protein ligase DTX3L OS=Homo sapiens OX=9606 GN=DTX3L	E3 ubiquitin-protein ligase DTX3L	DTX3L	728	1	FGGPEMYGYPDPSYLK(1)R	728	Q8TDB6;Q8TDB6-2	728;216	Q8TDB6	Q8TDB6
tr|J3QKK5|J3QKK5_HUMAN Cytoplasmic dynein 1 light intermediate chain 2 OS=Homo sapiens OX=9606 GN=DYNC1LI2 PE=1 SV=1;tr|H3BU48|H3BU48_HUMAN Cytoplasmic dynein 1 light intermediate chain 2 OS=Homo sapiens OX=9606 GN=DYNC1LI2 PE=1 SV=1;tr|H3BUM4|H3BUM4_HUMAN	Cytoplasmic dynein 1 light intermediate chain 2	DYNC1LI2	8	1	APVGVEK(1)K	8	J3QKK5;H3BU48;H3BUM4;B4E2E0;O43237-2;O43237	8;8;8;8;8;8	J3QKK5	J3QKK5
tr|A0A0A0MSA7|A0A0A0MSA7_HUMAN Eukaryotic translation initiation factor 4 gamma 3 OS=Homo sapiens OX=9606 GN=EIF4G3 PE=1 SV=1;tr|A0A0U1RQK7|A0A0U1RQK7_HUMAN Eukaryotic translation initiation factor 4 gamma 3 OS=Homo sapiens OX=9606 GN=EIF4G3 PE=1 SV=1;sp|O	Eukaryotic translation initiation factor 4 gamma 3	EIF4G3	1056	1	VQQLMTK(1)EK	1056	A0A0A0MSA7;A0A0U1RQK7;O43432-4;O43432;O43432-3	1056;1209;740;1020;1026	A0A0A0MSA7	A0A0A0MSA7
tr|A0A0J9YW31|A0A0J9YW31_HUMAN Band 4.1-like protein 3 (Fragment) OS=Homo sapiens OX=9606 GN=EPB41L3 PE=1 SV=3;tr|A0A0J9YW26|A0A0J9YW26_HUMAN Band 4.1-like protein 3 (Fragment) OS=Homo sapiens OX=9606 GN=EPB41L3 PE=1 SV=1;tr|A0A0J9YWE1|A0A0J9YWE1_HUMAN Ban	Band 4.1-like protein 3;Band 4.1-like protein 3, N-terminally processed	EPB41L3	12	0.999879	KAEEERDEEEDK(1)RR	12	A0A0J9YW31;A0A0J9YW26;A0A0J9YWE1;A0A0J9YY18;A0A1B0GTF8;A8K968;A0A0A0MRA8;A0A0A0MSA4;Q9Y2J2-3;Q9Y2J2-2;Q9Y2J2-4;Q9Y2J2	12;66;17;17;393;393;502;360;502;502;502;484	A0A0J9YW31	A0A0J9YW31
tr|G3V279|G3V279_HUMAN Enhancer of rudimentary homolog OS=Homo sapiens OX=9606 GN=ERH PE=1 SV=1;sp|P84090|ERH_HUMAN Enhancer of rudimentary homolog OS=Homo sapiens OX=9606 GN=ERH PE=1 SV=1	Enhancer of rudimentary homolog	ERH	12	1	SHTILLVQPTK(1)RPEGR	12	G3V279;P84090	12;12	G3V279	G3V279
sp|Q96PZ2|F111A_HUMAN Protein FAM111A OS=Homo sapiens OX=9606 GN=FAM111A PE=1 SV=2	Protein FAM111A	FAM111A	286	1	MVPSAAASQNPESEK(1)R	286	Q96PZ2	286	Q96PZ2	Q96PZ2
tr|A0A1W2PQB1|A0A1W2PQB1_HUMAN Fc of IgG low affinity IIIa receptor isoform 1 OS=Homo sapiens OX=9606 GN=FCGR3A PE=1 SV=1;tr|H0Y755|H0Y755_HUMAN Low affinity immunoglobulin gamma Fc region receptor III-A (Fragment) OS=Homo sapiens OX=9606 GN=FCGR3A PE=1 SV	Low affinity immunoglobulin gamma Fc region receptor III-A	FCGR3A	185	0.969969	VTYLQNGK(0.03)GRK(0.97)YFHHNSDFYIPK	185	A0A1W2PQB1;H0Y755;M9MML0;P08637	185;202;254;149	A0A1W2PQB1	A0A1W2PQB1
tr|B1AJW0|B1AJW0_HUMAN Fibroblast growth factor (Fragment) OS=Homo sapiens OX=9606 GN=FGF13 PE=1 SV=8;sp|Q92913-2|FGF13_HUMAN Isoform 2 of Fibroblast growth factor 13 OS=Homo sapiens OX=9606 GN=FGF13;sp|Q92913-4|FGF13_HUMAN Isoform 4 of Fibroblast growth f	Fibroblast growth factor;Fibroblast growth factor 13	FGF13	197	0.972051	EGEIMK(0.972)GNHVK(0.028)K	197	B1AJW0;Q92913-2;Q92913-4;Q92913-5;Q92913;Q92913-3	197;128;135;162;181;191	B1AJW0	B1AJW0
tr|J3KN11|J3KN11_HUMAN Peptidyl-prolyl cis-trans isomerase FKBP11 OS=Homo sapiens OX=9606 GN=FKBP11 PE=1 SV=1		FKBP11	51	1	DLWK(1)SIRDPCSPIVGGAPRTMCR	51	J3KN11	51	J3KN11	J3KN11
tr|G3V5N9|G3V5N9_HUMAN Proto-oncogene c-Fos (Fragment) OS=Homo sapiens OX=9606 GN=FOS PE=1 SV=1		FOS	130	1	REK(1)ENPK(1)GK	130	G3V5N9	130	G3V5N9	G3V5N9
tr|G3V5N9|G3V5N9_HUMAN Proto-oncogene c-Fos (Fragment) OS=Homo sapiens OX=9606 GN=FOS PE=1 SV=1		FOS	134	1	REK(1)ENPK(1)GK	134	G3V5N9	134	G3V5N9	G3V5N9
sp|Q6UWM5-2|GPRL1_HUMAN Isoform 2 of GLIPR1-like protein 1 OS=Homo sapiens OX=9606 GN=GLIPR1L1;sp|Q6UWM5|GPRL1_HUMAN GLIPR1-like protein 1 OS=Homo sapiens OX=9606 GN=GLIPR1L1 PE=1 SV=2	GLIPR1-like protein 1	GLIPR1L1	47	0.942895	GK(0.943)VNPPAADMK(0.196)YMIWDK(0.82)GLAK(0.041)MAK	47	Q6UWM5-2;Q6UWM5	47;47	Q6UWM5-2	Q6UWM5-2
sp|Q6UWM5-2|GPRL1_HUMAN Isoform 2 of GLIPR1-like protein 1 OS=Homo sapiens OX=9606 GN=GLIPR1L1;sp|Q6UWM5|GPRL1_HUMAN GLIPR1-like protein 1 OS=Homo sapiens OX=9606 GN=GLIPR1L1 PE=1 SV=2	GLIPR1-like protein 1	GLIPR1L1	62	0.820248	GK(0.943)VNPPAADMK(0.196)YMIWDK(0.82)GLAK(0.041)MAK	62	Q6UWM5-2;Q6UWM5	62;62	Q6UWM5-2	Q6UWM5-2
sp|P50150|GBG4_HUMAN Guanine nucleotide-binding protein G(I)/G(S)/G(O) subunit gamma-4 OS=Homo sapiens OX=9606 GN=GNG4 PE=1 SV=1	Guanine nucleotide-binding protein G(I)/G(S)/G(O) subunit gamma-4	GNG4	2	1	K(1)EGMSNNSTTSISQAR	2	P50150	2	P50150	P50150
sp|Q9NVN8|GNL3L_HUMAN Guanine nucleotide-binding protein-like 3-like protein OS=Homo sapiens OX=9606 GN=GNL3L PE=1 SV=1	Guanine nucleotide-binding protein-like 3-like protein	GNL3L	126	0.998791	K(0.001)AYYK(0.999)EFRK	126	Q9NVN8	126	Q9NVN8	Q9NVN8
tr|A0A2Q2TH77|A0A2Q2TH77_HUMAN Golgin subfamily A member 2 OS=Homo sapiens OX=9606 GN=GOLGA2 PE=1 SV=1		GOLGA2	9	1	MSEETRQSK(1)LAAAK	9	A0A2Q2TH77	9	A0A2Q2TH77	A0A2Q2TH77
tr|A0A087WXI9|A0A087WXI9_HUMAN Golgin subfamily A member 6D OS=Homo sapiens OX=9606 GN=GOLGA6D PE=4 SV=2;sp|Q9NYA3|GOG6A_HUMAN Golgin subfamily A member 6A OS=Homo sapiens OX=9606 GN=GOLGA6A PE=2 SV=3;sp|P0CG33|GOG6D_HUMAN Golgin subfamily A member 6D OS=H	Golgin subfamily A member 6A;Putative golgin subfamily A member 6D;Putative golgin subfamily A member 6B;Putative golgin subfamily A member 6C	GOLGA6D;GOLGA6A;GOLGA6B;GOLGA6C	190	0.925196	TLK(0.925)EEK(0.537)K(0.537)RDIHR	190	A0A087WXI9;Q9NYA3;P0CG33;A6NDN3;A6NDK9	190;258;258;258;258	A0A087WXI9	A0A087WXI9
tr|A0A087WXI9|A0A087WXI9_HUMAN Golgin subfamily A member 6D OS=Homo sapiens OX=9606 GN=GOLGA6D PE=4 SV=2;sp|Q9NYA3|GOG6A_HUMAN Golgin subfamily A member 6A OS=Homo sapiens OX=9606 GN=GOLGA6A PE=2 SV=3;sp|P0CG33|GOG6D_HUMAN Golgin subfamily A member 6D OS=H	Golgin subfamily A member 6A;Putative golgin subfamily A member 6D;Putative golgin subfamily A member 6B;Putative golgin subfamily A member 6C	GOLGA6D;GOLGA6A;GOLGA6B;GOLGA6C	193	0.537402	TLK(0.925)EEK(0.537)K(0.537)RDIHR	193	A0A087WXI9;Q9NYA3;P0CG33;A6NDN3;A6NDK9	193;261;261;261;261	A0A087WXI9	A0A087WXI9
tr|A0A087WXI9|A0A087WXI9_HUMAN Golgin subfamily A member 6D OS=Homo sapiens OX=9606 GN=GOLGA6D PE=4 SV=2;sp|Q9NYA3|GOG6A_HUMAN Golgin subfamily A member 6A OS=Homo sapiens OX=9606 GN=GOLGA6A PE=2 SV=3;sp|P0CG33|GOG6D_HUMAN Golgin subfamily A member 6D OS=H	Golgin subfamily A member 6A;Putative golgin subfamily A member 6D;Putative golgin subfamily A member 6B;Putative golgin subfamily A member 6C	GOLGA6D;GOLGA6A;GOLGA6B;GOLGA6C	194	0.537402	TLK(0.925)EEK(0.537)K(0.537)RDIHR	194	A0A087WXI9;Q9NYA3;P0CG33;A6NDN3;A6NDK9	194;262;262;262;262	A0A087WXI9	A0A087WXI9
tr|R4GMT2|R4GMT2_HUMAN RAB6-interacting golgin (Fragment) OS=Homo sapiens OX=9606 GN=GORAB PE=4 SV=1		GORAB	110	1	GAFSRTK(1)EK(1)STK(1)DMNR	110	R4GMT2	110	R4GMT2	R4GMT2
tr|R4GMT2|R4GMT2_HUMAN RAB6-interacting golgin (Fragment) OS=Homo sapiens OX=9606 GN=GORAB PE=4 SV=1		GORAB	112	1	GAFSRTK(1)EK(1)STK(1)DMNR	112	R4GMT2	112	R4GMT2	R4GMT2
tr|R4GMT2|R4GMT2_HUMAN RAB6-interacting golgin (Fragment) OS=Homo sapiens OX=9606 GN=GORAB PE=4 SV=1		GORAB	115	1	GAFSRTK(1)EK(1)STK(1)DMNR	115	R4GMT2	115	R4GMT2	R4GMT2
sp|Q9BRR8|GPTC1_HUMAN G patch domain-containing protein 1 OS=Homo sapiens OX=9606 GN=GPATCH1 PE=1 SV=1	G patch domain-containing protein 1	GPATCH1	594	0.5	DQENDVGDK(0.5)QSAVK(0.5)MK	594	Q9BRR8	594	Q9BRR8	Q9BRR8
sp|Q9BRR8|GPTC1_HUMAN G patch domain-containing protein 1 OS=Homo sapiens OX=9606 GN=GPATCH1 PE=1 SV=1	G patch domain-containing protein 1	GPATCH1	599	0.5	DQENDVGDK(0.5)QSAVK(0.5)MK	599	Q9BRR8	599	Q9BRR8	Q9BRR8
sp|B7ZAQ6-2|GPHRA_HUMAN Isoform 2 of Golgi pH regulator A OS=Homo sapiens OX=9606 GN=GPR89A;sp|B7ZAQ6-3|GPHRA_HUMAN Isoform 3 of Golgi pH regulator A OS=Homo sapiens OX=9606 GN=GPR89A;sp|P0CG08|GPHRB_HUMAN Golgi pH regulator B OS=Homo sapiens OX=9606 GN=GP	Golgi pH regulator A;Golgi pH regulator B	GPR89A;GPR89B	83	1	LLQTMDMIISK(1)K	83	B7ZAQ6-2;B7ZAQ6-3;P0CG08;B7ZAQ6;A0A087WW78;A0A087WW82;U3KPV2;E9PKY3	83;178;203;203;36;71;183;183	B7ZAQ6-2	B7ZAQ6-2
sp|Q14451-2|GRB7_HUMAN Isoform 2 of Growth factor receptor-bound protein 7 OS=Homo sapiens OX=9606 GN=GRB7;sp|Q14451-4|GRB7_HUMAN Isoform 4 of Growth factor receptor-bound protein 7 OS=Homo sapiens OX=9606 GN=GRB7;sp|Q14451|GRB7_HUMAN Growth factor recepto	Growth factor receptor-bound protein 7	GRB7	404	0.58781	VIENPREALSVALEEAQAWRK(0.588)K(0.412)TNHR	404	Q14451-2;Q14451-4;Q14451;Q14451-3	404;370;404;427	Q14451-2	Q14451-2
sp|Q4ZG55|GREB1_HUMAN Protein GREB1 OS=Homo sapiens OX=9606 GN=GREB1 PE=2 SV=1;sp|Q9C091-3|GRB1L_HUMAN Isoform 3 of GREB1-like protein OS=Homo sapiens OX=9606 GN=GREB1L;sp|Q9C091|GRB1L_HUMAN GREB1-like protein OS=Homo sapiens OX=9606 GN=GREB1L PE=1 SV=2;tr	Protein GREB1;GREB1-like protein	GREB1;GREB1L	184	1	LTTQPK(1)K	184	Q4ZG55;Q9C091-3;Q9C091;J3QQW0;F8W6E5;Q4ZG55-3;Q4ZG55-2;Q9C091-4	184;210;210;8;74;184;184;210	Q4ZG55	Q4ZG55
tr|D6RHC7|D6RHC7_HUMAN G protein-coupled receptor kinase (Fragment) OS=Homo sapiens OX=9606 GN=GRK6 PE=1 SV=1;tr|D6RHX8|D6RHX8_HUMAN G protein-coupled receptor kinase OS=Homo sapiens OX=9606 GN=GRK6 PE=1 SV=1;tr|F8W9W2|F8W9W2_HUMAN G protein-coupled recept	G protein-coupled receptor kinase 6	GRK6	194	1	K(1)GEAMALNEK(1)QILEK	194	D6RHC7;D6RHX8;F8W9W2;P43250-3;P43250;P43250-2	194;226;226;226;226;226	D6RHC7	D6RHC7
tr|D6RHC7|D6RHC7_HUMAN G protein-coupled receptor kinase (Fragment) OS=Homo sapiens OX=9606 GN=GRK6 PE=1 SV=1;tr|D6RHX8|D6RHX8_HUMAN G protein-coupled receptor kinase OS=Homo sapiens OX=9606 GN=GRK6 PE=1 SV=1;tr|F8W9W2|F8W9W2_HUMAN G protein-coupled recept	G protein-coupled receptor kinase 6	GRK6	203	1	K(1)GEAMALNEK(1)QILEK	203	D6RHC7;D6RHX8;F8W9W2;P43250-3;P43250;P43250-2	203;235;235;235;235;235	D6RHC7	D6RHC7
sp|P56915|GSC_HUMAN Homeobox protein goosecoid OS=Homo sapiens OX=9606 GN=GSC PE=1 SV=2	Homeobox protein goosecoid	GSC	234	0.834441	WNK(0.834)TSSSK(0.149)ASPEK(0.016)R	234	P56915	234	P56915	P56915
sp|P56915|GSC_HUMAN Homeobox protein goosecoid OS=Homo sapiens OX=9606 GN=GSC PE=1 SV=2	Homeobox protein goosecoid	GSC	244	0.471605	WNK(0.472)TSSSK(0.057)ASPEK(0.472)R	244	P56915	244	P56915	P56915
sp|P07305|H10_HUMAN Histone H1.0 OS=Homo sapiens OX=9606 GN=H1F0 PE=1 SV=3;sp|P07305-2|H10_HUMAN Isoform 2 of Histone H1.0 OS=Homo sapiens OX=9606 GN=H1F0	Histone H1.0;Histone H1.0, N-terminally processed	H1F0	40	1	YSDMIVAAIQAEK(1)NR	40	P07305;P07305-2	40;23	P07305	P07305
tr|K7EMV3|K7EMV3_HUMAN Histone H3 OS=Homo sapiens OX=9606 GN=H3F3B PE=1 SV=1;tr|B4DEB1|B4DEB1_HUMAN Histone H3 OS=Homo sapiens OX=9606 GN=H3F3A PE=1 SV=1;tr|K7EK07|K7EK07_HUMAN Histone H3 (Fragment) OS=Homo sapiens OX=9606 GN=H3F3B PE=1 SV=1;tr|K7ES00|K7ES	Histone H3;Histone H3.2;Histone H3.1t;Histone H3.3;Histone H3.1	H3F3B;H3F3A;HIST2H3A;HIST3H3;HIST1H3A	80	1	EIAQDFK(1)TDLR	80	K7EMV3;B4DEB1;K7EK07;K7ES00;Q71DI3;Q16695;P84243;P68431	80;80;80;80;80;80;80;80	K7EMV3	K7EMV3
tr|I3L1N5|I3L1N5_HUMAN Host cell factor C1 regulator 1 OS=Homo sapiens OX=9606 GN=HCFC1R1 PE=4 SV=1		HCFC1R1	4	1	STK(1)RRLEEEQEPLR	4	I3L1N5	4	I3L1N5	I3L1N5
sp|Q9UKV0-10|HDAC9_HUMAN Isoform 10 of Histone deacetylase 9 OS=Homo sapiens OX=9606 GN=HDAC9;sp|Q9UKV0-3|HDAC9_HUMAN Isoform 3 of Histone deacetylase 9 OS=Homo sapiens OX=9606 GN=HDAC9;sp|Q9UKV0-4|HDAC9_HUMAN Isoform 4 of Histone deacetylase 9 OS=Homo sap	Histone deacetylase 9;Histone deacetylase 4;Histone deacetylase 5	HDAC9;HDAC4;HDAC5	189	1	K(1)TASEPNLK	189	Q9UKV0-10;Q9UKV0-3;Q9UKV0-4;Q9UKV0-2;P56524-2;Q9UKV0;Q9UQL6-2;Q9UKV0-5;Q9UKV0-7;P56524;Q9UQL6;Q9UQL6-3	189;217;217;217;126;217;256;217;220;243;256;257	Q9UKV0-10	Q9UKV0-10
tr|A0A075B7D1|A0A075B7D1_HUMAN Protein HEATR9 (Fragment) OS=Homo sapiens OX=9606 GN=HEATR9 PE=4 SV=1;sp|A2RTY3-5|HEAT9_HUMAN Isoform 5 of Protein HEATR9 OS=Homo sapiens OX=9606 GN=HEATR9;sp|A2RTY3-3|HEAT9_HUMAN Isoform 3 of Protein HEATR9 OS=Homo sapiens O		HEATR9	110	1	DDCRYIK(1)EELTK(1)SLESPR	110	A0A075B7D1;A2RTY3-5;A2RTY3-3	110;76;110	A0A075B7D1	A0A075B7D1
tr|A0A075B7D1|A0A075B7D1_HUMAN Protein HEATR9 (Fragment) OS=Homo sapiens OX=9606 GN=HEATR9 PE=4 SV=1;sp|A2RTY3-5|HEAT9_HUMAN Isoform 5 of Protein HEATR9 OS=Homo sapiens OX=9606 GN=HEATR9;sp|A2RTY3-3|HEAT9_HUMAN Isoform 3 of Protein HEATR9 OS=Homo sapiens O		HEATR9	115	1	DDCRYIK(1)EELTK(1)SLESPR	115	A0A075B7D1;A2RTY3-5;A2RTY3-3	115;81;115	A0A075B7D1	A0A075B7D1
sp|Q6UWX4|HIPL2_HUMAN HHIP-like protein 2 OS=Homo sapiens OX=9606 GN=HHIPL2 PE=1 SV=1	HHIP-like protein 2	HHIPL2	717	1	PSAEQK(1)R	717	Q6UWX4	717	Q6UWX4	Q6UWX4
sp|Q02539|H11_HUMAN Histone H1.1 OS=Homo sapiens OX=9606 GN=HIST1H1A PE=1 SV=3	Histone H1.1	HIST1H1A	55	1	KKPAGPSVSELIVQAASSSK(1)ER	55	Q02539	55	Q02539	Q02539
sp|P16403|H12_HUMAN Histone H1.2 OS=Homo sapiens OX=9606 GN=HIST1H1C PE=1 SV=2	Histone H1.2	HIST1H1C	17	1	SETAPAAPAAAPPAEK(1)APVK	17	P16403	17	P16403	P16403
sp|P16403|H12_HUMAN Histone H1.2 OS=Homo sapiens OX=9606 GN=HIST1H1C PE=1 SV=2	Histone H1.2	HIST1H1C	21	0.820098	SETAPAAPAAAPPAEK(0.18)APVK(0.82)K	21	P16403	21	P16403	P16403
sp|P10412|H14_HUMAN Histone H1.4 OS=Homo sapiens OX=9606 GN=HIST1H1E PE=1 SV=2	Histone H1.4	HIST1H1E	17	1	SETAPAAPAAPAPAEK(1)TPVK	17	P10412	17	P10412	P10412
sp|P10412|H14_HUMAN Histone H1.4 OS=Homo sapiens OX=9606 GN=HIST1H1E PE=1 SV=2	Histone H1.4	HIST1H1E	21	0.888978	SETAPAAPAAPAPAEK(0.111)TPVK(0.889)K	21	P10412	21	P10412	P10412
sp|P10412|H14_HUMAN Histone H1.4 OS=Homo sapiens OX=9606 GN=HIST1H1E PE=1 SV=2;sp|P16402|H13_HUMAN Histone H1.3 OS=Homo sapiens OX=9606 GN=HIST1H1D PE=1 SV=2;sp|P16403|H12_HUMAN Histone H1.2 OS=Homo sapiens OX=9606 GN=HIST1H1C PE=1 SV=2	Histone H1.4;Histone H1.3;Histone H1.2	HIST1H1E;HIST1H1D;HIST1H1C	34;34	1	K(1)ASGPPVSELITK	34	P10412;P16402;P16403	34;35;34	P10412;P16403	P10412
sp|P10412|H14_HUMAN Histone H1.4 OS=Homo sapiens OX=9606 GN=HIST1H1E PE=1 SV=2;sp|P16402|H13_HUMAN Histone H1.3 OS=Homo sapiens OX=9606 GN=HIST1H1D PE=1 SV=2;sp|P16403|H12_HUMAN Histone H1.2 OS=Homo sapiens OX=9606 GN=HIST1H1C PE=1 SV=2	Histone H1.4;Histone H1.3;Histone H1.2	HIST1H1E;HIST1H1D;HIST1H1C	46;46	0.999942	KASGPPVSELITK(1)AVAASK	46	P10412;P16402;P16403	46;47;46	P10412;P16403	P10412
sp|P10412|H14_HUMAN Histone H1.4 OS=Homo sapiens OX=9606 GN=HIST1H1E PE=1 SV=2;sp|P16402|H13_HUMAN Histone H1.3 OS=Homo sapiens OX=9606 GN=HIST1H1D PE=1 SV=2;sp|P16403|H12_HUMAN Histone H1.2 OS=Homo sapiens OX=9606 GN=HIST1H1C PE=1 SV=2;sp|P22492|H1T_HUMAN	Histone H1.4;Histone H1.3;Histone H1.2;Histone H1t;Histone H1.1	HIST1H1E;HIST1H1D;HIST1H1C;HIST1H1T;HIST1H1A	64;64;67	1	K(1)ALAAAGYDVEK	64	P10412;P16402;P16403;P22492;Q02539	64;65;64;68;67	P10412;P16403;Q02539	P10412
sp|P10412|H14_HUMAN Histone H1.4 OS=Homo sapiens OX=9606 GN=HIST1H1E PE=1 SV=2;sp|P16402|H13_HUMAN Histone H1.3 OS=Homo sapiens OX=9606 GN=HIST1H1D PE=1 SV=2;sp|P16403|H12_HUMAN Histone H1.2 OS=Homo sapiens OX=9606 GN=HIST1H1C PE=1 SV=2;sp|P22492|H1T_HUMAN	Histone H1.4;Histone H1.3;Histone H1.2;Histone H1t;Histone H1.1	HIST1H1E;HIST1H1D;HIST1H1C;HIST1H1T;HIST1H1A	75;75;78	1	ALAAAGYDVEK(1)NNSR	75	P10412;P16402;P16403;P22492;Q02539	75;76;75;79;78	P10412;P16403;Q02539	P10412
sp|Q93077|H2A1C_HUMAN Histone H2A type 1-C OS=Homo sapiens OX=9606 GN=HIST1H2AC PE=1 SV=3;sp|Q7L7L0|H2A3_HUMAN Histone H2A type 3 OS=Homo sapiens OX=9606 GN=HIST3H2A PE=1 SV=3;sp|P04908|H2A1B_HUMAN Histone H2A type 1-B/E OS=Homo sapiens OX=9606 GN=HIST1H2A	Histone H2A type 1-C;Histone H2A type 3;Histone H2A type 1-B/E	HIST1H2AC;HIST3H2A;HIST1H2AB	119	1	VTIAQGGVLPNIQAVLLPK(1)K	119	Q93077;Q7L7L0;P04908	119;119;119	Q93077	Q93077
tr|A0A0U1RR32|A0A0U1RR32_HUMAN Histone H2A OS=Homo sapiens OX=9606 GN=hCG_2039566 PE=3 SV=1;tr|A0A0U1RRH7|A0A0U1RRH7_HUMAN Histone H2A OS=Homo sapiens OX=9606 PE=3 SV=1;sp|Q99878|H2A1J_HUMAN Histone H2A type 1-J OS=Homo sapiens OX=9606 GN=HIST1H2AJ PE=1 SV	Histone H2A type 1-J;Histone H2A type 1-H;Histone H2A.J;Histone H2A type 2-C;Histone H2A type 2-A;Histone H2A type 1-D;Histone H2A type 1;Histone H2A	HIST1H2AJ;HIST1H2AH;H2AFJ;HIST2H2AC;HIST2H2AA3;HIST1H2AD;HIST1H2AG	96	1	NDEELNK(1)LLGK	96	A0A0U1RR32;A0A0U1RRH7;Q99878;Q96KK5;Q9BTM1;Q16777;Q6FI13;P20671;P0C0S8;H0YFX9;Q9BTM1-2	96;96;96;96;96;96;96;96;96;59;96	A0A0U1RR32	A0A0U1RR32
tr|A0A0U1RR32|A0A0U1RR32_HUMAN Histone H2A OS=Homo sapiens OX=9606 GN=hCG_2039566 PE=3 SV=1;tr|A0A0U1RRH7|A0A0U1RRH7_HUMAN Histone H2A OS=Homo sapiens OX=9606 PE=3 SV=1;sp|Q99878|H2A1J_HUMAN Histone H2A type 1-J OS=Homo sapiens OX=9606 GN=HIST1H2AJ PE=1 SV	Histone H2A type 1-J;Histone H2A type 1-H;Histone H2A.J;Histone H2A type 2-C;Histone H2A type 2-A;Histone H2A type 1-D;Histone H2A type 1;Histone H2A	HIST1H2AJ;HIST1H2AH;H2AFJ;HIST2H2AC;HIST2H2AA3;HIST1H2AD;HIST1H2AG	100	0.937645	NDEELNK(0.062)LLGK(0.938)VTIAQGGVLPNIQAVLLPK	100	A0A0U1RR32;A0A0U1RRH7;Q99878;Q96KK5;Q9BTM1;Q16777;Q6FI13;P20671;P0C0S8;H0YFX9;Q9BTM1-2	100;100;100;100;100;100;100;100;100;63;100	A0A0U1RR32	A0A0U1RR32
tr|A0A0U1RR32|A0A0U1RR32_HUMAN Histone H2A OS=Homo sapiens OX=9606 GN=hCG_2039566 PE=3 SV=1;tr|A0A0U1RRH7|A0A0U1RRH7_HUMAN Histone H2A OS=Homo sapiens OX=9606 PE=3 SV=1;sp|Q99878|H2A1J_HUMAN Histone H2A type 1-J OS=Homo sapiens OX=9606 GN=HIST1H2AJ PE=1 SV	Histone H2A type 1-J;Histone H2A type 1-H;Histone H2A.J;Histone H2A type 2-C;Histone H2A type 2-A;Histone H2A type 1-D;Histone H2A type 1;Histone H2A	HIST1H2AJ;HIST1H2AH;H2AFJ;HIST2H2AC;HIST2H2AA3;HIST1H2AD;HIST1H2AG	119	1	VTIAQGGVLPNIQAVLLPK(1)K	119	A0A0U1RR32;A0A0U1RRH7;Q99878;Q96KK5;Q9BTM1;Q16777;Q6FI13;P20671;P0C0S8;H0YFX9	119;119;119;119;119;119;119;119;119;82	A0A0U1RR32	A0A0U1RR32
tr|U3KQK0|U3KQK0_HUMAN Histone H2B OS=Homo sapiens OX=9606 GN=HIST1H2BN PE=1 SV=1;sp|Q99880|H2B1L_HUMAN Histone H2B type 1-L OS=Homo sapiens OX=9606 GN=HIST1H2BL PE=1 SV=3;sp|Q99879|H2B1M_HUMAN Histone H2B type 1-M OS=Homo sapiens OX=9606 GN=HIST1H2BM PE=1	Histone H2B;Histone H2B type 1-L;Histone H2B type 1-M;Histone H2B type 1-N;Histone H2B type 1-H;Histone H2B type 2-F;Histone H2B type 1-C/E/F/G/I;Histone H2B type 1-D;Histone H2B type F-S;Histone H2B type 1-K;Histone H2B type 1-A;Histone H2B type 2-E;Histone H2B type 1-B;Histone H2B type 1-O;Histone H2B type 1-J;Histone H2B type 3-B	HIST1H2BN;HIST1H2BL;HIST1H2BM;HIST1H2BH;HIST2H2BF;HIST1H2BC;HIST1H2BD;H2BFS;HIST1H2BK;HIST1H2BA;HIST2H2BE;HIST1H2BB;HIST1H2BO;HIST1H2BJ;HIST3H2BB	109;109	1	LLLPGELAK(1)HAVSEGTK	109	U3KQK0;Q99880;Q99879;Q99877;Q93079;Q5QNW6;P62807;P58876;P57053;O60814;Q5QNW6-2;Q96A08;A0A2R8Y619;Q16778;P33778;P23527;P06899;Q8N257	109;109;109;109;109;109;109;109;109;109;109;110;105;109;109;109;109;109	U3KQK0;Q16778	U3KQK0
sp|P52597|HNRPF_HUMAN Heterogeneous nuclear ribonucleoprotein F OS=Homo sapiens OX=9606 GN=HNRNPF PE=1 SV=3	Heterogeneous nuclear ribonucleoprotein F;Heterogeneous nuclear ribonucleoprotein F, N-terminally processed	HNRNPF	167	1	ITGEAFVQFASQELAEK(1)ALGK	167	P52597	167	P52597	P52597
tr|M0QY96|M0QY96_HUMAN Heterogeneous nuclear ribonucleoprotein M (Fragment) OS=Homo sapiens OX=9606 GN=HNRNPM PE=1 SV=1		HNRNPM	94	1	MLK(1)DK(1)FNECGK(1)CWER	94	M0QY96	94	M0QY96	M0QY96
tr|M0QY96|M0QY96_HUMAN Heterogeneous nuclear ribonucleoprotein M (Fragment) OS=Homo sapiens OX=9606 GN=HNRNPM PE=1 SV=1		HNRNPM	96	1	MLK(1)DK(1)FNECGK(1)CWER	96	M0QY96	96	M0QY96	M0QY96
tr|M0QY96|M0QY96_HUMAN Heterogeneous nuclear ribonucleoprotein M (Fragment) OS=Homo sapiens OX=9606 GN=HNRNPM PE=1 SV=1		HNRNPM	102	1	MLK(1)DK(1)FNECGK(1)CWER	102	M0QY96	102	M0QY96	M0QY96
tr|A0A0G2JIW1|A0A0G2JIW1_HUMAN Heat shock 70 kDa protein 1B OS=Homo sapiens OX=9606 GN=HSPA1B PE=1 SV=1;sp|P0DMV9|HS71B_HUMAN Heat shock 70 kDa protein 1B OS=Homo sapiens OX=9606 GN=HSPA1B PE=1 SV=1;sp|P0DMV8|HS71A_HUMAN Heat shock 70 kDa protein 1A OS=Hom	Heat shock 70 kDa protein 1B;Heat shock 70 kDa protein 1A	HSPA1B;HSPA1A	525	0.993182	MVQEAEK(0.993)YK(0.007)AEDEVQR	525	A0A0G2JIW1;P0DMV9;P0DMV8;P0DMV8-2;V9GZ37	525;524;524;469;359	A0A0G2JIW1	A0A0G2JIW1
tr|A0A0G2JIW1|A0A0G2JIW1_HUMAN Heat shock 70 kDa protein 1B OS=Homo sapiens OX=9606 GN=HSPA1B PE=1 SV=1;sp|P0DMV9|HS71B_HUMAN Heat shock 70 kDa protein 1B OS=Homo sapiens OX=9606 GN=HSPA1B PE=1 SV=1;sp|P0DMV8|HS71A_HUMAN Heat shock 70 kDa protein 1A OS=Hom	Heat shock 70 kDa protein 1B;Heat shock 70 kDa protein 1A	HSPA1B;HSPA1A	527	0.5	MVQEAEK(0.5)YK(0.5)AEDEVQRER	527	A0A0G2JIW1;P0DMV9;P0DMV8;P0DMV8-2;V9GZ37	527;526;526;471;361	A0A0G2JIW1	A0A0G2JIW1
sp|P11142|HSP7C_HUMAN Heat shock cognate 71 kDa protein OS=Homo sapiens OX=9606 GN=HSPA8 PE=1 SV=1;tr|E9PKE3|E9PKE3_HUMAN Heat shock cognate 71 kDa protein OS=Homo sapiens OX=9606 GN=HSPA8 PE=1 SV=1;sp|P11142-2|HSP7C_HUMAN Isoform 2 of Heat shock cognate 7	Heat shock cognate 71 kDa protein	HSPA8	325	0.984927	DAK(0.985)LDK(0.015)SQIHDIVLVGGSTR	325	P11142;E9PKE3;P11142-2;E9PNE6;E9PN89;A8K7Q2	325;306;325;179;265;89	P11142	P11142
sp|P11142|HSP7C_HUMAN Heat shock cognate 71 kDa protein OS=Homo sapiens OX=9606 GN=HSPA8 PE=1 SV=1;tr|E9PKE3|E9PKE3_HUMAN Heat shock cognate 71 kDa protein OS=Homo sapiens OX=9606 GN=HSPA8 PE=1 SV=1;sp|P11142-2|HSP7C_HUMAN Isoform 2 of Heat shock cognate 7	Heat shock cognate 71 kDa protein	HSPA8	328	0.635741	ALRDAK(0.364)LDK(0.636)SQIHDIVLVGGSTR	328	P11142;E9PKE3;P11142-2;E9PNE6;E9PN89;A8K7Q2	328;309;328;182;268;92	P11142	P11142
sp|P11142|HSP7C_HUMAN Heat shock cognate 71 kDa protein OS=Homo sapiens OX=9606 GN=HSPA8 PE=1 SV=1;tr|E9PKE3|E9PKE3_HUMAN Heat shock cognate 71 kDa protein OS=Homo sapiens OX=9606 GN=HSPA8 PE=1 SV=1;tr|E9PNE6|E9PNE6_HUMAN Heat shock cognate 71 kDa protein	Heat shock cognate 71 kDa protein	HSPA8	524	0.999477	MVQEAEK(0.999)YK(0.001)AEDEKQR	524	P11142;E9PKE3;E9PNE6;A8K7Q2;E9PS65;E9PM13	524;505;378;288;115;76	P11142	P11142
sp|P38646|GRP75_HUMAN Stress-70 protein, mitochondrial OS=Homo sapiens OX=9606 GN=HSPA9 PE=1 SV=2	Stress-70 protein, mitochondrial	HSPA9	675	0.5	EDQK(0.5)EEK(0.5)Q	675	P38646	675	P38646	P38646
sp|P38646|GRP75_HUMAN Stress-70 protein, mitochondrial OS=Homo sapiens OX=9606 GN=HSPA9 PE=1 SV=2	Stress-70 protein, mitochondrial	HSPA9	678	0.5	EDQK(0.5)EEK(0.5)Q	678	P38646	678	P38646	P38646
tr|F8W1J4|F8W1J4_HUMAN Intraflagellar transport protein 81 homolog (Fragment) OS=Homo sapiens OX=9606 GN=IFT81 PE=1 SV=1;tr|H0YHE2|H0YHE2_HUMAN Intraflagellar transport protein 81 homolog (Fragment) OS=Homo sapiens OX=9606 GN=IFT81 PE=1 SV=1;sp|Q8WYA0-3|IF	Intraflagellar transport protein 81 homolog	IFT81	250	0.5	FNLYMVTEK(0.5)FPK(0.5)ELENK	250	F8W1J4;H0YHE2;Q8WYA0-3;Q8WYA0	250;250;280;280	F8W1J4	F8W1J4
tr|F8W1J4|F8W1J4_HUMAN Intraflagellar transport protein 81 homolog (Fragment) OS=Homo sapiens OX=9606 GN=IFT81 PE=1 SV=1;tr|H0YHE2|H0YHE2_HUMAN Intraflagellar transport protein 81 homolog (Fragment) OS=Homo sapiens OX=9606 GN=IFT81 PE=1 SV=1;sp|Q8WYA0-3|IF	Intraflagellar transport protein 81 homolog	IFT81	253	0.5	FNLYMVTEK(0.5)FPK(0.5)ELENK	253	F8W1J4;H0YHE2;Q8WYA0-3;Q8WYA0	253;253;283;283	F8W1J4	F8W1J4
sp|Q96M15|IFAS1_HUMAN Putative uncharacterized protein IGF2BP2-AS1 OS=Homo sapiens OX=9606 GN=IGF2BP2-AS1 PE=2 SV=1	Putative uncharacterized protein IGF2BP2-AS1	IGF2BP2-AS1	24	1	VTAETK(1)K	24	Q96M15	24	Q96M15	Q96M15
tr|A0A0A0MTH3|A0A0A0MTH3_HUMAN Integrin-linked protein kinase OS=Homo sapiens OX=9606 GN=ILK PE=1 SV=1;sp|Q13418|ILK_HUMAN Integrin-linked protein kinase OS=Homo sapiens OX=9606 GN=ILK PE=1 SV=2;sp|Q13418-3|ILK_HUMAN Isoform 3 of Integrin-linked protein ki	Integrin-linked protein kinase	ILK	466	0.513629	LMK(0.486)ICMNEDPAK(0.514)RPK	466	A0A0A0MTH3;Q13418;Q13418-3;Q13418-2	466;435;301;374	A0A0A0MTH3	A0A0A0MTH3
sp|P46940|IQGA1_HUMAN Ras GTPase-activating-like protein IQGAP1 OS=Homo sapiens OX=9606 GN=IQGAP1 PE=1 SV=1;tr|A0A0J9YXZ5|A0A0J9YXZ5_HUMAN Ras GTPase-activating-like protein IQGAP1 OS=Homo sapiens OX=9606 GN=IQGAP1 PE=1 SV=1;tr|H0YLE8|H0YLE8_HUMAN Ras GTPa	Ras GTPase-activating-like protein IQGAP1	IQGAP1	953	0.485321	NK(0.029)EQLSDMMMINK(0.485)QK(0.485)GGLK	953	P46940;A0A0J9YXZ5;H0YLE8	953;953;381	P46940	P46940
sp|P46940|IQGA1_HUMAN Ras GTPase-activating-like protein IQGAP1 OS=Homo sapiens OX=9606 GN=IQGAP1 PE=1 SV=1;tr|A0A0J9YXZ5|A0A0J9YXZ5_HUMAN Ras GTPase-activating-like protein IQGAP1 OS=Homo sapiens OX=9606 GN=IQGAP1 PE=1 SV=1;tr|H0YLE8|H0YLE8_HUMAN Ras GTPa	Ras GTPase-activating-like protein IQGAP1	IQGAP1	955	0.485321	NK(0.029)EQLSDMMMINK(0.485)QK(0.485)GGLK	955	P46940;A0A0J9YXZ5;H0YLE8	955;955;383	P46940	P46940
sp|P46940|IQGA1_HUMAN Ras GTPase-activating-like protein IQGAP1 OS=Homo sapiens OX=9606 GN=IQGAP1 PE=1 SV=1;tr|A0A0J9YXZ5|A0A0J9YXZ5_HUMAN Ras GTPase-activating-like protein IQGAP1 OS=Homo sapiens OX=9606 GN=IQGAP1 PE=1 SV=1;tr|H0YLE8|H0YLE8_HUMAN Ras GTPa	Ras GTPase-activating-like protein IQGAP1	IQGAP1	1027	0.25	LFK(0.25)TALQEEIK(0.25)SK(0.25)VDQIQEIVTGNPTVIK(0.25)MVVSFNR	1027	P46940;A0A0J9YXZ5;H0YLE8	1027;1027;455	P46940	P46940
sp|P46940|IQGA1_HUMAN Ras GTPase-activating-like protein IQGAP1 OS=Homo sapiens OX=9606 GN=IQGAP1 PE=1 SV=1;tr|A0A0J9YXZ5|A0A0J9YXZ5_HUMAN Ras GTPase-activating-like protein IQGAP1 OS=Homo sapiens OX=9606 GN=IQGAP1 PE=1 SV=1;tr|H0YLE8|H0YLE8_HUMAN Ras GTPa	Ras GTPase-activating-like protein IQGAP1	IQGAP1	1035	0.25	LFK(0.25)TALQEEIK(0.25)SK(0.25)VDQIQEIVTGNPTVIK(0.25)MVVSFNR	1035	P46940;A0A0J9YXZ5;H0YLE8	1035;1035;463	P46940	P46940
sp|P46940|IQGA1_HUMAN Ras GTPase-activating-like protein IQGAP1 OS=Homo sapiens OX=9606 GN=IQGAP1 PE=1 SV=1;tr|A0A0J9YXZ5|A0A0J9YXZ5_HUMAN Ras GTPase-activating-like protein IQGAP1 OS=Homo sapiens OX=9606 GN=IQGAP1 PE=1 SV=1;tr|H0YLE8|H0YLE8_HUMAN Ras GTPa	Ras GTPase-activating-like protein IQGAP1	IQGAP1	1037	0.25	LFK(0.25)TALQEEIK(0.25)SK(0.25)VDQIQEIVTGNPTVIK(0.25)MVVSFNR	1037	P46940;A0A0J9YXZ5;H0YLE8	1037;1037;465	P46940	P46940
sp|P46940|IQGA1_HUMAN Ras GTPase-activating-like protein IQGAP1 OS=Homo sapiens OX=9606 GN=IQGAP1 PE=1 SV=1;tr|A0A0J9YXZ5|A0A0J9YXZ5_HUMAN Ras GTPase-activating-like protein IQGAP1 OS=Homo sapiens OX=9606 GN=IQGAP1 PE=1 SV=1;tr|H0YLE8|H0YLE8_HUMAN Ras GTPa	Ras GTPase-activating-like protein IQGAP1	IQGAP1	1053	0.25	LFK(0.25)TALQEEIK(0.25)SK(0.25)VDQIQEIVTGNPTVIK(0.25)MVVSFNR	1053	P46940;A0A0J9YXZ5;H0YLE8	1053;1053;481	P46940	P46940
tr|A0A1W2PR28|A0A1W2PR28_HUMAN IQ motif and SEC7 domain-containing protein 2 OS=Homo sapiens OX=9606 GN=IQSEC2 PE=1 SV=1;sp|Q5JU85|IQEC2_HUMAN IQ motif and SEC7 domain-containing protein 2 OS=Homo sapiens OX=9606 GN=IQSEC2 PE=1 SV=2;sp|Q5JU85-3|IQEC2_HUMAN	IQ motif and SEC7 domain-containing protein 2	IQSEC2	498	1	SLAESIDEALNCHPSGPMSEEPGSAQLEK(1)R	498	A0A1W2PR28;Q5JU85;Q5JU85-3	498;498;293	A0A1W2PR28	A0A1W2PR28
tr|Q5T558|Q5T558_HUMAN Katanin p60 ATPase-containing subunit A-like 1 (Fragment) OS=Homo sapiens OX=9606 GN=KATNAL1 PE=1 SV=1		KATNAL1	147	0.805735	AHPISK(0.194)SEK(0.806)PST	147	Q5T558	147	Q5T558	Q5T558
tr|A0A0C4DGF2|A0A0C4DGF2_HUMAN Kelch-like protein 6 (Fragment) OS=Homo sapiens OX=9606 GN=KLHL6 PE=1 SV=1;sp|Q8WZ60|KLHL6_HUMAN Kelch-like protein 6 OS=Homo sapiens OX=9606 GN=KLHL6 PE=1 SV=3	Kelch-like protein 6	KLHL6	95	1	AMFCNDLK(1)EK(1)YEK(1)R	95	A0A0C4DGF2;Q8WZ60	95;106	A0A0C4DGF2	A0A0C4DGF2
tr|A0A0C4DGF2|A0A0C4DGF2_HUMAN Kelch-like protein 6 (Fragment) OS=Homo sapiens OX=9606 GN=KLHL6 PE=1 SV=1;sp|Q8WZ60|KLHL6_HUMAN Kelch-like protein 6 OS=Homo sapiens OX=9606 GN=KLHL6 PE=1 SV=3	Kelch-like protein 6	KLHL6	97	1	AMFCNDLK(1)EK(1)YEK(1)R	97	A0A0C4DGF2;Q8WZ60	97;108	A0A0C4DGF2	A0A0C4DGF2
tr|A0A0C4DGF2|A0A0C4DGF2_HUMAN Kelch-like protein 6 (Fragment) OS=Homo sapiens OX=9606 GN=KLHL6 PE=1 SV=1;sp|Q8WZ60|KLHL6_HUMAN Kelch-like protein 6 OS=Homo sapiens OX=9606 GN=KLHL6 PE=1 SV=3	Kelch-like protein 6	KLHL6	100	1	AMFCNDLK(1)EK(1)YEK(1)R	100	A0A0C4DGF2;Q8WZ60	100;111	A0A0C4DGF2	A0A0C4DGF2
sp|Q86Y46-2|K2C73_HUMAN Isoform 2 of Keratin, type II cytoskeletal 73 OS=Homo sapiens OX=9606 GN=KRT73;sp|Q86Y46|K2C73_HUMAN Keratin, type II cytoskeletal 73 OS=Homo sapiens OX=9606 GN=KRT73 PE=1 SV=1	Keratin, type II cytoskeletal 73	KRT73	37	0.873466	SGAAAK(0.127)GGFSGCSAVLSGGSSSSYRAGGK(0.873)GLSGGFSSR	37	CON__Q32MB2;Q86Y46-2;Q86Y46	37;37;37	CON__Q32MB2	CON__Q32MB2
sp|Q01546|K22O_HUMAN Keratin, type II cytoskeletal 2 oral OS=Homo sapiens OX=9606 GN=KRT76 PE=1 SV=2;sp|P35908|K22E_HUMAN Keratin, type II cytoskeletal 2 epidermal OS=Homo sapiens OX=9606 GN=KRT2 PE=1 SV=2	Keratin, type II cytoskeletal 2 oral;Keratin, type II cytoskeletal 2 epidermal	KRT76;KRT2	265;273;267	1	K(1)YEDEINKR	267	CON__ENSEMBL:ENSBTAP00000038253;CON__P35908;Q01546;CON__Q01546;CON__P35908v2;P35908	265;273;272;272;267;267	CON__ENSEMBL:ENSBTAP00000038253;CON__P35908;CON__P35908v2	CON__P35908v2
tr|K7EIP4|K7EIP4_HUMAN Laminin subunit alpha-3 (Fragment) OS=Homo sapiens OX=9606 GN=LAMA3 PE=1 SV=2;tr|A0A0A0MTS5|A0A0A0MTS5_HUMAN HCG1811249, isoform CRA_f OS=Homo sapiens OX=9606 GN=LAMA3 PE=1 SV=1;tr|A0A0A6YYF2|A0A0A6YYF2_HUMAN HCG1811249, isoform CRA_	Laminin subunit alpha-3	LAMA3	485	1	TLSSNSDK(1)LLNEAK(1)MTQK(1)K	485	K7EIP4;A0A0A0MTS5;A0A0A6YYF2;A0A3B3ITG1;A0A0A0MSA0;Q16787-4;Q16787-1;Q16787-3;Q16787	485;560;616;1189;2169;560;616;2169;2225	K7EIP4	K7EIP4
tr|K7EIP4|K7EIP4_HUMAN Laminin subunit alpha-3 (Fragment) OS=Homo sapiens OX=9606 GN=LAMA3 PE=1 SV=2;tr|A0A0A0MTS5|A0A0A0MTS5_HUMAN HCG1811249, isoform CRA_f OS=Homo sapiens OX=9606 GN=LAMA3 PE=1 SV=1;tr|A0A0A6YYF2|A0A0A6YYF2_HUMAN HCG1811249, isoform CRA_	Laminin subunit alpha-3	LAMA3	491	1	TLSSNSDK(1)LLNEAK(1)MTQK(1)K	491	K7EIP4;A0A0A0MTS5;A0A0A6YYF2;A0A3B3ITG1;A0A0A0MSA0;Q16787-4;Q16787-1;Q16787-3;Q16787	491;566;622;1195;2175;566;622;2175;2231	K7EIP4	K7EIP4
tr|K7EIP4|K7EIP4_HUMAN Laminin subunit alpha-3 (Fragment) OS=Homo sapiens OX=9606 GN=LAMA3 PE=1 SV=2;tr|A0A0A0MTS5|A0A0A0MTS5_HUMAN HCG1811249, isoform CRA_f OS=Homo sapiens OX=9606 GN=LAMA3 PE=1 SV=1;tr|A0A0A6YYF2|A0A0A6YYF2_HUMAN HCG1811249, isoform CRA_	Laminin subunit alpha-3	LAMA3	495	1	TLSSNSDK(1)LLNEAK(1)MTQK(1)K	495	K7EIP4;A0A0A0MTS5;A0A0A6YYF2;A0A3B3ITG1;A0A0A0MSA0;Q16787-4;Q16787-1;Q16787-3;Q16787	495;570;626;1199;2179;570;626;2179;2235	K7EIP4	K7EIP4
sp|Q9BQK8|LPIN3_HUMAN Phosphatidate phosphatase LPIN3 OS=Homo sapiens OX=9606 GN=LPIN3 PE=1 SV=3;sp|Q9BQK8-2|LPIN3_HUMAN Isoform 2 of Phosphatidate phosphatase LPIN3 OS=Homo sapiens OX=9606 GN=LPIN3	Phosphatidate phosphatase LPIN3	LPIN3	519	1	LEREK(1)MPRK	519	Q9BQK8;Q9BQK8-2	519;520	Q9BQK8	Q9BQK8
sp|Q8NHW3|MAFA_HUMAN Transcription factor MafA OS=Homo sapiens OX=9606 GN=MAFA PE=1 SV=2	Transcription factor MafA	MAFA	311	1	DLYK(1)EK(1)YEK	311	Q8NHW3	311	Q8NHW3	Q8NHW3
sp|Q8NHW3|MAFA_HUMAN Transcription factor MafA OS=Homo sapiens OX=9606 GN=MAFA PE=1 SV=2	Transcription factor MafA	MAFA	313	1	DLYK(1)EK(1)YEK	313	Q8NHW3	313	Q8NHW3	Q8NHW3
sp|Q96A72|MGN2_HUMAN Protein mago nashi homolog 2 OS=Homo sapiens OX=9606 GN=MAGOHB PE=1 SV=1;sp|P61326|MGN_HUMAN Protein mago nashi homolog OS=Homo sapiens OX=9606 GN=MAGOH PE=1 SV=1;tr|F5H6P7|F5H6P7_HUMAN Protein mago nashi homolog 2 OS=Homo sapiens OX=9	Protein mago nashi homolog 2;Protein mago nashi homolog	MAGOHB;MAGOH	116	1	IGSLIDVNQSK(1)DPEGLR	116	Q96A72;P61326;F5H6P7;P61326-2	116;114;70;77	Q96A72	Q96A72
tr|K7EJZ9|K7EJZ9_HUMAN Microtubule-associated serine/threonine-protein kinase 1 (Fragment) OS=Homo sapiens OX=9606 GN=MAST1 PE=1 SV=1;tr|K7EME4|K7EME4_HUMAN Microtubule-associated serine/threonine-protein kinase 1 OS=Homo sapiens OX=9606 GN=MAST1 PE=1 SV=1	Microtubule-associated serine/threonine-protein kinase 1	MAST1	150	0.979816	ERFPK(0.02)ATAQMEEK(0.98)LR	150	K7EJZ9;K7EME4;Q9Y2H9	150;192;196	K7EJZ9	K7EJZ9
tr|A0A087WZT2|A0A087WZT2_HUMAN Methyltransferase-like protein 7B OS=Homo sapiens OX=9606 GN=METTL7B PE=1 SV=1;sp|Q6UX53|MET7B_HUMAN Methyltransferase-like protein 7B OS=Homo sapiens OX=9606 GN=METTL7B PE=1 SV=2	Methyltransferase-like protein 7B	METTL7B	50	1	K(1)MESK(1)K(1)RELFSQIK	50	A0A087WZT2;Q6UX53	50;50	A0A087WZT2	A0A087WZT2
tr|A0A087WZT2|A0A087WZT2_HUMAN Methyltransferase-like protein 7B OS=Homo sapiens OX=9606 GN=METTL7B PE=1 SV=1;sp|Q6UX53|MET7B_HUMAN Methyltransferase-like protein 7B OS=Homo sapiens OX=9606 GN=METTL7B PE=1 SV=2	Methyltransferase-like protein 7B	METTL7B	54	1	K(1)MESK(1)K(1)RELFSQIK	54	A0A087WZT2;Q6UX53	54;54	A0A087WZT2	A0A087WZT2
tr|A0A087WZT2|A0A087WZT2_HUMAN Methyltransferase-like protein 7B OS=Homo sapiens OX=9606 GN=METTL7B PE=1 SV=1;sp|Q6UX53|MET7B_HUMAN Methyltransferase-like protein 7B OS=Homo sapiens OX=9606 GN=METTL7B PE=1 SV=2	Methyltransferase-like protein 7B	METTL7B	55	1	K(1)MESK(1)K(1)RELFSQIK	55	A0A087WZT2;Q6UX53	55;55	A0A087WZT2	A0A087WZT2
sp|Q8NEH6|MNS1_HUMAN Meiosis-specific nuclear structural protein 1 OS=Homo sapiens OX=9606 GN=MNS1 PE=2 SV=2	Meiosis-specific nuclear structural protein 1	MNS1	237	1	LEK(1)MNAMRRYIEEFQK	237	Q8NEH6	237	Q8NEH6	Q8NEH6
tr|Q5JXX1|Q5JXX1_HUMAN Mortality factor 4-like protein 2 (Fragment) OS=Homo sapiens OX=9606 GN=MORF4L2 PE=1 SV=1;tr|Q5JXX2|Q5JXX2_HUMAN Mortality factor 4-like protein 2 (Fragment) OS=Homo sapiens OX=9606 GN=MORF4L2 PE=1 SV=1;sp|Q15014|MO4L2_HUMAN Mortalit	Mortality factor 4-like protein 2	MORF4L2	5	1	MSSRK(1)QGSQPR	5	Q5JXX1;Q5JXX2;Q15014;Q5JXX6	5;5;5;5	Q5JXX1	Q5JXX1
tr|J3KSW8|J3KSW8_HUMAN Myosin phosphatase Rho-interacting protein (Fragment) OS=Homo sapiens OX=9606 GN=MPRIP PE=1 SV=1;sp|Q6WCQ1-3|MPRIP_HUMAN Isoform 3 of Myosin phosphatase Rho-interacting protein OS=Homo sapiens OX=9606 GN=MPRIP;sp|Q6WCQ1|MPRIP_HUMAN M	Myosin phosphatase Rho-interacting protein	MPRIP	202	0.999902	GWLTK(1)QYEDGQWK(0.5)K(0.5)HWFVLADQSLR	202	J3KSW8;Q6WCQ1-3;Q6WCQ1;Q6WCQ1-2	202;358;396;396	J3KSW8	J3KSW8
tr|J3KSW8|J3KSW8_HUMAN Myosin phosphatase Rho-interacting protein (Fragment) OS=Homo sapiens OX=9606 GN=MPRIP PE=1 SV=1;sp|Q6WCQ1-3|MPRIP_HUMAN Isoform 3 of Myosin phosphatase Rho-interacting protein OS=Homo sapiens OX=9606 GN=MPRIP;sp|Q6WCQ1|MPRIP_HUMAN M	Myosin phosphatase Rho-interacting protein	MPRIP	210	0.50185	GWLTK(0.996)QYEDGQWK(0.502)K(0.502)HWFVLADQSLR	210	J3KSW8;Q6WCQ1-3;Q6WCQ1;Q6WCQ1-2	210;366;404;404	J3KSW8	J3KSW8
tr|J3KSW8|J3KSW8_HUMAN Myosin phosphatase Rho-interacting protein (Fragment) OS=Homo sapiens OX=9606 GN=MPRIP PE=1 SV=1;sp|Q6WCQ1-3|MPRIP_HUMAN Isoform 3 of Myosin phosphatase Rho-interacting protein OS=Homo sapiens OX=9606 GN=MPRIP;sp|Q6WCQ1|MPRIP_HUMAN M	Myosin phosphatase Rho-interacting protein	MPRIP	211	0.50185	GWLTK(0.996)QYEDGQWK(0.502)K(0.502)HWFVLADQSLR	211	J3KSW8;Q6WCQ1-3;Q6WCQ1;Q6WCQ1-2	211;367;405;405	J3KSW8	J3KSW8
tr|A0A087WT58|A0A087WT58_HUMAN Maestro heat-like repeat-containing protein family member 2A OS=Homo sapiens OX=9606 GN=MROH2A PE=1 SV=1;sp|A6NES4|MRO2A_HUMAN Maestro heat-like repeat-containing protein family member 2A OS=Homo sapiens OX=9606 GN=MROH2A PE=	Maestro heat-like repeat-containing protein family member 2A	MROH2A	392	1	ELMK(1)FFFSQMETNK	392	A0A087WT58;A6NES4	392;389	A0A087WT58	A0A087WT58
tr|F5H6I8|F5H6I8_HUMAN Unconventional myosin-XVIIIb OS=Homo sapiens OX=9606 GN=MYO18B PE=1 SV=1;sp|Q8IUG5|MY18B_HUMAN Unconventional myosin-XVIIIb OS=Homo sapiens OX=9606 GN=MYO18B PE=1 SV=2;sp|Q8IUG5-3|MY18B_HUMAN Isoform 3 of Unconventional myosin-XVIIIb	Unconventional myosin-XVIIIb	MYO18B	47	1	GTEK(1)EAK(1)EARQRK	47	F5H6I8;Q8IUG5;Q8IUG5-3	47;47;47	F5H6I8	F5H6I8
tr|F5H6I8|F5H6I8_HUMAN Unconventional myosin-XVIIIb OS=Homo sapiens OX=9606 GN=MYO18B PE=1 SV=1;sp|Q8IUG5|MY18B_HUMAN Unconventional myosin-XVIIIb OS=Homo sapiens OX=9606 GN=MYO18B PE=1 SV=2;sp|Q8IUG5-3|MY18B_HUMAN Isoform 3 of Unconventional myosin-XVIIIb	Unconventional myosin-XVIIIb	MYO18B	50	1	GTEK(1)EAK(1)EARQRK	50	F5H6I8;Q8IUG5;Q8IUG5-3	50;50;50	F5H6I8	F5H6I8
tr|H0YCD3|H0YCD3_HUMAN Myocardial zonula adherens protein (Fragment) OS=Homo sapiens OX=9606 GN=MYZAP PE=4 SV=1;tr|H8Y6P7|H8Y6P7_HUMAN GRINL1A combined protein 15 OS=Homo sapiens OX=9606 GN=GCOM1 PE=2 SV=1;sp|P0CAP1-8|MYZAP_HUMAN Isoform 8 of Myocardial zo	Myocardial zonula adherens protein	MYZAP;GCOM1	80	1	HLDDMVHCQQK(1)K	80	H0YCD3;H8Y6P7;P0CAP1-8;P0CAP1-5;P0CAP1-10;P0CAP1-7;P0CAP1-6;P0CAP1-9;P0CAP1-3;P0CAP1-4;P0CAP1-2;P0CAP1;P0CAP1-11	80;365;365;365;296;365;365;334;334;365;365;365;365	H0YCD3	H0YCD3
tr|H7BZA0|H7BZA0_HUMAN Neurobeachin-like protein 1 (Fragment) OS=Homo sapiens OX=9606 GN=NBEAL1 PE=1 SV=1;sp|Q6ZS30|NBEL1_HUMAN Neurobeachin-like protein 1 OS=Homo sapiens OX=9606 GN=NBEAL1 PE=2 SV=3	Neurobeachin-like protein 1	NBEAL1	327	1	IDTSTLNLFQHLPELK(1)SFFIEGISDGIPLLK(1)ATIPK	327	H7BZA0;Q6ZS30	327;2312	H7BZA0	H7BZA0
tr|H7BZA0|H7BZA0_HUMAN Neurobeachin-like protein 1 (Fragment) OS=Homo sapiens OX=9606 GN=NBEAL1 PE=1 SV=1;sp|Q6ZS30|NBEL1_HUMAN Neurobeachin-like protein 1 OS=Homo sapiens OX=9606 GN=NBEAL1 PE=2 SV=3	Neurobeachin-like protein 1	NBEAL1	342	1	IDTSTLNLFQHLPELK(1)SFFIEGISDGIPLLK(1)ATIPK	342	H7BZA0;Q6ZS30	342;2327	H7BZA0	H7BZA0
sp|Q86XI2|CNDG2_HUMAN Condensin-2 complex subunit G2 OS=Homo sapiens OX=9606 GN=NCAPG2 PE=1 SV=1;sp|Q86XI2-2|CNDG2_HUMAN Isoform 2 of Condensin-2 complex subunit G2 OS=Homo sapiens OX=9606 GN=NCAPG2;tr|H0Y6U5|H0Y6U5_HUMAN Condensin-2 complex subunit G2 (Fr	Condensin-2 complex subunit G2	NCAPG2	493	0.5	AVRAAK(0.5)FWK(0.5)ICPMEHILVR	493	Q86XI2;Q86XI2-2;H0Y6U5	493;493;295	Q86XI2	Q86XI2
sp|Q86XI2|CNDG2_HUMAN Condensin-2 complex subunit G2 OS=Homo sapiens OX=9606 GN=NCAPG2 PE=1 SV=1;sp|Q86XI2-2|CNDG2_HUMAN Isoform 2 of Condensin-2 complex subunit G2 OS=Homo sapiens OX=9606 GN=NCAPG2;tr|H0Y6U5|H0Y6U5_HUMAN Condensin-2 complex subunit G2 (Fr	Condensin-2 complex subunit G2	NCAPG2	496	0.5	AVRAAK(0.5)FWK(0.5)ICPMEHILVR	496	Q86XI2;Q86XI2-2;H0Y6U5	496;496;298	Q86XI2	Q86XI2
sp|P19338|NUCL_HUMAN Nucleolin OS=Homo sapiens OX=9606 GN=NCL PE=1 SV=3	Nucleolin	NCL	333	1	TGISDVFAK(1)NDLAVVDVR	333	P19338	333	P19338	P19338
sp|Q86W26|NAL10_HUMAN NACHT, LRR and PYD domains-containing protein 10 OS=Homo sapiens OX=9606 GN=NLRP10 PE=1 SV=1	NACHT, LRR and PYD domains-containing protein 10	NLRP10	502	1	ESRREVQRLLEVK(1)EQEGNDEMTLTMQFLLDISK	502	Q86W26	502	Q86W26	Q86W26
sp|P06748-2|NPM_HUMAN Isoform 2 of Nucleophosmin OS=Homo sapiens OX=9606 GN=NPM1;sp|P06748|NPM_HUMAN Nucleophosmin OS=Homo sapiens OX=9606 GN=NPM1 PE=1 SV=2;sp|P06748-3|NPM_HUMAN Isoform 3 of Nucleophosmin OS=Homo sapiens OX=9606 GN=NPM1	Nucleophosmin	NPM1	32	0.999972	ADKDYHFK(1)VDNDENEHQLSLR	32	P06748-2;P06748;P06748-3	32;32;32	P06748-2	P06748-2
sp|P06748-2|NPM_HUMAN Isoform 2 of Nucleophosmin OS=Homo sapiens OX=9606 GN=NPM1;sp|P06748|NPM_HUMAN Nucleophosmin OS=Homo sapiens OX=9606 GN=NPM1 PE=1 SV=2;sp|P06748-3|NPM_HUMAN Isoform 3 of Nucleophosmin OS=Homo sapiens OX=9606 GN=NPM1	Nucleophosmin	NPM1	54	1	TVSLGAGAK(1)DELHIVEAEAMNYEGSPIK	54	P06748-2;P06748;P06748-3	54;54;54	P06748-2	P06748-2
sp|P06748-2|NPM_HUMAN Isoform 2 of Nucleophosmin OS=Homo sapiens OX=9606 GN=NPM1;sp|P06748|NPM_HUMAN Nucleophosmin OS=Homo sapiens OX=9606 GN=NPM1 PE=1 SV=2;sp|P06748-3|NPM_HUMAN Isoform 3 of Nucleophosmin OS=Homo sapiens OX=9606 GN=NPM1;tr|E5RI98|E5RI98_H	Nucleophosmin	NPM1	141	1	LLSISGK(1)R	141	P06748-2;P06748;P06748-3;E5RI98	141;141;141;77	P06748-2	P06748-2
sp|P06748-2|NPM_HUMAN Isoform 2 of Nucleophosmin OS=Homo sapiens OX=9606 GN=NPM1;sp|P06748|NPM_HUMAN Nucleophosmin OS=Homo sapiens OX=9606 GN=NPM1 PE=1 SV=2;sp|P06748-3|NPM_HUMAN Isoform 3 of Nucleophosmin OS=Homo sapiens OX=9606 GN=NPM1	Nucleophosmin	NPM1	210	1	TPK(1)GPSSVEDIK	210	P06748-2;P06748;P06748-3	210;239;239	P06748-2	P06748-2
sp|P06748-2|NPM_HUMAN Isoform 2 of Nucleophosmin OS=Homo sapiens OX=9606 GN=NPM1;sp|P06748|NPM_HUMAN Nucleophosmin OS=Homo sapiens OX=9606 GN=NPM1 PE=1 SV=2;sp|P06748-3|NPM_HUMAN Isoform 3 of Nucleophosmin OS=Homo sapiens OX=9606 GN=NPM1	Nucleophosmin	NPM1	219	1	GPSSVEDIK(1)AK	219	P06748-2;P06748;P06748-3	219;248;248	P06748-2	P06748-2
sp|P06748-2|NPM_HUMAN Isoform 2 of Nucleophosmin OS=Homo sapiens OX=9606 GN=NPM1;sp|P06748|NPM_HUMAN Nucleophosmin OS=Homo sapiens OX=9606 GN=NPM1 PE=1 SV=2;sp|P06748-3|NPM_HUMAN Isoform 3 of Nucleophosmin OS=Homo sapiens OX=9606 GN=NPM1	Nucleophosmin	NPM1	221	0.989173	GPSSVEDIK(0.011)AK(0.989)MQASIEK	221	P06748-2;P06748;P06748-3	221;250;250	P06748-2	P06748-2
sp|P06748-2|NPM_HUMAN Isoform 2 of Nucleophosmin OS=Homo sapiens OX=9606 GN=NPM1;sp|P06748|NPM_HUMAN Nucleophosmin OS=Homo sapiens OX=9606 GN=NPM1 PE=1 SV=2;sp|P06748-3|NPM_HUMAN Isoform 3 of Nucleophosmin OS=Homo sapiens OX=9606 GN=NPM1	Nucleophosmin	NPM1	228	1	MQASIEK(1)GGSLPK	228	P06748-2;P06748;P06748-3	228;257;257	P06748-2	P06748-2
sp|P06748-2|NPM_HUMAN Isoform 2 of Nucleophosmin OS=Homo sapiens OX=9606 GN=NPM1;sp|P06748|NPM_HUMAN Nucleophosmin OS=Homo sapiens OX=9606 GN=NPM1 PE=1 SV=2	Nucleophosmin	NPM1	234	1	GGSLPK(1)VEAK	234	P06748-2;P06748	234;263	P06748-2	P06748-2
sp|P06748-2|NPM_HUMAN Isoform 2 of Nucleophosmin OS=Homo sapiens OX=9606 GN=NPM1;sp|P06748|NPM_HUMAN Nucleophosmin OS=Homo sapiens OX=9606 GN=NPM1 PE=1 SV=2	Nucleophosmin	NPM1	238	1	VEAK(1)FINYVK	238	P06748-2;P06748	238;267	P06748-2	P06748-2
sp|Q9UNZ2|NSF1C_HUMAN NSFL1 cofactor p47 OS=Homo sapiens OX=9606 GN=NSFL1C PE=1 SV=2;sp|Q9UNZ2-5|NSF1C_HUMAN Isoform 3 of NSFL1 cofactor p47 OS=Homo sapiens OX=9606 GN=NSFL1C;tr|F2Z2K0|F2Z2K0_HUMAN NSFL1 cofactor p47 OS=Homo sapiens OX=9606 GN=NSFL1C PE=1	NSFL1 cofactor p47	NSFL1C	172	1	LGAAPEEESAYVAGEK(1)R	172	Q9UNZ2;Q9UNZ2-5;F2Z2K0;Q9UNZ2-6	172;174;172;61	Q9UNZ2	Q9UNZ2
sp|Q96MF7|NSE2_HUMAN E3 SUMO-protein ligase NSE2 OS=Homo sapiens OX=9606 GN=NSMCE2 PE=1 SV=2;tr|E5RFJ1|E5RFJ1_HUMAN E3 SUMO-protein ligase NSE2 OS=Homo sapiens OX=9606 GN=NSMCE2 PE=1 SV=1;tr|E5RIM1|E5RIM1_HUMAN E3 SUMO-protein ligase NSE2 (Fragment) OS=Hom	E3 SUMO-protein ligase NSE2	NSMCE2	114	1	FLALQSK(1)NSDADFQNNEK	114	Q96MF7;E5RFJ1;E5RIM1;A0A087WTZ8;E5RHW9	114;54;114;114;114	Q96MF7	Q96MF7
sp|Q96MF7|NSE2_HUMAN E3 SUMO-protein ligase NSE2 OS=Homo sapiens OX=9606 GN=NSMCE2 PE=1 SV=2;tr|E5RFJ1|E5RFJ1_HUMAN E3 SUMO-protein ligase NSE2 OS=Homo sapiens OX=9606 GN=NSMCE2 PE=1 SV=1	E3 SUMO-protein ligase NSE2	NSMCE2	240	0.5	RAIENHNK(0.5)K(0.5)R	240	Q96MF7;E5RFJ1	240;180	Q96MF7	Q96MF7
sp|Q96MF7|NSE2_HUMAN E3 SUMO-protein ligase NSE2 OS=Homo sapiens OX=9606 GN=NSMCE2 PE=1 SV=2;tr|E5RFJ1|E5RFJ1_HUMAN E3 SUMO-protein ligase NSE2 OS=Homo sapiens OX=9606 GN=NSMCE2 PE=1 SV=1	E3 SUMO-protein ligase NSE2	NSMCE2	241	0.5	RAIENHNK(0.5)K(0.5)R	241	Q96MF7;E5RFJ1	241;181	Q96MF7	Q96MF7
tr|F5GYN4|F5GYN4_HUMAN Ubiquitin thioesterase OTUB1 OS=Homo sapiens OX=9606 GN=OTUB1 PE=1 SV=1;tr|J3KR44|J3KR44_HUMAN Ubiquitin thioesterase OS=Homo sapiens OX=9606 GN=OTUB1 PE=1 SV=2;sp|Q96FW1|OTUB1_HUMAN Ubiquitin thioesterase OTUB1 OS=Homo sapiens OX=96	Ubiquitin thioesterase OTUB1	OTUB1	79	1	AFGFSHLEALLDDSK(1)ELQR	79	F5GYN4;J3KR44;Q96FW1;F5H6Q1;F5GYJ8	79;109;109;118;109	F5GYN4	F5GYN4
sp|Q96RG2-4|PASK_HUMAN Isoform 3 of PAS domain-containing serine/threonine-protein kinase OS=Homo sapiens OX=9606 GN=PASK;sp|Q96RG2|PASK_HUMAN PAS domain-containing serine/threonine-protein kinase OS=Homo sapiens OX=9606 GN=PASK PE=1 SV=3;sp|Q96RG2-2|PASK_	PAS domain-containing serine/threonine-protein kinase	PASK	1021	1	EK(1)NK(1)EVVVK	1021	Q96RG2-4;Q96RG2;Q96RG2-2	1021;1021;1021	Q96RG2-4	Q96RG2-4
sp|Q96RG2-4|PASK_HUMAN Isoform 3 of PAS domain-containing serine/threonine-protein kinase OS=Homo sapiens OX=9606 GN=PASK;sp|Q96RG2|PASK_HUMAN PAS domain-containing serine/threonine-protein kinase OS=Homo sapiens OX=9606 GN=PASK PE=1 SV=3;sp|Q96RG2-2|PASK_	PAS domain-containing serine/threonine-protein kinase	PASK	1023	1	EK(1)NK(1)EVVVK	1023	Q96RG2-4;Q96RG2;Q96RG2-2	1023;1023;1023	Q96RG2-4	Q96RG2-4
tr|H0YBA1|H0YBA1_HUMAN Pericentriolar material 1 protein (Fragment) OS=Homo sapiens OX=9606 GN=PCM1 PE=1 SV=1;sp|Q15154-4|PCM1_HUMAN Isoform 4 of Pericentriolar material 1 protein OS=Homo sapiens OX=9606 GN=PCM1;sp|Q15154-2|PCM1_HUMAN Isoform 2 of Pericent	Pericentriolar material 1 protein	PCM1	379	1	RMVLTLTQQNDESK(1)EFVK(1)FFHK	379	H0YBA1;Q15154-4;Q15154-2;Q15154-5;Q15154	379;1585;1584;1631;1639	H0YBA1	H0YBA1
tr|H0YBA1|H0YBA1_HUMAN Pericentriolar material 1 protein (Fragment) OS=Homo sapiens OX=9606 GN=PCM1 PE=1 SV=1;sp|Q15154-4|PCM1_HUMAN Isoform 4 of Pericentriolar material 1 protein OS=Homo sapiens OX=9606 GN=PCM1;sp|Q15154-2|PCM1_HUMAN Isoform 2 of Pericent	Pericentriolar material 1 protein	PCM1	383	1	RMVLTLTQQNDESK(1)EFVK(1)FFHK	383	H0YBA1;Q15154-4;Q15154-2;Q15154-5;Q15154	383;1589;1588;1635;1643	H0YBA1	H0YBA1
tr|A0A1B1UZQ1|A0A1B1UZQ1_HUMAN Phosphodiesterase OS=Homo sapiens OX=9606 GN=PDE10A PE=1 SV=1;tr|A0A3B3IRU7|A0A3B3IRU7_HUMAN Phosphodiesterase OS=Homo sapiens OX=9606 GN=PDE10A PE=1 SV=1;tr|A0A3B3ISJ6|A0A3B3ISJ6_HUMAN Phosphodiesterase OS=Homo sapiens OX=96	cAMP and cAMP-inhibited cGMP 3',5'-cyclic phosphodiesterase 10A	PDE10A	436	1	FIMSVK(1)K(1)NYR	436	A0A1B1UZQ1;A0A3B3IRU7;A0A3B3ISJ6;A0A3F2YP58;Q9Y233;Q9Y233-2	436;499;518;782;506;516	A0A1B1UZQ1	A0A1B1UZQ1
tr|A0A1B1UZQ1|A0A1B1UZQ1_HUMAN Phosphodiesterase OS=Homo sapiens OX=9606 GN=PDE10A PE=1 SV=1;tr|A0A3B3IRU7|A0A3B3IRU7_HUMAN Phosphodiesterase OS=Homo sapiens OX=9606 GN=PDE10A PE=1 SV=1;tr|A0A3B3ISJ6|A0A3B3ISJ6_HUMAN Phosphodiesterase OS=Homo sapiens OX=96	cAMP and cAMP-inhibited cGMP 3',5'-cyclic phosphodiesterase 10A	PDE10A	437	1	FIMSVK(1)K(1)NYR	437	A0A1B1UZQ1;A0A3B3IRU7;A0A3B3ISJ6;A0A3F2YP58;Q9Y233;Q9Y233-2	437;500;519;783;507;517	A0A1B1UZQ1	A0A1B1UZQ1
sp|Q01813|PFKAP_HUMAN ATP-dependent 6-phosphofructokinase, platelet type OS=Homo sapiens OX=9606 GN=PFKP PE=1 SV=2	ATP-dependent 6-phosphofructokinase, platelet type	PFKP	10	1	MDADDSRAPK(1)GSLRK	10	Q01813	10	Q01813	Q01813
tr|E7EVH3|E7EVH3_HUMAN PHD finger protein 3 (Fragment) OS=Homo sapiens OX=9606 GN=PHF3 PE=1 SV=1;tr|D6R9X2|D6R9X2_HUMAN PHD finger protein 3 OS=Homo sapiens OX=9606 GN=PHF3 PE=1 SV=1;tr|E9PE34|E9PE34_HUMAN PHD finger protein 3 (Fragment) OS=Homo sapiens OX		PHF3	4	0.963393	MSLK(0.963)PEYHK(0.037)ENR	4	E7EVH3;D6R9X2;E9PE34;A0A1B0GX99	4;190;102;143	E7EVH3	E7EVH3
sp|O75925|PIAS1_HUMAN E3 SUMO-protein ligase PIAS1 OS=Homo sapiens OX=9606 GN=PIAS1 PE=1 SV=2;sp|O75925-3|PIAS1_HUMAN Isoform 3 of E3 SUMO-protein ligase PIAS1 OS=Homo sapiens OX=9606 GN=PIAS1;tr|H3BSI8|H3BSI8_HUMAN E3 SUMO-protein ligase PIAS1 OS=Homo sap	E3 SUMO-protein ligase PIAS1	PIAS1	8	1	ADSAELK(1)QMVMSLR	8	O75925;O75925-3;H3BSI8	8;8;8	O75925	O75925
sp|Q9Y6X2|PIAS3_HUMAN E3 SUMO-protein ligase PIAS3 OS=Homo sapiens OX=9606 GN=PIAS3 PE=1 SV=2;tr|E9PHH8|E9PHH8_HUMAN E3 SUMO-protein ligase PIAS3 OS=Homo sapiens OX=9606 GN=PIAS3 PE=1 SV=1	E3 SUMO-protein ligase PIAS3	PIAS3	307	1	EK(1)LTADPDSEVATTSLR	307	Q9Y6X2;E9PHH8	307;272	Q9Y6X2	Q9Y6X2
tr|F5H053|F5H053_HUMAN Phospholipase B-like (Fragment) OS=Homo sapiens OX=9606 GN=PLBD1 PE=1 SV=1		PLBD1	5	0.952228	MPAEK(0.952)TVQVK(0.048)NVMDK	5	F5H053	5	F5H053	F5H053
tr|A0A2U3TZV8|A0A2U3TZV8_HUMAN Phosphoinositide phospholipase C OS=Homo sapiens OX=9606 GN=PLCH1 PE=1 SV=1		PLCH1	8	1	MSYWNLEK(1)R	8	A0A2U3TZV8	8	A0A2U3TZV8	A0A2U3TZV8
sp|Q8WVV4|POF1B_HUMAN Protein POF1B OS=Homo sapiens OX=9606 GN=POF1B PE=1 SV=3;sp|Q8WVV4-1|POF1B_HUMAN Isoform 1 of Protein POF1B OS=Homo sapiens OX=9606 GN=POF1B	Protein POF1B	POF1B	326	1	YILQMRGMSDK(1)SLR	326	Q8WVV4;Q8WVV4-1	326;326	Q8WVV4	Q8WVV4
sp|Q6NUP7|PP4R4_HUMAN Serine/threonine-protein phosphatase 4 regulatory subunit 4 OS=Homo sapiens OX=9606 GN=PPP4R4 PE=1 SV=1	Serine/threonine-protein phosphatase 4 regulatory subunit 4	PPP4R4	569	0.802797	K(0.2)QEQRHEVIQK(0.803)LIEQLGQGK(0.998)SYWNR	569	Q6NUP7	569	Q6NUP7	Q6NUP7
sp|Q6NUP7|PP4R4_HUMAN Serine/threonine-protein phosphatase 4 regulatory subunit 4 OS=Homo sapiens OX=9606 GN=PPP4R4 PE=1 SV=1	Serine/threonine-protein phosphatase 4 regulatory subunit 4	PPP4R4	578	0.997696	K(0.2)QEQRHEVIQK(0.803)LIEQLGQGK(0.998)SYWNR	578	Q6NUP7	578	Q6NUP7	Q6NUP7
sp|Q9NQX0-1|PRDM6_HUMAN Isoform 3 of Putative histone-lysine N-methyltransferase PRDM6 OS=Homo sapiens OX=9606 GN=PRDM6;sp|Q9NQX0|PRDM6_HUMAN Putative histone-lysine N-methyltransferase PRDM6 OS=Homo sapiens OX=9606 GN=PRDM6 PE=1 SV=2	Putative histone-lysine N-methyltransferase PRDM6	PRDM6	373	1	THTGEK(1)PFK(1)CER	373	Q9NQX0-1;Q9NQX0	373;555	Q9NQX0-1	Q9NQX0-1
sp|Q9NQX0-1|PRDM6_HUMAN Isoform 3 of Putative histone-lysine N-methyltransferase PRDM6 OS=Homo sapiens OX=9606 GN=PRDM6;sp|Q9NQX0|PRDM6_HUMAN Putative histone-lysine N-methyltransferase PRDM6 OS=Homo sapiens OX=9606 GN=PRDM6 PE=1 SV=2	Putative histone-lysine N-methyltransferase PRDM6	PRDM6	376	1	THTGEK(1)PFK(1)CER	376	Q9NQX0-1;Q9NQX0	376;558	Q9NQX0-1	Q9NQX0-1
sp|Q4J6C6-4|PPCEL_HUMAN Isoform 4 of Prolyl endopeptidase-like OS=Homo sapiens OX=9606 GN=PREPL;sp|Q4J6C6-3|PPCEL_HUMAN Isoform 3 of Prolyl endopeptidase-like OS=Homo sapiens OX=9606 GN=PREPL;sp|Q4J6C6|PPCEL_HUMAN Prolyl endopeptidase-like OS=Homo sapiens	Prolyl endopeptidase-like	PREPL	374	1	LVPMTVFHK(1)TDSEDLQK	374	Q4J6C6-4;Q4J6C6-3;Q4J6C6;Q4J6C6-2	374;401;463;397	Q4J6C6-4	Q4J6C6-4
sp|Q9UGJ0|AAKG2_HUMAN 5'-AMP-activated protein kinase subunit gamma-2 OS=Homo sapiens OX=9606 GN=PRKAG2 PE=1 SV=1;tr|F8WDA1|F8WDA1_HUMAN 5'-AMP-activated protein kinase subunit gamma-2 OS=Homo sapiens OX=9606 GN=PRKAG2 PE=1 SV=1	5'-AMP-activated protein kinase subunit gamma-2	PRKAG2	9	0.333333	GSAVMDTK(0.333)K(0.333)K(0.333)K	9	Q9UGJ0;F8WDA1	9;9	Q9UGJ0	Q9UGJ0
sp|Q9UGJ0|AAKG2_HUMAN 5'-AMP-activated protein kinase subunit gamma-2 OS=Homo sapiens OX=9606 GN=PRKAG2 PE=1 SV=1;tr|F8WDA1|F8WDA1_HUMAN 5'-AMP-activated protein kinase subunit gamma-2 OS=Homo sapiens OX=9606 GN=PRKAG2 PE=1 SV=1	5'-AMP-activated protein kinase subunit gamma-2	PRKAG2	10	0.333333	GSAVMDTK(0.333)K(0.333)K(0.333)K	10	Q9UGJ0;F8WDA1	10;10	Q9UGJ0	Q9UGJ0
sp|Q9UGJ0|AAKG2_HUMAN 5'-AMP-activated protein kinase subunit gamma-2 OS=Homo sapiens OX=9606 GN=PRKAG2 PE=1 SV=1;tr|F8WDA1|F8WDA1_HUMAN 5'-AMP-activated protein kinase subunit gamma-2 OS=Homo sapiens OX=9606 GN=PRKAG2 PE=1 SV=1	5'-AMP-activated protein kinase subunit gamma-2	PRKAG2	11	0.333333	GSAVMDTK(0.333)K(0.333)K(0.333)K	11	Q9UGJ0;F8WDA1	11;11	Q9UGJ0	Q9UGJ0
tr|E9PC43|E9PC43_HUMAN PRKR-interacting protein 1 OS=Homo sapiens OX=9606 GN=PRKRIP1 PE=1 SV=1;sp|Q9H875|PKRI1_HUMAN PRKR-interacting protein 1 OS=Homo sapiens OX=9606 GN=PRKRIP1 PE=1 SV=1	PRKR-interacting protein 1	PRKRIP1	86	1	K(1)MK(1)LEQK	86	E9PC43;Q9H875	86;143	E9PC43	E9PC43
tr|E9PC43|E9PC43_HUMAN PRKR-interacting protein 1 OS=Homo sapiens OX=9606 GN=PRKRIP1 PE=1 SV=1;sp|Q9H875|PKRI1_HUMAN PRKR-interacting protein 1 OS=Homo sapiens OX=9606 GN=PRKRIP1 PE=1 SV=1	PRKR-interacting protein 1	PRKRIP1	88	1	K(1)MK(1)LEQK	88	E9PC43;Q9H875	88;145	E9PC43	E9PC43
tr|B1ALA7|B1ALA7_HUMAN Ribose-phosphate pyrophosphokinase 1 OS=Homo sapiens OX=9606 GN=PRPS1 PE=1 SV=1		PRPS1	150	1	K(1)GLMMLK	150	B1ALA7	150	B1ALA7	B1ALA7
tr|B8ZZQ6|B8ZZQ6_HUMAN Prothymosin alpha OS=Homo sapiens OX=9606 GN=PTMA PE=1 SV=1;sp|P06454-2|PTMA_HUMAN Isoform 2 of Prothymosin alpha OS=Homo sapiens OX=9606 GN=PTMA;sp|P06454|PTMA_HUMAN Prothymosin alpha OS=Homo sapiens OX=9606 GN=PTMA PE=1 SV=2	Prothymosin alpha;Prothymosin alpha, N-terminally processed;Thymosin alpha-1	PTMA	15	1	SDAAVDTSSEITTK(1)DLK	15	B8ZZQ6;P06454-2;P06454	15;15;15	B8ZZQ6	B8ZZQ6
sp|Q9Y3P9-2|RBGP1_HUMAN Isoform 2 of Rab GTPase-activating protein 1 OS=Homo sapiens OX=9606 GN=RABGAP1;sp|Q9Y3P9|RBGP1_HUMAN Rab GTPase-activating protein 1 OS=Homo sapiens OX=9606 GN=RABGAP1 PE=1 SV=3	Rab GTPase-activating protein 1	RABGAP1	16	0.99481	DPPMDDQPGEK(0.005)ELVK(0.995)R	16	Q9Y3P9-2;Q9Y3P9	16;84	Q9Y3P9-2	Q9Y3P9-2
sp|Q9NS91|RAD18_HUMAN E3 ubiquitin-protein ligase RAD18 OS=Homo sapiens OX=9606 GN=RAD18 PE=1 SV=2;tr|F8WE49|F8WE49_HUMAN E3 ubiquitin-protein ligase RAD18 OS=Homo sapiens OX=9606 GN=RAD18 PE=1 SV=1	E3 ubiquitin-protein ligase RAD18	RAD18	151	1	EMSGSTSELLIK(1)ENK	151	Q9NS91;F8WE49	151;151	Q9NS91	Q9NS91
sp|Q9NS91|RAD18_HUMAN E3 ubiquitin-protein ligase RAD18 OS=Homo sapiens OX=9606 GN=RAD18 PE=1 SV=2;tr|F8WE49|F8WE49_HUMAN E3 ubiquitin-protein ligase RAD18 OS=Homo sapiens OX=9606 GN=RAD18 PE=1 SV=1	E3 ubiquitin-protein ligase RAD18	RAD18	186	1	SVEEIAPDPSEAK(1)RPEPPSTSTLK	186	Q9NS91;F8WE49	186;186	Q9NS91	Q9NS91
sp|Q9NS91|RAD18_HUMAN E3 ubiquitin-protein ligase RAD18 OS=Homo sapiens OX=9606 GN=RAD18 PE=1 SV=2	E3 ubiquitin-protein ligase RAD18	RAD18	318	1	MRLEASK(1)LNESVMVFTK	318	Q9NS91	318	Q9NS91	Q9NS91
sp|Q9NS91|RAD18_HUMAN E3 ubiquitin-protein ligase RAD18 OS=Homo sapiens OX=9606 GN=RAD18 PE=1 SV=2	E3 ubiquitin-protein ligase RAD18	RAD18	328	0.873991	LNESVMVFTK(0.874)DQTEK(0.126)EIDEIHSK	328	Q9NS91	328	Q9NS91	Q9NS91
sp|Q9NS91|RAD18_HUMAN E3 ubiquitin-protein ligase RAD18 OS=Homo sapiens OX=9606 GN=RAD18 PE=1 SV=2	E3 ubiquitin-protein ligase RAD18	RAD18	333	1	DQTEK(1)EIDEIHSK	333	Q9NS91	333	Q9NS91	Q9NS91
sp|Q09MP3|R51A2_HUMAN RAD51-associated protein 2 OS=Homo sapiens OX=9606 GN=RAD51AP2 PE=1 SV=1	RAD51-associated protein 2	RAD51AP2	282	0.770295	EIAK(0.23)K(0.23)K(0.77)NDK(0.77)K	282	Q09MP3	282	Q09MP3	Q09MP3
sp|Q09MP3|R51A2_HUMAN RAD51-associated protein 2 OS=Homo sapiens OX=9606 GN=RAD51AP2 PE=1 SV=1	RAD51-associated protein 2	RAD51AP2	285	0.770295	EIAK(0.23)K(0.23)K(0.77)NDK(0.77)K	285	Q09MP3	285	Q09MP3	Q09MP3
sp|P46060|RAGP1_HUMAN Ran GTPase-activating protein 1 OS=Homo sapiens OX=9606 GN=RANGAP1 PE=1 SV=1;tr|B0QYT5|B0QYT5_HUMAN Ran GTPase-activating protein 1 (Fragment) OS=Homo sapiens OX=9606 GN=RANGAP1 PE=1 SV=1;tr|B0QYT4|B0QYT4_HUMAN Ran GTPase-activating p	Ran GTPase-activating protein 1	RANGAP1	8	1	ASEDIAK(1)LAETLAK	8	P46060;B0QYT5;B0QYT4;B0QYT6	8;8;8;8	P46060	P46060
sp|P46060|RAGP1_HUMAN Ran GTPase-activating protein 1 OS=Homo sapiens OX=9606 GN=RANGAP1 PE=1 SV=1	Ran GTPase-activating protein 1	RANGAP1	452	1	LGPK(1)SSVLIAQQTDTSDPEKVVSAFLK	452	P46060	452	P46060	P46060
sp|Q7Z6E9-4|RBBP6_HUMAN Isoform 4 of E3 ubiquitin-protein ligase RBBP6 OS=Homo sapiens OX=9606 GN=RBBP6;sp|Q7Z6E9-2|RBBP6_HUMAN Isoform 2 of E3 ubiquitin-protein ligase RBBP6 OS=Homo sapiens OX=9606 GN=RBBP6;sp|Q7Z6E9|RBBP6_HUMAN E3 ubiquitin-protein ligas	E3 ubiquitin-protein ligase RBBP6	RBBP6	895	0.479187	K(0.057)EK(0.479)K(0.479)K(0.985)HK	895	Q7Z6E9-4;Q7Z6E9-2;Q7Z6E9	895;1701;1735	Q7Z6E9-4	Q7Z6E9-4
sp|Q7Z6E9-4|RBBP6_HUMAN Isoform 4 of E3 ubiquitin-protein ligase RBBP6 OS=Homo sapiens OX=9606 GN=RBBP6;sp|Q7Z6E9-2|RBBP6_HUMAN Isoform 2 of E3 ubiquitin-protein ligase RBBP6 OS=Homo sapiens OX=9606 GN=RBBP6;sp|Q7Z6E9|RBBP6_HUMAN E3 ubiquitin-protein ligas	E3 ubiquitin-protein ligase RBBP6	RBBP6	896	0.479187	K(0.057)EK(0.479)K(0.479)K(0.985)HK	896	Q7Z6E9-4;Q7Z6E9-2;Q7Z6E9	896;1702;1736	Q7Z6E9-4	Q7Z6E9-4
sp|Q7Z6E9-4|RBBP6_HUMAN Isoform 4 of E3 ubiquitin-protein ligase RBBP6 OS=Homo sapiens OX=9606 GN=RBBP6;sp|Q7Z6E9-2|RBBP6_HUMAN Isoform 2 of E3 ubiquitin-protein ligase RBBP6 OS=Homo sapiens OX=9606 GN=RBBP6;sp|Q7Z6E9|RBBP6_HUMAN E3 ubiquitin-protein ligas	E3 ubiquitin-protein ligase RBBP6	RBBP6	897	0.984853	K(0.057)EK(0.479)K(0.479)K(0.985)HK	897	Q7Z6E9-4;Q7Z6E9-2;Q7Z6E9	897;1703;1737	Q7Z6E9-4	Q7Z6E9-4
tr|H3BR27|H3BR27_HUMAN RNA-binding motif protein, X chromosome OS=Homo sapiens OX=9606 GN=RBMX PE=1 SV=1;tr|H0Y6E7|H0Y6E7_HUMAN RNA-binding motif protein, X chromosome (Fragment) OS=Homo sapiens OX=9606 GN=RBMX PE=1 SV=2;tr|H3BT71|H3BT71_HUMAN RNA-binding	RNA-binding motif protein, X chromosome;RNA-binding motif protein, X chromosome, N-terminally processed	RBMX	22	1	LFIGGLNTETNEK(1)ALEAVFGK	22	H3BR27;H0Y6E7;H3BT71;P38159-3;P38159;P38159-2;H3BNC1	22;24;22;22;22;22;22	H3BR27	H3BR27
sp|Q13127-4|REST_HUMAN Isoform 4 of RE1-silencing transcription factor OS=Homo sapiens OX=9606 GN=REST;sp|Q13127|REST_HUMAN RE1-silencing transcription factor OS=Homo sapiens OX=9606 GN=REST PE=1 SV=3	RE1-silencing transcription factor	REST	553	0.999245	K(0.002)QNTCMK(0.999)K(0.999)STK	553	Q13127-4;Q13127	553;576	Q13127-4	Q13127-4
sp|Q13127-4|REST_HUMAN Isoform 4 of RE1-silencing transcription factor OS=Homo sapiens OX=9606 GN=REST;sp|Q13127|REST_HUMAN RE1-silencing transcription factor OS=Homo sapiens OX=9606 GN=REST PE=1 SV=3	RE1-silencing transcription factor	REST	554	0.999245	K(0.002)QNTCMK(0.999)K(0.999)STK	554	Q13127-4;Q13127	554;577	Q13127-4	Q13127-4
tr|A0A1W2PP02|A0A1W2PP02_HUMAN Replication factor C subunit 1 OS=Homo sapiens OX=9606 GN=RFC1 PE=1 SV=1		RFC1	9	0.25	DEEDDFMCK(0.25)K(0.25)AASK(0.25)SK(0.25)ENGR	9	A0A1W2PP02	9	A0A1W2PP02	A0A1W2PP02
tr|A0A1W2PP02|A0A1W2PP02_HUMAN Replication factor C subunit 1 OS=Homo sapiens OX=9606 GN=RFC1 PE=1 SV=1		RFC1	10	0.25	DEEDDFMCK(0.25)K(0.25)AASK(0.25)SK(0.25)ENGR	10	A0A1W2PP02	10	A0A1W2PP02	A0A1W2PP02
tr|A0A1W2PP02|A0A1W2PP02_HUMAN Replication factor C subunit 1 OS=Homo sapiens OX=9606 GN=RFC1 PE=1 SV=1		RFC1	14	0.25	DEEDDFMCK(0.25)K(0.25)AASK(0.25)SK(0.25)ENGR	14	A0A1W2PP02	14	A0A1W2PP02	A0A1W2PP02
tr|A0A1W2PP02|A0A1W2PP02_HUMAN Replication factor C subunit 1 OS=Homo sapiens OX=9606 GN=RFC1 PE=1 SV=1		RFC1	16	0.25	DEEDDFMCK(0.25)K(0.25)AASK(0.25)SK(0.25)ENGR	16	A0A1W2PP02	16	A0A1W2PP02	A0A1W2PP02
sp|Q6PCD5|RFWD3_HUMAN E3 ubiquitin-protein ligase RFWD3 OS=Homo sapiens OX=9606 GN=RFWD3 PE=1 SV=3	E3 ubiquitin-protein ligase RFWD3	RFWD3	326	0.999644	GQVRK(1)CPQCNKK	326	Q6PCD5	326	Q6PCD5	Q6PCD5
sp|Q5UIP0|RIF1_HUMAN Telomere-associated protein RIF1 OS=Homo sapiens OX=9606 GN=RIF1 PE=1 SV=2;tr|H7C2B5|H7C2B5_HUMAN Telomere-associated protein RIF1 (Fragment) OS=Homo sapiens OX=9606 GN=RIF1 PE=1 SV=1	Telomere-associated protein RIF1	RIF1	2273	1	K(1)CLISEMAK	2273	Q5UIP0;H7C2B5	2273;547	Q5UIP0	Q5UIP0
sp|Q9NWF9-1|RN216_HUMAN Isoform 2 of E3 ubiquitin-protein ligase RNF216 OS=Homo sapiens OX=9606 GN=RNF216;sp|Q9NWF9|RN216_HUMAN E3 ubiquitin-protein ligase RNF216 OS=Homo sapiens OX=9606 GN=RNF216 PE=1 SV=3	E3 ubiquitin-protein ligase RNF216	RNF216	408	1	IIINPSSSLLASQDETK(1)LPK	408	Q9NWF9-1;Q9NWF9	408;351	Q9NWF9-1	Q9NWF9-1
sp|Q9NWF9-1|RN216_HUMAN Isoform 2 of E3 ubiquitin-protein ligase RNF216 OS=Homo sapiens OX=9606 GN=RNF216;sp|Q9NWF9|RN216_HUMAN E3 ubiquitin-protein ligase RNF216 OS=Homo sapiens OX=9606 GN=RNF216 PE=1 SV=3	E3 ubiquitin-protein ligase RNF216	RNF216	411	0.996453	IIINPSSSLLASQDETK(0.004)LPK(0.996)IDFFDYSK	411	Q9NWF9-1;Q9NWF9	411;354	Q9NWF9-1	Q9NWF9-1
sp|Q9NWF9-1|RN216_HUMAN Isoform 2 of E3 ubiquitin-protein ligase RNF216 OS=Homo sapiens OX=9606 GN=RNF216;sp|Q9NWF9|RN216_HUMAN E3 ubiquitin-protein ligase RNF216 OS=Homo sapiens OX=9606 GN=RNF216 PE=1 SV=3	E3 ubiquitin-protein ligase RNF216	RNF216	419	1	IDFFDYSK(1)LTPLDQR	419	Q9NWF9-1;Q9NWF9	419;362	Q9NWF9-1	Q9NWF9-1
sp|Q9NWF9-1|RN216_HUMAN Isoform 2 of E3 ubiquitin-protein ligase RNF216 OS=Homo sapiens OX=9606 GN=RNF216;sp|Q9NWF9|RN216_HUMAN E3 ubiquitin-protein ligase RNF216 OS=Homo sapiens OX=9606 GN=RNF216 PE=1 SV=3;sp|Q9NWF9-3|RN216_HUMAN Isoform 3 of E3 ubiquitin	E3 ubiquitin-protein ligase RNF216	RNF216	482	1	WQELSPETSGK(1)R	482	Q9NWF9-1;Q9NWF9;Q9NWF9-3	482;425;47	Q9NWF9-1	Q9NWF9-1
sp|Q9NWF9-1|RN216_HUMAN Isoform 2 of E3 ubiquitin-protein ligase RNF216 OS=Homo sapiens OX=9606 GN=RNF216;sp|Q9NWF9|RN216_HUMAN E3 ubiquitin-protein ligase RNF216 OS=Homo sapiens OX=9606 GN=RNF216 PE=1 SV=3;sp|Q9NWF9-3|RN216_HUMAN Isoform 3 of E3 ubiquitin	E3 ubiquitin-protein ligase RNF216	RNF216	487	1	K(1)QMNQYSYIDFK	487	Q9NWF9-1;Q9NWF9;Q9NWF9-3	487;430;52	Q9NWF9-1	Q9NWF9-1
sp|Q9NWF9-1|RN216_HUMAN Isoform 2 of E3 ubiquitin-protein ligase RNF216 OS=Homo sapiens OX=9606 GN=RNF216;sp|Q9NWF9|RN216_HUMAN E3 ubiquitin-protein ligase RNF216 OS=Homo sapiens OX=9606 GN=RNF216 PE=1 SV=3;sp|Q9NWF9-3|RN216_HUMAN Isoform 3 of E3 ubiquitin	E3 ubiquitin-protein ligase RNF216	RNF216	516	1	MFFLENK(1)R	516	Q9NWF9-1;Q9NWF9;Q9NWF9-3	516;459;81	Q9NWF9-1	Q9NWF9-1
sp|Q9NWF9-1|RN216_HUMAN Isoform 2 of E3 ubiquitin-protein ligase RNF216 OS=Homo sapiens OX=9606 GN=RNF216;sp|Q9NWF9|RN216_HUMAN E3 ubiquitin-protein ligase RNF216 OS=Homo sapiens OX=9606 GN=RNF216 PE=1 SV=3;sp|Q9NWF9-3|RN216_HUMAN Isoform 3 of E3 ubiquitin	E3 ubiquitin-protein ligase RNF216	RNF216	542	1	ALLPAVQQEQEFYEQK(1)IK	542	Q9NWF9-1;Q9NWF9;Q9NWF9-3	542;485;107	Q9NWF9-1	Q9NWF9-1
sp|Q9NWF9-1|RN216_HUMAN Isoform 2 of E3 ubiquitin-protein ligase RNF216 OS=Homo sapiens OX=9606 GN=RNF216;sp|Q9NWF9|RN216_HUMAN E3 ubiquitin-protein ligase RNF216 OS=Homo sapiens OX=9606 GN=RNF216 PE=1 SV=3;sp|Q9NWF9-3|RN216_HUMAN Isoform 3 of E3 ubiquitin	E3 ubiquitin-protein ligase RNF216	RNF216	641	1	VLPQTILYK(1)YYER	641	Q9NWF9-1;Q9NWF9;Q9NWF9-3	641;584;206	Q9NWF9-1	Q9NWF9-1
sp|Q9NWF9-1|RN216_HUMAN Isoform 2 of E3 ubiquitin-protein ligase RNF216 OS=Homo sapiens OX=9606 GN=RNF216;sp|Q9NWF9|RN216_HUMAN E3 ubiquitin-protein ligase RNF216 OS=Homo sapiens OX=9606 GN=RNF216 PE=1 SV=3;sp|Q9NWF9-3|RN216_HUMAN Isoform 3 of E3 ubiquitin	E3 ubiquitin-protein ligase RNF216	RNF216	723	1	TSIEEK(1)MTAAR	723	Q9NWF9-1;Q9NWF9;Q9NWF9-3	723;666;288	Q9NWF9-1	Q9NWF9-1
sp|Q9NWF9-1|RN216_HUMAN Isoform 2 of E3 ubiquitin-protein ligase RNF216 OS=Homo sapiens OX=9606 GN=RNF216;sp|Q9NWF9|RN216_HUMAN E3 ubiquitin-protein ligase RNF216 OS=Homo sapiens OX=9606 GN=RNF216 PE=1 SV=3;sp|Q9NWF9-3|RN216_HUMAN Isoform 3 of E3 ubiquitin	E3 ubiquitin-protein ligase RNF216	RNF216	830	1	IGPPLEK(1)PVEK	830	Q9NWF9-1;Q9NWF9;Q9NWF9-3	830;773;395	Q9NWF9-1	Q9NWF9-1
sp|Q9NWF9-1|RN216_HUMAN Isoform 2 of E3 ubiquitin-protein ligase RNF216 OS=Homo sapiens OX=9606 GN=RNF216;sp|Q9NWF9|RN216_HUMAN E3 ubiquitin-protein ligase RNF216 OS=Homo sapiens OX=9606 GN=RNF216 PE=1 SV=3;sp|Q9NWF9-3|RN216_HUMAN Isoform 3 of E3 ubiquitin	E3 ubiquitin-protein ligase RNF216	RNF216	834	0.993755	IGPPLEK(0.006)PVEK(0.994)VQR	834	Q9NWF9-1;Q9NWF9;Q9NWF9-3	834;777;399	Q9NWF9-1	Q9NWF9-1
sp|A6NIZ1|RP1BL_HUMAN Ras-related protein Rap-1b-like protein OS=Homo sapiens OX=9606 PE=2 SV=1	Ras-related protein Rap-1b-like protein	RP1BL	5	1	MREYK(1)LVVLGSR	5	A6NIZ1	5	A6NIZ1	A6NIZ1
tr|F8W7C6|F8W7C6_HUMAN 60S ribosomal protein L10 OS=Homo sapiens OX=9606 GN=RPL10 PE=1 SV=2;tr|A0A087WV22|A0A087WV22_HUMAN 60S ribosomal protein L10 OS=Homo sapiens OX=9606 GN=RPL10 PE=1 SV=1;tr|X1WI28|X1WI28_HUMAN 60S ribosomal protein L10 (Fragment) OS=H	60S ribosomal protein L10	RPL10	137	1	FNADEFEDMVAEK(1)R	137	F8W7C6;A0A087WV22;X1WI28;P27635	137;152;188;188	F8W7C6	F8W7C6
sp|P46776|RL27A_HUMAN 60S ribosomal protein L27a OS=Homo sapiens OX=9606 GN=RPL27A PE=1 SV=2;tr|E9PJD9|E9PJD9_HUMAN 60S ribosomal protein L27a OS=Homo sapiens OX=9606 GN=RPL27A PE=1 SV=1;tr|E9PLL6|E9PLL6_HUMAN 60S ribosomal protein L27a OS=Homo sapiens OX=	60S ribosomal protein L27a	RPL27A	94	1	NK(1)TGAAPIIDVVR	94	P46776;E9PJD9;E9PLL6;E9PLX7	94;37;94;59	P46776	P46776
tr|D3YTB1|D3YTB1_HUMAN 60S ribosomal protein L32 (Fragment) OS=Homo sapiens OX=9606 GN=RPL32 PE=1 SV=1;tr|F8W727|F8W727_HUMAN 60S ribosomal protein L32 OS=Homo sapiens OX=9606 GN=RPL32 PE=1 SV=1;sp|P62910|RL32_HUMAN 60S ribosomal protein L32 OS=Homo sapien	60S ribosomal protein L32	RPL32	65	0.463052	K(0.463)TK(0.463)HMLPSGFRK(0.074)FLVHNVK	65	D3YTB1;F8W727;P62910	65;83;65	D3YTB1	D3YTB1
tr|D3YTB1|D3YTB1_HUMAN 60S ribosomal protein L32 (Fragment) OS=Homo sapiens OX=9606 GN=RPL32 PE=1 SV=1;tr|F8W727|F8W727_HUMAN 60S ribosomal protein L32 OS=Homo sapiens OX=9606 GN=RPL32 PE=1 SV=1;sp|P62910|RL32_HUMAN 60S ribosomal protein L32 OS=Homo sapien	60S ribosomal protein L32	RPL32	67	0.463052	K(0.463)TK(0.463)HMLPSGFRK(0.074)FLVHNVK	67	D3YTB1;F8W727;P62910	67;85;67	D3YTB1	D3YTB1
sp|P18124|RL7_HUMAN 60S ribosomal protein L7 OS=Homo sapiens OX=9606 GN=RPL7 PE=1 SV=1	60S ribosomal protein L7	RPL7	7	0.5	MEGVEEK(0.5)K(0.5)K	7	P18124	7	P18124	P18124
sp|P18124|RL7_HUMAN 60S ribosomal protein L7 OS=Homo sapiens OX=9606 GN=RPL7 PE=1 SV=1	60S ribosomal protein L7	RPL7	8	0.5	MEGVEEK(0.5)K(0.5)K	8	P18124	8	P18124	P18124
sp|P62249|RS16_HUMAN 40S ribosomal protein S16 OS=Homo sapiens OX=9606 GN=RPS16 PE=1 SV=2;tr|M0R3H0|M0R3H0_HUMAN 40S ribosomal protein S16 OS=Homo sapiens OX=9606 GN=RPS16 PE=1 SV=1;tr|M0R1M5|M0R1M5_HUMAN 40S ribosomal protein S16 (Fragment) OS=Homo sapien	40S ribosomal protein S16	RPS16	50	1	TLQYK(1)LLEPVLLLGK	50	P62249;M0R3H0;M0R1M5;Q6IPX4	50;50;33;50	P62249	P62249
sp|Q9UBE0|SAE1_HUMAN SUMO-activating enzyme subunit 1 OS=Homo sapiens OX=9606 GN=SAE1 PE=1 SV=1;tr|B3KNJ4|B3KNJ4_HUMAN SUMO-1 activating enzyme subunit 1, isoform CRA_a OS=Homo sapiens OX=9606 GN=SAE1 PE=1 SV=1;sp|Q9UBE0-2|SAE1_HUMAN Isoform 2 of SUMO-acti	SUMO-activating enzyme subunit 1;SUMO-activating enzyme subunit 1, N-terminally processed	SAE1	195	1	VSQGVEDGPDTK(1)R	195	Q9UBE0;B3KNJ4;Q9UBE0-2;Q9UBE0-3;M0QX65;M0R054;M0QYM8	195;195;195;195;163;131;131	Q9UBE0	Q9UBE0
sp|Q9UBE0|SAE1_HUMAN SUMO-activating enzyme subunit 1 OS=Homo sapiens OX=9606 GN=SAE1 PE=1 SV=1;tr|B3KNJ4|B3KNJ4_HUMAN SUMO-1 activating enzyme subunit 1, isoform CRA_a OS=Homo sapiens OX=9606 GN=SAE1 PE=1 SV=1;sp|Q9UBE0-2|SAE1_HUMAN Isoform 2 of SUMO-acti	SUMO-activating enzyme subunit 1;SUMO-activating enzyme subunit 1, N-terminally processed	SAE1	228	1	EALEVDWSSEK(1)AK	228	Q9UBE0;B3KNJ4;Q9UBE0-2;Q9UBE0-3;M0QZS6;M0QX65	228;228;228;228;147;196	Q9UBE0	Q9UBE0
sp|O94885|SASH1_HUMAN SAM and SH3 domain-containing protein 1 OS=Homo sapiens OX=9606 GN=SASH1 PE=1 SV=3	SAM and SH3 domain-containing protein 1	SASH1	463	1	ETMRK(1)RMSK	463	O94885	463	O94885	O94885
sp|Q01105|SET_HUMAN Protein SET OS=Homo sapiens OX=9606 GN=SET PE=1 SV=3;tr|A0A0C4DFV9|A0A0C4DFV9_HUMAN Protein SET OS=Homo sapiens OX=9606 GN=SET PE=1 SV=1;sp|Q01105-3|SET_HUMAN Isoform 3 of Protein SET OS=Homo sapiens OX=9606 GN=SET;sp|Q01105-4|SET_HUMAN	Protein SET	SET	150	1	IDFYFDENPYFENK(1)VLSK	150	Q01105;A0A0C4DFV9;Q01105-3;Q01105-4;Q01105-2	150;126;125;128;137	Q01105	Q01105
tr|H7C3H4|H7C3H4_HUMAN Histone-lysine N-methyltransferase SETD2 (Fragment) OS=Homo sapiens OX=9606 GN=SETD2 PE=1 SV=1		SETD2	1662	1	K(1)SQTEK(1)ENTRNQPE	1662	H7C3H4	1662	H7C3H4	H7C3H4
tr|H7C3H4|H7C3H4_HUMAN Histone-lysine N-methyltransferase SETD2 (Fragment) OS=Homo sapiens OX=9606 GN=SETD2 PE=1 SV=1		SETD2	1667	1	K(1)SQTEK(1)ENTRNQPE	1667	H7C3H4	1667	H7C3H4	H7C3H4
tr|A0A0C4DFR3|A0A0C4DFR3_HUMAN Histone-lysine N-methyltransferase OS=Homo sapiens OX=9606 GN=KMT5A PE=1 SV=1;sp|Q9NQR1-2|KMT5A_HUMAN Isoform 2 of N-lysine methyltransferase KMT5A OS=Homo sapiens OX=9606 GN=KMT5A;sp|Q9NQR1|KMT5A_HUMAN N-lysine methyltransfe	N-lysine methyltransferase SETD8	SETD8	163	1	LTDFYPVRRSSRK(1)SK	163	A0A0C4DFR3;Q9NQR1-2;Q9NQR1;C9JKQ0	163;193;234;184	A0A0C4DFR3	A0A0C4DFR3
sp|Q99961-3|SH3G1_HUMAN Isoform 3 of Endophilin-A2 OS=Homo sapiens OX=9606 GN=SH3GL1;sp|Q99961-2|SH3G1_HUMAN Isoform 2 of Endophilin-A2 OS=Homo sapiens OX=9606 GN=SH3GL1;sp|Q99961|SH3G1_HUMAN Endophilin-A2 OS=Homo sapiens OX=9606 GN=SH3GL1 PE=1 SV=1	Endophilin-A2	SH3GL1	34	1	LDDDFK(1)EMEK	34	Q99961-3;Q99961-2;Q99961	34;34;34	Q99961-3	Q99961-3
sp|P50443|S26A2_HUMAN Sulfate transporter OS=Homo sapiens OX=9606 GN=SLC26A2 PE=1 SV=2	Sulfate transporter	SLC26A2	610	1	QTVNPILIK(1)VAWK(1)K(1)AAK	610	P50443	610	P50443	P50443
sp|P50443|S26A2_HUMAN Sulfate transporter OS=Homo sapiens OX=9606 GN=SLC26A2 PE=1 SV=2	Sulfate transporter	SLC26A2	614	1	QTVNPILIK(1)VAWK(1)K(1)AAK	614	P50443	614	P50443	P50443
sp|P50443|S26A2_HUMAN Sulfate transporter OS=Homo sapiens OX=9606 GN=SLC26A2 PE=1 SV=2	Sulfate transporter	SLC26A2	615	1	QTVNPILIK(1)VAWK(1)K(1)AAK	615	P50443	615	P50443	P50443
sp|Q9ULF5|S39AA_HUMAN Zinc transporter ZIP10 OS=Homo sapiens OX=9606 GN=SLC39A10 PE=1 SV=2;sp|Q9ULF5-2|S39AA_HUMAN Isoform 2 of Zinc transporter ZIP10 OS=Homo sapiens OX=9606 GN=SLC39A10	Zinc transporter ZIP10	SLC39A10	519	1	MFK(1)HYK(1)QQR	519	Q9ULF5;Q9ULF5-2	519;69	Q9ULF5	Q9ULF5
sp|Q9ULF5|S39AA_HUMAN Zinc transporter ZIP10 OS=Homo sapiens OX=9606 GN=SLC39A10 PE=1 SV=2;sp|Q9ULF5-2|S39AA_HUMAN Isoform 2 of Zinc transporter ZIP10 OS=Homo sapiens OX=9606 GN=SLC39A10	Zinc transporter ZIP10	SLC39A10	522	1	MFK(1)HYK(1)QQR	522	Q9ULF5;Q9ULF5-2	522;72	Q9ULF5	Q9ULF5
sp|P13866-2|SC5A1_HUMAN Isoform 2 of Sodium/glucose cotransporter 1 OS=Homo sapiens OX=9606 GN=SLC5A1;sp|P13866|SC5A1_HUMAN Sodium/glucose cotransporter 1 OS=Homo sapiens OX=9606 GN=SLC5A1 PE=1 SV=1	Sodium/glucose cotransporter 1	SLC5A1	499	1	MTEEEEK(1)AMK(1)MK	499	P13866-2;P13866	499;626	P13866-2	P13866-2
sp|P13866-2|SC5A1_HUMAN Isoform 2 of Sodium/glucose cotransporter 1 OS=Homo sapiens OX=9606 GN=SLC5A1;sp|P13866|SC5A1_HUMAN Sodium/glucose cotransporter 1 OS=Homo sapiens OX=9606 GN=SLC5A1 PE=1 SV=1	Sodium/glucose cotransporter 1	SLC5A1	502	1	MTEEEEK(1)AMK(1)MK	502	P13866-2;P13866	502;629	P13866-2	P13866-2
sp|Q6ZQN7|SO4C1_HUMAN Solute carrier organic anion transporter family member 4C1 OS=Homo sapiens OX=9606 GN=SLCO4C1 PE=1 SV=1	Solute carrier organic anion transporter family member 4C1	SLCO4C1	51	1	RLSASPSQIEVSALSSDPQRENSQPQELQK(1)PQEPQK	51	Q6ZQN7	51	Q6ZQN7	Q6ZQN7
sp|P0C7P3-2|SLN14_HUMAN Isoform 2 of Protein SLFN14 OS=Homo sapiens OX=9606 GN=SLFN14;sp|P0C7P3|SLN14_HUMAN Protein SLFN14 OS=Homo sapiens OX=9606 GN=SLFN14 PE=1 SV=2	Schlafen family member 14	SLFN14	31	1	K(1)MTNSCLK(1)R	31	P0C7P3-2;P0C7P3	31;31	P0C7P3-2	P0C7P3-2
sp|P0C7P3-2|SLN14_HUMAN Isoform 2 of Protein SLFN14 OS=Homo sapiens OX=9606 GN=SLFN14;sp|P0C7P3|SLN14_HUMAN Protein SLFN14 OS=Homo sapiens OX=9606 GN=SLFN14 PE=1 SV=2	Schlafen family member 14	SLFN14	38	1	K(1)MTNSCLK(1)R	38	P0C7P3-2;P0C7P3	38;38	P0C7P3-2	P0C7P3-2
sp|Q08AF3|SLFN5_HUMAN Schlafen family member 5 OS=Homo sapiens OX=9606 GN=SLFN5 PE=1 SV=1;tr|B4E128|B4E128_HUMAN Schlafen family member 5 OS=Homo sapiens OX=9606 GN=SLFN5 PE=1 SV=1;sp|Q08AF3-2|SLFN5_HUMAN Isoform 2 of Schlafen family member 5 OS=Homo sapie	Schlafen family member 5	SLFN5	65	1	AEIENK(1)GYNYER	65	Q08AF3;B4E128;Q08AF3-2	65;65;65	Q08AF3	Q08AF3
tr|H7BXE3|H7BXE3_HUMAN SAFB-like transcription modulator (Fragment) OS=Homo sapiens OX=9606 GN=SLTM PE=1 SV=1;sp|Q9NWH9|SLTM_HUMAN SAFB-like transcription modulator OS=Homo sapiens OX=9606 GN=SLTM PE=1 SV=2	SAFB-like transcription modulator	SLTM	286	1	DYEMNANHK(1)DGK(1)K(1)EDCVK	286	H7BXE3;Q9NWH9	286;304	H7BXE3	H7BXE3
tr|H7BXE3|H7BXE3_HUMAN SAFB-like transcription modulator (Fragment) OS=Homo sapiens OX=9606 GN=SLTM PE=1 SV=1;sp|Q9NWH9|SLTM_HUMAN SAFB-like transcription modulator OS=Homo sapiens OX=9606 GN=SLTM PE=1 SV=2	SAFB-like transcription modulator	SLTM	289	1	DYEMNANHK(1)DGK(1)K(1)EDCVK	289	H7BXE3;Q9NWH9	289;307	H7BXE3	H7BXE3
tr|H7BXE3|H7BXE3_HUMAN SAFB-like transcription modulator (Fragment) OS=Homo sapiens OX=9606 GN=SLTM PE=1 SV=1;sp|Q9NWH9|SLTM_HUMAN SAFB-like transcription modulator OS=Homo sapiens OX=9606 GN=SLTM PE=1 SV=2	SAFB-like transcription modulator	SLTM	290	1	DYEMNANHK(1)DGK(1)K(1)EDCVK	290	H7BXE3;Q9NWH9	290;308	H7BXE3	H7BXE3
tr|H0YEP5|H0YEP5_HUMAN Sphingomyelin phosphodiesterase (Fragment) OS=Homo sapiens OX=9606 GN=SMPD1 PE=1 SV=1;tr|E9PQT3|E9PQT3_HUMAN Sphingomyelin phosphodiesterase OS=Homo sapiens OX=9606 GN=SMPD1 PE=1 SV=1;sp|P17405-2|ASM_HUMAN Isoform 2 of Sphingomyelin		SMPD1	105	1	YLSSVETQEGK(1)R	105	H0YEP5;E9PQT3;P17405-2	105;375;375	H0YEP5	H0YEP5
sp|Q6IEE8-2|SN12L_HUMAN Isoform 2 of Schlafen family member 12-like OS=Homo sapiens OX=9606 GN=SLFN12L		SN12L	4	1	MAMK(1)IMEK	4	Q6IEE8-2	4	Q6IEE8-2	Q6IEE8-2
sp|Q13501|SQSTM_HUMAN Sequestosome-1 OS=Homo sapiens OX=9606 GN=SQSTM1 PE=1 SV=1;tr|E7EMC7|E7EMC7_HUMAN Sequestosome-1 OS=Homo sapiens OX=9606 GN=SQSTM1 PE=1 SV=1;tr|E3W990|E3W990_HUMAN Sequestosome-1 (Fragment) OS=Homo sapiens OX=9606 GN=SQSTM1 PE=1 SV=1;	Sequestosome-1	SQSTM1	13	1	AYLLGK(1)EDAAR	13	Q13501;E7EMC7;E3W990;D6RBF1;C9J6J8	13;13;13;13;13	Q13501	Q13501
sp|Q13501|SQSTM_HUMAN Sequestosome-1 OS=Homo sapiens OX=9606 GN=SQSTM1 PE=1 SV=1;sp|Q13501-2|SQSTM_HUMAN Isoform 2 of Sequestosome-1 OS=Homo sapiens OX=9606 GN=SQSTM1;tr|E7EMC7|E7EMC7_HUMAN Sequestosome-1 OS=Homo sapiens OX=9606 GN=SQSTM1 PE=1 SV=1	Sequestosome-1	SQSTM1	264	1	NVGESVAAALSPLGIEVDIDVEHGGK(1)R	264	Q13501;Q13501-2;E7EMC7	264;180;264	Q13501	Q13501
sp|Q13501|SQSTM_HUMAN Sequestosome-1 OS=Homo sapiens OX=9606 GN=SQSTM1 PE=1 SV=1;sp|Q13501-2|SQSTM_HUMAN Isoform 2 of Sequestosome-1 OS=Homo sapiens OX=9606 GN=SQSTM1	Sequestosome-1	SQSTM1	435	1	NYDIGAALDTIQYSK(1)HPPPL	435	Q13501;Q13501-2	435;351	Q13501	Q13501
tr|J3KTL2|J3KTL2_HUMAN Serine/arginine-rich-splicing factor 1 OS=Homo sapiens OX=9606 GN=SRSF1 PE=1 SV=1;sp|Q07955|SRSF1_HUMAN Serine/arginine-rich splicing factor 1 OS=Homo sapiens OX=9606 GN=SRSF1 PE=1 SV=2;sp|Q07955-3|SRSF1_HUMAN Isoform ASF-3 of Serine	Serine/arginine-rich splicing factor 1	SRSF1	38	0.999996	TKDIEDVFYK(1)YGAIR	38	J3KTL2;Q07955;Q07955-3;Q07955-2;J3QQV5;J3KSW7	38;38;38;38;38;38	J3KTL2	J3KTL2
tr|F5H0K2|F5H0K2_HUMAN Sarcospan OS=Homo sapiens OX=9606 GN=SSPN PE=1 SV=1;sp|Q14714-2|SSPN_HUMAN Isoform 2 of Sarcospan OS=Homo sapiens OX=9606 GN=SSPN;sp|Q14714|SSPN_HUMAN Sarcospan OS=Homo sapiens OX=9606 GN=SSPN PE=2 SV=3	Sarcospan	SSPN	3	1	MGK(1)NK(1)QPR	3	F5H0K2;Q14714-2;Q14714	3;3;3	F5H0K2	F5H0K2
tr|F5H0K2|F5H0K2_HUMAN Sarcospan OS=Homo sapiens OX=9606 GN=SSPN PE=1 SV=1;sp|Q14714-2|SSPN_HUMAN Isoform 2 of Sarcospan OS=Homo sapiens OX=9606 GN=SSPN;sp|Q14714|SSPN_HUMAN Sarcospan OS=Homo sapiens OX=9606 GN=SSPN PE=2 SV=3	Sarcospan	SSPN	5	1	MGK(1)NK(1)QPR	5	F5H0K2;Q14714-2;Q14714	5;5;5	F5H0K2	F5H0K2
tr|D6W5U7|D6W5U7_HUMAN Cohesin subunit SA-3 OS=Homo sapiens OX=9606 GN=STAG3 PE=1 SV=1;sp|Q9UJ98-2|STAG3_HUMAN Isoform 2 of Cohesin subunit SA-3 OS=Homo sapiens OX=9606 GN=STAG3;sp|Q9UJ98-3|STAG3_HUMAN Isoform 3 of Cohesin subunit SA-3 OS=Homo sapiens OX=9	Cohesin subunit SA-3	STAG3	362	1	LK(1)CVK(1)ALK(1)GLYGNRDLTTR	362	D6W5U7;Q9UJ98-2;Q9UJ98-3;Q9UJ98	362;320;304;362	D6W5U7	D6W5U7
tr|D6W5U7|D6W5U7_HUMAN Cohesin subunit SA-3 OS=Homo sapiens OX=9606 GN=STAG3 PE=1 SV=1;sp|Q9UJ98-2|STAG3_HUMAN Isoform 2 of Cohesin subunit SA-3 OS=Homo sapiens OX=9606 GN=STAG3;sp|Q9UJ98-3|STAG3_HUMAN Isoform 3 of Cohesin subunit SA-3 OS=Homo sapiens OX=9	Cohesin subunit SA-3	STAG3	365	1	LK(1)CVK(1)ALK(1)GLYGNRDLTTR	365	D6W5U7;Q9UJ98-2;Q9UJ98-3;Q9UJ98	365;323;307;365	D6W5U7	D6W5U7
tr|D6W5U7|D6W5U7_HUMAN Cohesin subunit SA-3 OS=Homo sapiens OX=9606 GN=STAG3 PE=1 SV=1;sp|Q9UJ98-2|STAG3_HUMAN Isoform 2 of Cohesin subunit SA-3 OS=Homo sapiens OX=9606 GN=STAG3;sp|Q9UJ98-3|STAG3_HUMAN Isoform 3 of Cohesin subunit SA-3 OS=Homo sapiens OX=9	Cohesin subunit SA-3	STAG3	368	1	LK(1)CVK(1)ALK(1)GLYGNRDLTTR	368	D6W5U7;Q9UJ98-2;Q9UJ98-3;Q9UJ98	368;326;310;368	D6W5U7	D6W5U7
tr|H3BS86|H3BS86_HUMAN E3 ubiquitin-protein ligase CHIP (Fragment) OS=Homo sapiens OX=9606 GN=STUB1 PE=1 SV=8;sp|Q9UNE7|CHIP_HUMAN E3 ubiquitin-protein ligase CHIP OS=Homo sapiens OX=9606 GN=STUB1 PE=1 SV=2	E3 ubiquitin-protein ligase CHIP	STUB1	2	0.997296	K(0.997)GK(0.001)EEK(0.001)EGGAR	2	H3BS86;Q9UNE7	2;2	H3BS86	H3BS86
sp|P53999|TCP4_HUMAN Activated RNA polymerase II transcriptional coactivator p15 OS=Homo sapiens OX=9606 GN=SUB1 PE=1 SV=3	Activated RNA polymerase II transcriptional coactivator p15	SUB1	68	1	QSSSSRDDNMFQIGK(1)MR	68	P53999	68	P53999	P53999
tr|B8ZZN6|B8ZZN6_HUMAN Small ubiquitin-related modifier 1 OS=Homo sapiens OX=9606 GN=SUMO1 PE=1 SV=1;sp|P63165|SUMO1_HUMAN Small ubiquitin-related modifier 1 OS=Homo sapiens OX=9606 GN=SUMO1 PE=1 SV=1;tr|B8ZZJ0|B8ZZJ0_HUMAN Small ubiquitin-related modifier	Small ubiquitin-related modifier 1	SUMO1	7	1	SDQEAK(1)PSTEDLGDK(1)K	7	B8ZZN6;P63165;B8ZZJ0;B9A032	7;7;7;7	B8ZZN6	B8ZZN6
tr|B8ZZN6|B8ZZN6_HUMAN Small ubiquitin-related modifier 1 OS=Homo sapiens OX=9606 GN=SUMO1 PE=1 SV=1;sp|P63165|SUMO1_HUMAN Small ubiquitin-related modifier 1 OS=Homo sapiens OX=9606 GN=SUMO1 PE=1 SV=1;tr|B8ZZJ0|B8ZZJ0_HUMAN Small ubiquitin-related modifier	Small ubiquitin-related modifier 1	SUMO1	16	1	SDQEAK(1)PSTEDLGDK(1)K	16	B8ZZN6;P63165;B8ZZJ0;B9A032	16;16;16;16	B8ZZN6	B8ZZN6
tr|B8ZZN6|B8ZZN6_HUMAN Small ubiquitin-related modifier 1 OS=Homo sapiens OX=9606 GN=SUMO1 PE=1 SV=1;sp|P63165|SUMO1_HUMAN Small ubiquitin-related modifier 1 OS=Homo sapiens OX=9606 GN=SUMO1 PE=1 SV=1;tr|B8ZZJ0|B8ZZJ0_HUMAN Small ubiquitin-related modifier	Small ubiquitin-related modifier 1	SUMO1	17	0.867511	SDQEAKPSTEDLGDK(0.132)K(0.868)EGEYIK	17	B8ZZN6;P63165;B8ZZJ0;B9A032	17;17;17;17	B8ZZN6	B8ZZN6
tr|B8ZZN6|B8ZZN6_HUMAN Small ubiquitin-related modifier 1 OS=Homo sapiens OX=9606 GN=SUMO1 PE=1 SV=1;sp|P63165|SUMO1_HUMAN Small ubiquitin-related modifier 1 OS=Homo sapiens OX=9606 GN=SUMO1 PE=1 SV=1;tr|B8ZZJ0|B8ZZJ0_HUMAN Small ubiquitin-related modifier	Small ubiquitin-related modifier 1	SUMO1	25	1	LK(1)VIGQDSSEIHFK	25	B8ZZN6;P63165;B8ZZJ0;B9A032	25;25;25;25	B8ZZN6	B8ZZN6
tr|B8ZZN6|B8ZZN6_HUMAN Small ubiquitin-related modifier 1 OS=Homo sapiens OX=9606 GN=SUMO1 PE=1 SV=1;sp|P63165|SUMO1_HUMAN Small ubiquitin-related modifier 1 OS=Homo sapiens OX=9606 GN=SUMO1 PE=1 SV=1;tr|B8ZZJ0|B8ZZJ0_HUMAN Small ubiquitin-related modifier	Small ubiquitin-related modifier 1;Small ubiquitin-related modifier	SUMO1	37	1	VIGQDSSEIHFK(1)VK	37	B8ZZN6;P63165;B8ZZJ0;B9A032;G2XKQ0	37;37;37;37;37	B8ZZN6	B8ZZN6
sp|P61956-2|SUMO2_HUMAN Isoform 2 of Small ubiquitin-related modifier 2 OS=Homo sapiens OX=9606 GN=SUMO2;sp|P61956|SUMO2_HUMAN Small ubiquitin-related modifier 2 OS=Homo sapiens OX=9606 GN=SUMO2 PE=1 SV=3	Small ubiquitin-related modifier 2	SUMO2	5	1	ADEK(1)PK(1)EGVK	5	P61956-2;P61956	5;5	P61956-2	P61956-2
sp|P61956-2|SUMO2_HUMAN Isoform 2 of Small ubiquitin-related modifier 2 OS=Homo sapiens OX=9606 GN=SUMO2;sp|P61956|SUMO2_HUMAN Small ubiquitin-related modifier 2 OS=Homo sapiens OX=9606 GN=SUMO2 PE=1 SV=3	Small ubiquitin-related modifier 2	SUMO2	7	1	ADEK(1)PK(1)EGVK	7	P61956-2;P61956	7;7	P61956-2	P61956-2
sp|P61956-2|SUMO2_HUMAN Isoform 2 of Small ubiquitin-related modifier 2 OS=Homo sapiens OX=9606 GN=SUMO2;sp|P61956|SUMO2_HUMAN Small ubiquitin-related modifier 2 OS=Homo sapiens OX=9606 GN=SUMO2 PE=1 SV=3	Small ubiquitin-related modifier 2	SUMO2	11	1	EGVK(1)TENNDHINLK	11	P61956-2;P61956	11;11	P61956-2	P61956-2
sp|P61956-2|SUMO2_HUMAN Isoform 2 of Small ubiquitin-related modifier 2 OS=Homo sapiens OX=9606 GN=SUMO2;sp|P61956|SUMO2_HUMAN Small ubiquitin-related modifier 2 OS=Homo sapiens OX=9606 GN=SUMO2 PE=1 SV=3	Small ubiquitin-related modifier 2	SUMO2	21	1	TENNDHINLK(1)VAGQDGSVVQFK	21	P61956-2;P61956	21;21	P61956-2	P61956-2
sp|P61956-2|SUMO2_HUMAN Isoform 2 of Small ubiquitin-related modifier 2 OS=Homo sapiens OX=9606 GN=SUMO2;sp|P61956|SUMO2_HUMAN Small ubiquitin-related modifier 2 OS=Homo sapiens OX=9606 GN=SUMO2 PE=1 SV=3	Small ubiquitin-related modifier 2	SUMO2	33	1	VAGQDGSVVQFK(1)IK	33	P61956-2;P61956	33;33	P61956-2	P61956-2
tr|A8MUA9|A8MUA9_HUMAN SMT3 suppressor of mif two 3 homolog 3 (Yeast), isoform CRA_d OS=Homo sapiens OX=9606 GN=SUMO3 PE=1 SV=1;tr|A8MU27|A8MU27_HUMAN Small ubiquitin-related modifier 3 OS=Homo sapiens OX=9606 GN=SUMO3 PE=1 SV=1;sp|P55854|SUMO3_HUMAN Small	Small ubiquitin-related modifier 3	SUMO3	5	0.999384	SEEK(0.999)PK(0.001)EGVKTENDHINLK	5	A8MUA9;A8MU27;P55854;P55854-2	5;5;5;5	A8MUA9	A8MUA9
tr|A8MUA9|A8MUA9_HUMAN SMT3 suppressor of mif two 3 homolog 3 (Yeast), isoform CRA_d OS=Homo sapiens OX=9606 GN=SUMO3 PE=1 SV=1;tr|A8MU27|A8MU27_HUMAN Small ubiquitin-related modifier 3 OS=Homo sapiens OX=9606 GN=SUMO3 PE=1 SV=1;sp|P55854|SUMO3_HUMAN Small	Small ubiquitin-related modifier 3	SUMO3	7	0.977309	SEEK(0.019)PK(0.977)EGVK(0.003)TENDHINLK	7	A8MUA9;A8MU27;P55854;P55854-2	7;7;7;7	A8MUA9	A8MUA9
tr|A8MUA9|A8MUA9_HUMAN SMT3 suppressor of mif two 3 homolog 3 (Yeast), isoform CRA_d OS=Homo sapiens OX=9606 GN=SUMO3 PE=1 SV=1;tr|A8MU27|A8MU27_HUMAN Small ubiquitin-related modifier 3 OS=Homo sapiens OX=9606 GN=SUMO3 PE=1 SV=1;sp|P55854|SUMO3_HUMAN Small	Small ubiquitin-related modifier 3	SUMO3	11	1	EGVK(1)TENDHINLK	11	A8MUA9;A8MU27;P55854;P55854-2	11;11;11;11	A8MUA9	A8MUA9
tr|A8MUA9|A8MUA9_HUMAN SMT3 suppressor of mif two 3 homolog 3 (Yeast), isoform CRA_d OS=Homo sapiens OX=9606 GN=SUMO3 PE=1 SV=1;tr|A8MU27|A8MU27_HUMAN Small ubiquitin-related modifier 3 OS=Homo sapiens OX=9606 GN=SUMO3 PE=1 SV=1;sp|P55854|SUMO3_HUMAN Small	Small ubiquitin-related modifier 3;Small ubiquitin-related modifier 4	SUMO3;SUMO4	32	1	VAGQDGSVVQFK(1)IK	32	A8MUA9;A8MU27;P55854;P55854-2;Q6EEV6	32;32;32;32;33	A8MUA9	A8MUA9
tr|A8MUA9|A8MUA9_HUMAN SMT3 suppressor of mif two 3 homolog 3 (Yeast), isoform CRA_d OS=Homo sapiens OX=9606 GN=SUMO3 PE=1 SV=1;tr|A8MU27|A8MU27_HUMAN Small ubiquitin-related modifier 3 OS=Homo sapiens OX=9606 GN=SUMO3 PE=1 SV=1;sp|P55854|SUMO3_HUMAN Small	Small ubiquitin-related modifier 3;Small ubiquitin-related modifier 4;Small ubiquitin-related modifier 2	SUMO3;SUMO4;SUMO2	34;35	0.5	VAGQDGSVVQFK(0.5)IK(0.5)R	34	A8MUA9;A8MU27;P55854;P55854-2;Q6EEV6;P61956-2;P61956	34;34;34;34;35;35;35	A8MUA9;P61956-2	A8MUA9
sp|Q5VWG9|TAF3_HUMAN Transcription initiation factor TFIID subunit 3 OS=Homo sapiens OX=9606 GN=TAF3 PE=1 SV=1	Transcription initiation factor TFIID subunit 3	TAF3	534	0.333083	MK(0.333)K(0.333)K(0.333)EK(0.001)QR	534	Q5VWG9	534	Q5VWG9	Q5VWG9
sp|Q5VWG9|TAF3_HUMAN Transcription initiation factor TFIID subunit 3 OS=Homo sapiens OX=9606 GN=TAF3 PE=1 SV=1	Transcription initiation factor TFIID subunit 3	TAF3	535	0.333083	MK(0.333)K(0.333)K(0.333)EK(0.001)QR	535	Q5VWG9	535	Q5VWG9	Q5VWG9
sp|Q5VWG9|TAF3_HUMAN Transcription initiation factor TFIID subunit 3 OS=Homo sapiens OX=9606 GN=TAF3 PE=1 SV=1	Transcription initiation factor TFIID subunit 3	TAF3	536	0.333083	MK(0.333)K(0.333)K(0.333)EK(0.001)QR	536	Q5VWG9	536	Q5VWG9	Q5VWG9
tr|Q5H9L1|Q5H9L1_HUMAN Transcription elongation factor A protein-like 8 (Fragment) OS=Homo sapiens OX=9606 GN=TCEAL8 PE=1 SV=1;sp|Q8IYN2|TCAL8_HUMAN Transcription elongation factor A protein-like 8 OS=Homo sapiens OX=9606 GN=TCEAL8 PE=3 SV=1	Transcription elongation factor A protein-like 8	TCEAL8	3	1	MQK(1)SCEENEGK(1)PQNMPK	3	Q5H9L1;Q8IYN2	3;3	Q5H9L1	Q5H9L1
tr|Q5H9L1|Q5H9L1_HUMAN Transcription elongation factor A protein-like 8 (Fragment) OS=Homo sapiens OX=9606 GN=TCEAL8 PE=1 SV=1;sp|Q8IYN2|TCAL8_HUMAN Transcription elongation factor A protein-like 8 OS=Homo sapiens OX=9606 GN=TCEAL8 PE=3 SV=1	Transcription elongation factor A protein-like 8	TCEAL8	11	1	MQK(1)SCEENEGK(1)PQNMPK	11	Q5H9L1;Q8IYN2	11;11	Q5H9L1	Q5H9L1
sp|Q96MN5|TEAN2_HUMAN Transcription elongation factor A N-terminal and central domain-containing protein 2 OS=Homo sapiens OX=9606 GN=TCEANC2 PE=1 SV=1	Transcription elongation factor A N-terminal and central domain-containing protein 2	TCEANC2	3	0.947383	MDK(0.947)FVIRTPRIQNSPQK(0.053)K	3	Q96MN5	3	Q96MN5	Q96MN5
sp|O95551|TYDP2_HUMAN Tyrosyl-DNA phosphodiesterase 2 OS=Homo sapiens OX=9606 GN=TDP2 PE=1 SV=1;sp|O95551-2|TYDP2_HUMAN Isoform 2 of Tyrosyl-DNA phosphodiesterase 2 OS=Homo sapiens OX=9606 GN=TDP2;sp|O95551-3|TYDP2_HUMAN Isoform 3 of Tyrosyl-DNA phosphodie	Tyrosyl-DNA phosphodiesterase 2	TDP2	23	1	EAAEEEGEPEVK(1)K	23	O95551;O95551-2;O95551-3	23;53;23	O95551	O95551
sp|O95551|TYDP2_HUMAN Tyrosyl-DNA phosphodiesterase 2 OS=Homo sapiens OX=9606 GN=TDP2 PE=1 SV=1;sp|O95551-2|TYDP2_HUMAN Isoform 2 of Tyrosyl-DNA phosphodiesterase 2 OS=Homo sapiens OX=9606 GN=TDP2	Tyrosyl-DNA phosphodiesterase 2	TDP2	82	1	RPETISEPK(1)TYVDLTNEETTDSTTSK	82	O95551;O95551-2	82;112	O95551	O95551
sp|Q14188-7|TFDP2_HUMAN Isoform 7 of Transcription factor Dp-2 OS=Homo sapiens OX=9606 GN=TFDP2		TFDP2	2	0.978549	MK(0.979)VCEK(0.021)VQR	2	Q14188-7	2	Q14188-7	Q14188-7
sp|Q9BYE2-3|TMPSD_HUMAN Isoform 3 of Transmembrane protease serine 13 OS=Homo sapiens OX=9606 GN=TMPRSS13;sp|Q9BYE2-6|TMPSD_HUMAN Isoform 6 of Transmembrane protease serine 13 OS=Homo sapiens OX=9606 GN=TMPRSS13		TMPSD	522	1	VTEVLPWIYSK(1)MESEVR	522	Q9BYE2-3;Q9BYE2-6	522;557	Q9BYE2-3	Q9BYE2-3
sp|Q59H18|TNI3K_HUMAN Serine/threonine-protein kinase TNNI3K OS=Homo sapiens OX=9606 GN=TNNI3K PE=1 SV=3	Serine/threonine-protein kinase TNNI3K	TNNI3K	17	0.974823	MGNYK(0.05)SRPTQTCTDEWK(0.975)K(0.975)K	17	Q59H18	17	Q59H18	Q59H18
sp|Q59H18|TNI3K_HUMAN Serine/threonine-protein kinase TNNI3K OS=Homo sapiens OX=9606 GN=TNNI3K PE=1 SV=3	Serine/threonine-protein kinase TNNI3K	TNNI3K	18	0.974823	MGNYK(0.05)SRPTQTCTDEWK(0.975)K(0.975)K	18	Q59H18	18	Q59H18	Q59H18
sp|P11387|TOP1_HUMAN DNA topoisomerase 1 OS=Homo sapiens OX=9606 GN=TOP1 PE=1 SV=2	DNA topoisomerase 1	TOP1	48	0.788318	EK(0.148)SK(0.788)HSNSEHK(0.532)DSEK(0.532)K	48	P11387	48	P11387	P11387
sp|P11387|TOP1_HUMAN DNA topoisomerase 1 OS=Homo sapiens OX=9606 GN=TOP1 PE=1 SV=2	DNA topoisomerase 1	TOP1	55	0.53171	EK(0.148)SK(0.788)HSNSEHK(0.532)DSEK(0.532)K	55	P11387	55	P11387	P11387
sp|P11387|TOP1_HUMAN DNA topoisomerase 1 OS=Homo sapiens OX=9606 GN=TOP1 PE=1 SV=2	DNA topoisomerase 1	TOP1	59	0.53171	EK(0.148)SK(0.788)HSNSEHK(0.532)DSEK(0.532)K	59	P11387	59	P11387	P11387
sp|P11387|TOP1_HUMAN DNA topoisomerase 1 OS=Homo sapiens OX=9606 GN=TOP1 PE=1 SV=2	DNA topoisomerase 1	TOP1	291	1	EMTNEEK(1)NIITNLSK	291	P11387	291	P11387	P11387
sp|Q9NS56|TOPRS_HUMAN E3 ubiquitin-protein ligase Topors OS=Homo sapiens OX=9606 GN=TOPORS PE=1 SV=1	E3 ubiquitin-protein ligase Topors	TOPORS	73	1	ELAASAPARPAPASSEIMASAAK(1)EFK	73	Q9NS56	73	Q9NS56	Q9NS56
sp|Q9NS56|TOPRS_HUMAN E3 ubiquitin-protein ligase Topors OS=Homo sapiens OX=9606 GN=TOPORS PE=1 SV=1;sp|Q9NS56-2|TOPRS_HUMAN Isoform 2 of E3 ubiquitin-protein ligase Topors OS=Homo sapiens OX=9606 GN=TOPORS	E3 ubiquitin-protein ligase Topors	TOPORS	249	1	K(1)IQEQDIINFRR	249	Q9NS56;Q9NS56-2	249;184	Q9NS56	Q9NS56
tr|F8W8C1|F8W8C1_HUMAN Tripartite motif-containing protein 67 OS=Homo sapiens OX=9606 GN=TRIM67 PE=1 SV=1;sp|Q6ZTA4-2|TRI67_HUMAN Isoform 2 of Tripartite motif-containing protein 67 OS=Homo sapiens OX=9606 GN=TRIM67;sp|Q6ZTA4|TRI67_HUMAN Tripartite motif-c	Tripartite motif-containing protein 67	TRIM67	681	0.5	DMMLGK(0.5)DDK(0.5)AWAMYVDNNRSWFMHCNSHTNRTEGGVCK	681	F8W8C1;Q6ZTA4-2;Q6ZTA4	681;621;683	F8W8C1	F8W8C1
tr|F8W8C1|F8W8C1_HUMAN Tripartite motif-containing protein 67 OS=Homo sapiens OX=9606 GN=TRIM67 PE=1 SV=1;sp|Q6ZTA4-2|TRI67_HUMAN Isoform 2 of Tripartite motif-containing protein 67 OS=Homo sapiens OX=9606 GN=TRIM67;sp|Q6ZTA4|TRI67_HUMAN Tripartite motif-c	Tripartite motif-containing protein 67	TRIM67	684	0.5	DMMLGK(0.5)DDK(0.5)AWAMYVDNNRSWFMHCNSHTNRTEGGVCK	684	F8W8C1;Q6ZTA4-2;Q6ZTA4	684;624;686	F8W8C1	F8W8C1
tr|H0YJ97|H0YJ97_HUMAN Thyroid receptor-interacting protein 11 (Fragment) OS=Homo sapiens OX=9606 GN=TRIP11 PE=1 SV=1;sp|Q15643|TRIPB_HUMAN Thyroid receptor-interacting protein 11 OS=Homo sapiens OX=9606 GN=TRIP11 PE=1 SV=3	Thyroid receptor-interacting protein 11	TRIP11	434	0.999808	MEK(1)GEIEAELCWAKK	434	H0YJ97;Q15643	434;718	H0YJ97	H0YJ97
sp|Q7Z4G4-2|TRM11_HUMAN Isoform 2 of tRNA (guanine(10)-N2)-methyltransferase homolog OS=Homo sapiens OX=9606 GN=TRMT11		TRMT11	415	1	LSSHTSRRLITMEK(1)NR	415	Q7Z4G4-2	415	Q7Z4G4-2	Q7Z4G4-2
sp|P22314-2|UBA1_HUMAN Isoform 2 of Ubiquitin-like modifier-activating enzyme 1 OS=Homo sapiens OX=9606 GN=UBA1;sp|P22314|UBA1_HUMAN Ubiquitin-like modifier-activating enzyme 1 OS=Homo sapiens OX=9606 GN=UBA1 PE=1 SV=3;tr|Q5JRR6|Q5JRR6_HUMAN Ubiquitin-like	Ubiquitin-like modifier-activating enzyme 1	UBA1	631	1	QPAENVNQYLTDPK(1)FVER	631	P22314-2;P22314;Q5JRR6	631;671;119	P22314-2	P22314-2
sp|P22314-2|UBA1_HUMAN Isoform 2 of Ubiquitin-like modifier-activating enzyme 1 OS=Homo sapiens OX=9606 GN=UBA1;sp|P22314|UBA1_HUMAN Ubiquitin-like modifier-activating enzyme 1 OS=Homo sapiens OX=9606 GN=UBA1 PE=1 SV=3;tr|Q5JRR6|Q5JRR6_HUMAN Ubiquitin-like	Ubiquitin-like modifier-activating enzyme 1	UBA1	762	1	AAVATFLQSVQVPEFTPK(1)SGVK	762	P22314-2;P22314;Q5JRR6	762;802;250	P22314-2	P22314-2
sp|P22314-2|UBA1_HUMAN Isoform 2 of Ubiquitin-like modifier-activating enzyme 1 OS=Homo sapiens OX=9606 GN=UBA1;sp|P22314|UBA1_HUMAN Ubiquitin-like modifier-activating enzyme 1 OS=Homo sapiens OX=9606 GN=UBA1 PE=1 SV=3;tr|Q5JRR6|Q5JRR6_HUMAN Ubiquitin-like	Ubiquitin-like modifier-activating enzyme 1	UBA1	766	1	SGVK(1)IHVSDQELQSANASVDDSRLEELK	766	P22314-2;P22314;Q5JRR6	766;806;254	P22314-2	P22314-2
sp|P22314-2|UBA1_HUMAN Isoform 2 of Ubiquitin-like modifier-activating enzyme 1 OS=Homo sapiens OX=9606 GN=UBA1;sp|P22314|UBA1_HUMAN Ubiquitin-like modifier-activating enzyme 1 OS=Homo sapiens OX=9606 GN=UBA1 PE=1 SV=3;tr|Q5JRR6|Q5JRR6_HUMAN Ubiquitin-like	Ubiquitin-like modifier-activating enzyme 1	UBA1	968	1	LK(1)ERLDQPMTEIVSR	968	P22314-2;P22314;Q5JRR6	968;1008;456	P22314-2	P22314-2
tr|M0R1M6|M0R1M6_HUMAN Ubiquitin-60S ribosomal protein L40 (Fragment) OS=Homo sapiens OX=9606 GN=UBA52 PE=1 SV=1		UBA52	2	0.333333	VK(0.333)AK(0.333)IQDK(0.333)EGIPPDQQR	2	M0R1M6	2	M0R1M6	M0R1M6
tr|M0R1M6|M0R1M6_HUMAN Ubiquitin-60S ribosomal protein L40 (Fragment) OS=Homo sapiens OX=9606 GN=UBA52 PE=1 SV=1		UBA52	4	0.99937	AK(0.999)IQDK(0.001)EGIPPDQQR	4	M0R1M6	4	M0R1M6	M0R1M6
tr|M0R1M6|M0R1M6_HUMAN Ubiquitin-60S ribosomal protein L40 (Fragment) OS=Homo sapiens OX=9606 GN=UBA52 PE=1 SV=1		UBA52	8	1	IQDK(1)EGIPPDQQR	8	M0R1M6	8	M0R1M6	M0R1M6
sp|A0AVT1|UBA6_HUMAN Ubiquitin-like modifier-activating enzyme 6 OS=Homo sapiens OX=9606 GN=UBA6 PE=1 SV=1;sp|A0AVT1-2|UBA6_HUMAN Isoform 2 of Ubiquitin-like modifier-activating enzyme 6 OS=Homo sapiens OX=9606 GN=UBA6	Ubiquitin-like modifier-activating enzyme 6	UBA6	830	1	NAIFQLEK(1)AILSNEATK	830	A0AVT1;A0AVT1-2	830;356	A0AVT1	A0AVT1
sp|P0CG48|UBC_HUMAN Polyubiquitin-C OS=Homo sapiens OX=9606 GN=UBC PE=1 SV=3;tr|F5GYU3|F5GYU3_HUMAN Polyubiquitin-C (Fragment) OS=Homo sapiens OX=9606 GN=UBC PE=1 SV=1;tr|F5H747|F5H747_HUMAN Polyubiquitin-C (Fragment) OS=Homo sapiens OX=9606 GN=UBC PE=1 SV	Polyubiquitin-C;Ubiquitin;Polyubiquitin-B;Ubiquitin;Ubiquitin-60S ribosomal protein L40;Ubiquitin;60S ribosomal protein L40;Ubiquitin-40S ribosomal protein S27a;Ubiquitin;40S ribosomal protein S27a	UBC;UBB;RPS27A;UBA52	6	1	MQIFVK(1)TLTGK	6	P0CG48;F5GYU3;F5H747;Q5PY61;F5H388;B4DV12;F5H265;Q96C32;F5H2Z3;F5H6Q2;J3QKN0;J3QS39;P0CG47;F5GXK7;J3QTR3;P62987;P62979;Q49A90;M0R1V7;F5GZ39;J3QSA3	6;6;6;6;6;6;6;6;6;6;6;6;6;6;6;6;6;6;6;6;6	P0CG48	P0CG48
sp|P0CG48|UBC_HUMAN Polyubiquitin-C OS=Homo sapiens OX=9606 GN=UBC PE=1 SV=3;tr|F5GYU3|F5GYU3_HUMAN Polyubiquitin-C (Fragment) OS=Homo sapiens OX=9606 GN=UBC PE=1 SV=1;tr|F5H747|F5H747_HUMAN Polyubiquitin-C (Fragment) OS=Homo sapiens OX=9606 GN=UBC PE=1 SV	Polyubiquitin-C;Ubiquitin;Polyubiquitin-B;Ubiquitin;Ubiquitin-60S ribosomal protein L40;Ubiquitin;60S ribosomal protein L40;Ubiquitin-40S ribosomal protein S27a;Ubiquitin;40S ribosomal protein S27a	UBC;UBB;RPS27A;UBA52	11	1	TLTGK(1)TITLEVEPSDTIENVK	11	P0CG48;F5GYU3;F5H747;Q5PY61;F5H388;B4DV12;F5H265;Q96C32;F5H2Z3;F5H6Q2;J3QKN0;J3QS39;P0CG47;F5GXK7;J3QTR3;P62987;P62979;Q49A90;M0R1V7;F5GZ39;J3QSA3	11;11;11;11;11;11;11;11;11;11;11;11;11;11;11;11;11;11;11;11;11	P0CG48	P0CG48
sp|P0CG48|UBC_HUMAN Polyubiquitin-C OS=Homo sapiens OX=9606 GN=UBC PE=1 SV=3;tr|F5GYU3|F5GYU3_HUMAN Polyubiquitin-C (Fragment) OS=Homo sapiens OX=9606 GN=UBC PE=1 SV=1;tr|F5H747|F5H747_HUMAN Polyubiquitin-C (Fragment) OS=Homo sapiens OX=9606 GN=UBC PE=1 SV	Polyubiquitin-C;Ubiquitin;Polyubiquitin-B;Ubiquitin;Ubiquitin-60S ribosomal protein L40;Ubiquitin;60S ribosomal protein L40;Ubiquitin-40S ribosomal protein S27a;Ubiquitin;40S ribosomal protein S27a	UBC;UBB;RPS27A;UBA52	27	1	TITLEVEPSDTIENVK(1)AK	27	P0CG48;F5GYU3;F5H747;Q5PY61;F5H388;B4DV12;F5H265;Q96C32;F5H2Z3;F5H6Q2;J3QKN0;J3QS39;P0CG47;F5GXK7;J3QTR3;P62987;P62979;Q49A90;M0R1V7;F5GZ39;J3QSA3	27;27;27;27;27;27;27;27;27;27;27;27;27;27;27;27;27;27;27;27;27	P0CG48	P0CG48
sp|P0CG48|UBC_HUMAN Polyubiquitin-C OS=Homo sapiens OX=9606 GN=UBC PE=1 SV=3;tr|F5GYU3|F5GYU3_HUMAN Polyubiquitin-C (Fragment) OS=Homo sapiens OX=9606 GN=UBC PE=1 SV=1;tr|F5H747|F5H747_HUMAN Polyubiquitin-C (Fragment) OS=Homo sapiens OX=9606 GN=UBC PE=1 SV	Polyubiquitin-C;Ubiquitin;Polyubiquitin-B;Ubiquitin;Ubiquitin-60S ribosomal protein L40;Ubiquitin;60S ribosomal protein L40;Ubiquitin-40S ribosomal protein S27a;Ubiquitin;40S ribosomal protein S27a	UBC;UBB;RPS27A;UBA52	29	0.99937	AK(0.999)IQDK(0.001)EGIPPDQQR	29	P0CG48;F5GYU3;F5H747;Q5PY61;F5H388;B4DV12;F5H265;Q96C32;F5H2Z3;F5H6Q2;J3QKN0;J3QS39;P0CG47;F5GXK7;J3QTR3;P62987;P62979;Q49A90;M0R1V7;M0R2S1;A0A2R8Y422;F5GZ39;J3QSA3	29;29;29;29;29;29;29;29;29;29;29;29;29;29;29;29;29;29;29;11;29;29;29	P0CG48	P0CG48
sp|P0CG48|UBC_HUMAN Polyubiquitin-C OS=Homo sapiens OX=9606 GN=UBC PE=1 SV=3;tr|F5GYU3|F5GYU3_HUMAN Polyubiquitin-C (Fragment) OS=Homo sapiens OX=9606 GN=UBC PE=1 SV=1;tr|F5H747|F5H747_HUMAN Polyubiquitin-C (Fragment) OS=Homo sapiens OX=9606 GN=UBC PE=1 SV	Polyubiquitin-C;Ubiquitin;Polyubiquitin-B;Ubiquitin;Ubiquitin-60S ribosomal protein L40;Ubiquitin;60S ribosomal protein L40;Ubiquitin-40S ribosomal protein S27a;Ubiquitin;40S ribosomal protein S27a	UBC;UBB;RPS27A;UBA52	33	1	IQDK(1)EGIPPDQQR	33	P0CG48;F5GYU3;F5H747;Q5PY61;F5H388;B4DV12;F5H265;Q96C32;F5H2Z3;F5H6Q2;J3QKN0;J3QS39;P0CG47;F5GXK7;J3QTR3;P62987;P62979;Q49A90;M0R1V7;M0R2S1;A0A2R8Y422;F5GZ39;J3QSA3	33;33;33;33;33;33;33;33;33;33;33;33;33;33;33;33;33;33;33;15;33;33;33	P0CG48	P0CG48
sp|P0CG48|UBC_HUMAN Polyubiquitin-C OS=Homo sapiens OX=9606 GN=UBC PE=1 SV=3;tr|F5GYU3|F5GYU3_HUMAN Polyubiquitin-C (Fragment) OS=Homo sapiens OX=9606 GN=UBC PE=1 SV=1;tr|F5H747|F5H747_HUMAN Polyubiquitin-C (Fragment) OS=Homo sapiens OX=9606 GN=UBC PE=1 SV	Polyubiquitin-C;Ubiquitin;Polyubiquitin-B;Ubiquitin;Ubiquitin-60S ribosomal protein L40;Ubiquitin;60S ribosomal protein L40;Ubiquitin-40S ribosomal protein S27a;Ubiquitin;40S ribosomal protein S27a	UBC;UBB;RPS27A;UBA52	48;23	1	LIFAGK(1)QLEDGRTLSDYNIQK	48	P0CG48;F5GYU3;F5H747;Q5PY61;F5H388;B4DV12;F5H265;Q96C32;F5H2Z3;F5H6Q2;J3QKN0;J3QS39;P0CG47;F5GXK7;J3QTR3;P62987;P62979;Q49A90;M0R1V7;M0R2S1;A0A2R8Y422;F5GZ39;M0R1M6	48;48;48;48;48;48;48;48;48;48;48;48;48;48;48;48;48;48;48;30;48;48;23	P0CG48;M0R1M6	P0CG48
sp|P0CG48|UBC_HUMAN Polyubiquitin-C OS=Homo sapiens OX=9606 GN=UBC PE=1 SV=3;tr|F5GYU3|F5GYU3_HUMAN Polyubiquitin-C (Fragment) OS=Homo sapiens OX=9606 GN=UBC PE=1 SV=1;tr|F5H747|F5H747_HUMAN Polyubiquitin-C (Fragment) OS=Homo sapiens OX=9606 GN=UBC PE=1 SV	Polyubiquitin-C;Ubiquitin;Polyubiquitin-B;Ubiquitin;Ubiquitin-60S ribosomal protein L40;Ubiquitin;60S ribosomal protein L40;Ubiquitin-40S ribosomal protein S27a;Ubiquitin;40S ribosomal protein S27a	UBC;UBB;RPS27A;UBA52	63;38	1	TLSDYNIQK(1)ESTLHLVLRLR	63	P0CG48;F5GYU3;F5H747;Q5PY61;F5H388;B4DV12;F5H265;Q96C32;F5H2Z3;F5H6Q2;J3QKN0;J3QS39;P0CG47;F5GXK7;J3QTR3;P62987;P62979;Q49A90;M0R1V7;M0R2S1;A0A2R8Y422;M0R1M6	63;63;63;63;63;63;63;63;63;63;63;63;63;63;63;63;63;63;63;45;63;38	P0CG48;M0R1M6	P0CG48
tr|H3BQQ9|H3BQQ9_HUMAN SUMO-conjugating enzyme UBC9 (Fragment) OS=Homo sapiens OX=9606 GN=UBE2I PE=1 SV=1;tr|B0QYN7|B0QYN7_HUMAN SUMO-conjugating enzyme UBC9 OS=Homo sapiens OX=9606 GN=UBE2I PE=1 SV=1;sp|P63279|UBC9_HUMAN SUMO-conjugating enzyme UBC9 OS=Ho	SUMO-conjugating enzyme UBC9	UBE2I	49	1	K(1)GTPWEGGLFK	49	H3BQQ9;B0QYN7;P63279;H3BPC4	49;49;49;45	H3BQQ9	H3BQQ9
tr|C9J6Y5|C9J6Y5_HUMAN Ubinuclein-2 (Fragment) OS=Homo sapiens OX=9606 GN=UBN2 PE=1 SV=1		UBN2	4	0.425838	LAK(0.426)K(0.426)FEMK(0.083)YGGK(0.066)PR	4	C9J6Y5	4	C9J6Y5	C9J6Y5
tr|C9J6Y5|C9J6Y5_HUMAN Ubinuclein-2 (Fragment) OS=Homo sapiens OX=9606 GN=UBN2 PE=1 SV=1		UBN2	5	0.425838	LAK(0.426)K(0.426)FEMK(0.083)YGGK(0.066)PR	5	C9J6Y5	5	C9J6Y5	C9J6Y5
sp|Q9NYU1|UGGG2_HUMAN UDP-glucose:glycoprotein glucosyltransferase 2 OS=Homo sapiens OX=9606 GN=UGGT2 PE=1 SV=4	UDP-glucose:glycoprotein glucosyltransferase 2	UGGT2	1472	1	TIDLCNNPK(1)TK(1)ESK	1472	Q9NYU1	1472	Q9NYU1	Q9NYU1
sp|Q9NYU1|UGGG2_HUMAN UDP-glucose:glycoprotein glucosyltransferase 2 OS=Homo sapiens OX=9606 GN=UGGT2 PE=1 SV=4	UDP-glucose:glycoprotein glucosyltransferase 2	UGGT2	1474	1	TIDLCNNPK(1)TK(1)ESK	1474	Q9NYU1	1474	Q9NYU1	Q9NYU1
sp|Q92995|UBP13_HUMAN Ubiquitin carboxyl-terminal hydrolase 13 OS=Homo sapiens OX=9606 GN=USP13 PE=1 SV=2;sp|Q92995-2|UBP13_HUMAN Isoform 2 of Ubiquitin carboxyl-terminal hydrolase 13 OS=Homo sapiens OX=9606 GN=USP13	Ubiquitin carboxyl-terminal hydrolase 13	USP13	326	0.80648	VSEWEVIQESGTK(0.806)LK(0.194)PMYGPGYTGLK	326	Q92995;Q92995-2	326;261	Q92995	Q92995
sp|Q92995|UBP13_HUMAN Ubiquitin carboxyl-terminal hydrolase 13 OS=Homo sapiens OX=9606 GN=USP13 PE=1 SV=2;sp|Q92995-2|UBP13_HUMAN Isoform 2 of Ubiquitin carboxyl-terminal hydrolase 13 OS=Homo sapiens OX=9606 GN=USP13	Ubiquitin carboxyl-terminal hydrolase 13	USP13	328	0.5	VSEWEVIQESGTK(0.5)LK(0.5)PMYGPGYTGLK	328	Q92995;Q92995-2	328;263	Q92995	Q92995
tr|Q6JHV3|Q6JHV3_HUMAN Ubiquitinyl hydrolase 1 OS=Homo sapiens OX=9606 GN=USP3 PE=1 SV=1;tr|H0YMI4|H0YMI4_HUMAN Ubiquitinyl hydrolase 1 OS=Homo sapiens OX=9606 GN=USP3 PE=1 SV=1;sp|Q9Y6I4|UBP3_HUMAN Ubiquitin carboxyl-terminal hydrolase 3 OS=Homo sapiens O	Ubiquitin carboxyl-terminal hydrolase;Ubiquitin carboxyl-terminal hydrolase 3	USP3	113	1	K(1)LLENSTLNSK	113	Q6JHV3;H0YMI4;Q9Y6I4;H0YLB7;H0YKU8;Q9Y6I4-2;H0YL81;H0YLG0	113;118;135;46;58;91;113;91	Q6JHV3	Q6JHV3
tr|Q6JHV3|Q6JHV3_HUMAN Ubiquitinyl hydrolase 1 OS=Homo sapiens OX=9606 GN=USP3 PE=1 SV=1;tr|H0YMI4|H0YMI4_HUMAN Ubiquitinyl hydrolase 1 OS=Homo sapiens OX=9606 GN=USP3 PE=1 SV=1;sp|Q9Y6I4|UBP3_HUMAN Ubiquitin carboxyl-terminal hydrolase 3 OS=Homo sapiens O	Ubiquitin carboxyl-terminal hydrolase;Ubiquitin carboxyl-terminal hydrolase 3	USP3	123	1	LLENSTLNSK(1)LLK	123	Q6JHV3;H0YMI4;Q9Y6I4;H0YLB7;H0YKU8;Q9Y6I4-2;H0YL81;H0YLG0	123;128;145;56;68;101;123;101	Q6JHV3	Q6JHV3
tr|Q6JHV3|Q6JHV3_HUMAN Ubiquitinyl hydrolase 1 OS=Homo sapiens OX=9606 GN=USP3 PE=1 SV=1;tr|H0YMI4|H0YMI4_HUMAN Ubiquitinyl hydrolase 1 OS=Homo sapiens OX=9606 GN=USP3 PE=1 SV=1;sp|Q9Y6I4|UBP3_HUMAN Ubiquitin carboxyl-terminal hydrolase 3 OS=Homo sapiens O	Ubiquitin carboxyl-terminal hydrolase;Ubiquitin carboxyl-terminal hydrolase 3	USP3	492	0.990502	AYILFYVEHQAK(0.991)AGSDK(0.009)L	492	Q6JHV3;H0YMI4;Q9Y6I4;H0YLB7;H0YKU8;Q9Y6I4-2;H0YM72	492;497;514;425;437;470;100	Q6JHV3	Q6JHV3
sp|P45974|UBP5_HUMAN Ubiquitin carboxyl-terminal hydrolase 5 OS=Homo sapiens OX=9606 GN=USP5 PE=1 SV=2;sp|P45974-2|UBP5_HUMAN Isoform Short of Ubiquitin carboxyl-terminal hydrolase 5 OS=Homo sapiens OX=9606 GN=USP5;tr|F5H571|F5H571_HUMAN Ubiquitin carboxyl	Ubiquitin carboxyl-terminal hydrolase 5	USP5	80	1	TRRPK(1)EEDPATGTGDPPR	80	P45974;P45974-2;F5H571	80;80;80	P45974	P45974
sp|P45974|UBP5_HUMAN Ubiquitin carboxyl-terminal hydrolase 5 OS=Homo sapiens OX=9606 GN=USP5 PE=1 SV=2;sp|P45974-2|UBP5_HUMAN Isoform Short of Ubiquitin carboxyl-terminal hydrolase 5 OS=Homo sapiens OX=9606 GN=USP5	Ubiquitin carboxyl-terminal hydrolase 5	USP5	318	1	IGEWELIQESGVPLK(1)PLFGPGYTGIR	318	P45974;P45974-2	318;318	P45974	P45974
sp|P45974|UBP5_HUMAN Ubiquitin carboxyl-terminal hydrolase 5 OS=Homo sapiens OX=9606 GN=USP5 PE=1 SV=2;sp|P45974-2|UBP5_HUMAN Isoform Short of Ubiquitin carboxyl-terminal hydrolase 5 OS=Homo sapiens OX=9606 GN=USP5	Ubiquitin carboxyl-terminal hydrolase 5	USP5	357	0.497972	K(0.124)YVDK(0.498)LEK(0.378)IFQNAPTDPTQDFSTQVAK	357	P45974;P45974-2	357;357	P45974	P45974
sp|P45974|UBP5_HUMAN Ubiquitin carboxyl-terminal hydrolase 5 OS=Homo sapiens OX=9606 GN=USP5 PE=1 SV=2;sp|P45974-2|UBP5_HUMAN Isoform Short of Ubiquitin carboxyl-terminal hydrolase 5 OS=Homo sapiens OX=9606 GN=USP5	Ubiquitin carboxyl-terminal hydrolase 5	USP5	360	0.996702	YVDK(0.003)LEK(0.997)IFQNAPTDPTQDFSTQVAK	360	P45974;P45974-2	360;360	P45974	P45974
sp|P45974|UBP5_HUMAN Ubiquitin carboxyl-terminal hydrolase 5 OS=Homo sapiens OX=9606 GN=USP5 PE=1 SV=2;sp|P45974-2|UBP5_HUMAN Isoform Short of Ubiquitin carboxyl-terminal hydrolase 5 OS=Homo sapiens OX=9606 GN=USP5	Ubiquitin carboxyl-terminal hydrolase 5	USP5	499	1	VDYIMQLPVPMDAALNK(1)EELLEYEEK	499	P45974;P45974-2	499;499	P45974	P45974
sp|P45974|UBP5_HUMAN Ubiquitin carboxyl-terminal hydrolase 5 OS=Homo sapiens OX=9606 GN=USP5 PE=1 SV=2;sp|P45974-2|UBP5_HUMAN Isoform Short of Ubiquitin carboxyl-terminal hydrolase 5 OS=Homo sapiens OX=9606 GN=USP5	Ubiquitin carboxyl-terminal hydrolase 5	USP5	793	1	SAADSISESVPVGPK(1)VR	793	P45974;P45974-2	793;770	P45974	P45974
sp|P55072|TERA_HUMAN Transitional endoplasmic reticulum ATPase OS=Homo sapiens OX=9606 GN=VCP PE=1 SV=4	Transitional endoplasmic reticulum ATPase	VCP	8	1	ASGADSK(1)GDDLSTAILK	8	P55072	8	P55072	P55072
sp|P55072|TERA_HUMAN Transitional endoplasmic reticulum ATPase OS=Homo sapiens OX=9606 GN=VCP PE=1 SV=4	Transitional endoplasmic reticulum ATPase	VCP	18	0.999953	ASGADSKGDDLSTAILK(1)QK	18	P55072	18	P55072	P55072
tr|G3V549|G3V549_HUMAN Spermatogenesis-defective protein 39 homolog (Fragment) OS=Homo sapiens OX=9606 GN=VIPAS39 PE=1 SV=1;tr|G3V4K3|G3V4K3_HUMAN Spermatogenesis-defective protein 39 homolog OS=Homo sapiens OX=9606 GN=VIPAS39 PE=1 SV=1;sp|Q9H9C1-2|SPE39_H	Spermatogenesis-defective protein 39 homolog	VIPAS39	5	1	MNRTK(1)GDEEEYWNSSK(1)FK	5	G3V549;G3V4K3;Q9H9C1-2;Q9H9C1	5;31;5;5	G3V549	G3V549
tr|G3V549|G3V549_HUMAN Spermatogenesis-defective protein 39 homolog (Fragment) OS=Homo sapiens OX=9606 GN=VIPAS39 PE=1 SV=1;tr|G3V4K3|G3V4K3_HUMAN Spermatogenesis-defective protein 39 homolog OS=Homo sapiens OX=9606 GN=VIPAS39 PE=1 SV=1;sp|Q9H9C1-2|SPE39_H	Spermatogenesis-defective protein 39 homolog	VIPAS39	16	1	MNRTK(1)GDEEEYWNSSK(1)FK	16	G3V549;G3V4K3;Q9H9C1-2;Q9H9C1	16;42;16;16	G3V549	G3V549
tr|H7C340|H7C340_HUMAN V-set and transmembrane domain-containing protein 1 (Fragment) OS=Homo sapiens OX=9606 GN=VSTM1 PE=1 SV=1		VSTM1	8	1	EFPFTDLK(1)PK	8	H7C340	8	H7C340	H7C340
tr|A0A3B3IS49|A0A3B3IS49_HUMAN Protein N-terminal glutamine amidohydrolase OS=Homo sapiens OX=9606 GN=WDYHV1 PE=4 SV=1;tr|A0A3B3ITI2|A0A3B3ITI2_HUMAN Protein N-terminal glutamine amidohydrolase OS=Homo sapiens OX=9606 GN=WDYHV1 PE=1 SV=1;tr|A0A3B3ITD7|A0A3	Protein N-terminal glutamine amidohydrolase	WDYHV1	6	1	MIPIWK(1)QQAR	6	A0A3B3IS49;A0A3B3ITI2;A0A3B3ITD7;E5RHC2;Q96HA8-2;Q96HA8	6;6;6;66;6;66	A0A3B3IS49	A0A3B3IS49
sp|Q14191|WRN_HUMAN Werner syndrome ATP-dependent helicase OS=Homo sapiens OX=9606 GN=WRN PE=1 SV=2	Werner syndrome ATP-dependent helicase	WRN	1189	1	ILVDMAK(1)MR	1189	Q14191	1189	Q14191	Q14191
tr|F2Z2T2|F2Z2T2_HUMAN DNA repair protein-complementing XP-A cells OS=Homo sapiens OX=9606 GN=XPA PE=1 SV=1;sp|P23025|XPA_HUMAN DNA repair protein complementing XP-A cells OS=Homo sapiens OX=9606 GN=XPA PE=1 SV=1	DNA repair protein complementing XP-A cells	XPA	157	0.998418	QEYLLK(0.002)DCDLEK(0.998)R	157	F2Z2T2;P23025	157;157	F2Z2T2	F2Z2T2
sp|Q9UGR2|Z3H7B_HUMAN Zinc finger CCCH domain-containing protein 7B OS=Homo sapiens OX=9606 GN=ZC3H7B PE=1 SV=2	Zinc finger CCCH domain-containing protein 7B	ZC3H7B	662	1	K(1)YWQQMEAHAGK	662	Q9UGR2	662	Q9UGR2	Q9UGR2
sp|Q6ZN57|ZFP2_HUMAN Zinc finger protein 2 homolog OS=Homo sapiens OX=9606 GN=ZFP2 PE=1 SV=1	Zinc finger protein 2 homolog	ZFP2	296	1	NHTGEK(1)PYK(1)CNK(1)CGK	296	Q6ZN57	296	Q6ZN57	Q6ZN57
sp|Q6ZN57|ZFP2_HUMAN Zinc finger protein 2 homolog OS=Homo sapiens OX=9606 GN=ZFP2 PE=1 SV=1	Zinc finger protein 2 homolog	ZFP2	299	1	NHTGEK(1)PYK(1)CNK(1)CGK	299	Q6ZN57	299	Q6ZN57	Q6ZN57
sp|Q6ZN57|ZFP2_HUMAN Zinc finger protein 2 homolog OS=Homo sapiens OX=9606 GN=ZFP2 PE=1 SV=1	Zinc finger protein 2 homolog	ZFP2	302	1	NHTGEK(1)PYK(1)CNK(1)CGK	302	Q6ZN57	302	Q6ZN57	Q6ZN57
sp|P17014|ZNF12_HUMAN Zinc finger protein 12 OS=Homo sapiens OX=9606 GN=ZNF12 PE=1 SV=3;sp|P17014-2|ZNF12_HUMAN Isoform 2 of Zinc finger protein 12 OS=Homo sapiens OX=9606 GN=ZNF12;sp|P17014-5|ZNF12_HUMAN Isoform 5 of Zinc finger protein 12 OS=Homo sapiens	Zinc finger protein 12	ZNF12	98	1	IQEEENK(1)PSR	98	P17014;P17014-2;P17014-5;P17014-4	98;98;98;62	P17014	P17014
sp|Q9NZL3|ZN224_HUMAN Zinc finger protein 224 OS=Homo sapiens OX=9606 GN=ZNF224 PE=1 SV=3;tr|K7ENI7|K7ENI7_HUMAN Zinc finger protein 224 (Fragment) OS=Homo sapiens OX=9606 GN=ZNF224 PE=1 SV=1;tr|K7EL24|K7EL24_HUMAN Zinc finger protein 224 (Fragment) OS=Hom	Zinc finger protein 224	ZNF224	5	1	MTTFK(1)EAMTFK	5	Q9NZL3;K7ENI7;K7EL24;K7EJ30	5;5;5;5	Q9NZL3	Q9NZL3
tr|A0A1W2PNT4|A0A1W2PNT4_HUMAN Zinc finger protein 410 OS=Homo sapiens OX=9606 GN=ZNF410 PE=1 SV=1;tr|J3KNQ6|J3KNQ6_HUMAN Zinc finger protein 410 OS=Homo sapiens OX=9606 GN=ZNF410 PE=1 SV=1;sp|Q86VK4-4|ZN410_HUMAN Isoform 4 of Zinc finger protein 410 OS=Ho	Zinc finger protein 410	ZNF410	81	1	VHMRTHNGEK(1)PFMCHESGCGK	81	A0A1W2PNT4;J3KNQ6;Q86VK4-4;Q86VK4-3;Q86VK4;Q86VK4-5	81;224;204;277;277;294	A0A1W2PNT4	A0A1W2PNT4
sp|Q3MIS6|ZN528_HUMAN Zinc finger protein 528 OS=Homo sapiens OX=9606 GN=ZNF528 PE=2 SV=1;sp|Q3MIS6-2|ZN528_HUMAN Isoform 2 of Zinc finger protein 528 OS=Homo sapiens OX=9606 GN=ZNF528	Zinc finger protein 528	ZNF528	317	1	HQK(1)IHTGEK(1)PYSCNK(1)CGK	317	Q3MIS6;Q3MIS6-2	317;84	Q3MIS6	Q3MIS6
sp|Q3MIS6|ZN528_HUMAN Zinc finger protein 528 OS=Homo sapiens OX=9606 GN=ZNF528 PE=2 SV=1;sp|Q3MIS6-2|ZN528_HUMAN Isoform 2 of Zinc finger protein 528 OS=Homo sapiens OX=9606 GN=ZNF528	Zinc finger protein 528	ZNF528	323	1	HQK(1)IHTGEK(1)PYSCNK(1)CGK	323	Q3MIS6;Q3MIS6-2	323;90	Q3MIS6	Q3MIS6
sp|Q3MIS6|ZN528_HUMAN Zinc finger protein 528 OS=Homo sapiens OX=9606 GN=ZNF528 PE=2 SV=1;sp|Q3MIS6-2|ZN528_HUMAN Isoform 2 of Zinc finger protein 528 OS=Homo sapiens OX=9606 GN=ZNF528	Zinc finger protein 528	ZNF528	329	1	HQK(1)IHTGEK(1)PYSCNK(1)CGK	329	Q3MIS6;Q3MIS6-2	329;96	Q3MIS6	Q3MIS6
sp|Q96I27|ZN625_HUMAN Zinc finger protein 625 OS=Homo sapiens OX=9606 GN=ZNF625 PE=1 SV=1;sp|Q96I27-2|ZN625_HUMAN Isoform 2 of Zinc finger protein 625 OS=Homo sapiens OX=9606 GN=ZNF625	Zinc finger protein 625	ZNF625	207	1	ITHTGEK(1)PYECK(1)QCGK	207	Q96I27;Q96I27-2	207;273	Q96I27	Q96I27
sp|Q96I27|ZN625_HUMAN Zinc finger protein 625 OS=Homo sapiens OX=9606 GN=ZNF625 PE=1 SV=1;sp|Q96I27-2|ZN625_HUMAN Isoform 2 of Zinc finger protein 625 OS=Homo sapiens OX=9606 GN=ZNF625	Zinc finger protein 625	ZNF625	212	1	ITHTGEK(1)PYECK(1)QCGK	212	Q96I27;Q96I27-2	212;278	Q96I27	Q96I27
sp|Q8N7E2|CBLL2_HUMAN E3 ubiquitin-protein ligase CBLL2 OS=Homo sapiens OX=9606 GN=CBLL2 PE=1 SV=1	E3 ubiquitin-protein ligase ZNF645	ZNF645	121	1	GSVFMCSIVQQCK(1)R	121	Q8N7E2	121	Q8N7E2	Q8N7E2
tr|F8W6Y9|F8W6Y9_HUMAN Zinc finger and SCAN domain-containing protein 2 OS=Homo sapiens OX=9606 GN=ZSCAN2 PE=1 SV=1;tr|A0A0C4DFQ3|A0A0C4DFQ3_HUMAN Zinc finger and SCAN domain-containing protein 2 OS=Homo sapiens OX=9606 GN=ZSCAN2 PE=1 SV=1;sp|Q7Z7L9|ZSCA2_	Zinc finger and SCAN domain-containing protein 2	ZSCAN2	238	1	IHTGEK(1)PYK(1)CTDCGQR	238	F8W6Y9;A0A0C4DFQ3;Q7Z7L9	238;387;388	F8W6Y9	F8W6Y9
tr|F8W6Y9|F8W6Y9_HUMAN Zinc finger and SCAN domain-containing protein 2 OS=Homo sapiens OX=9606 GN=ZSCAN2 PE=1 SV=1;tr|A0A0C4DFQ3|A0A0C4DFQ3_HUMAN Zinc finger and SCAN domain-containing protein 2 OS=Homo sapiens OX=9606 GN=ZSCAN2 PE=1 SV=1;sp|Q7Z7L9|ZSCA2_	Zinc finger and SCAN domain-containing protein 2	ZSCAN2	241	1	IHTGEK(1)PYK(1)CTDCGQR	241	F8W6Y9;A0A0C4DFQ3;Q7Z7L9	241;390;391	F8W6Y9	F8W6Y9
